# Supplementary material for: Genome-scale analysis of Methicillin-resistant Staphylococcus aureus USA300 reveals a tradeoff between pathogenesis and drug resistance
Source: Sci Rep. 2018 Feb 2;8:2215. doi: 10.1038/s41598-018-20661-1 (PMC5797083; doi:10.1038/s41598-018-20661-1)
Supplement: Supplementary file 1 — Dataset S1 [file 41598_2018_20661_MOESM1_ESM.xlsx]

## Sheet: Sheet2
Dataset S1. Genetic variations determined by whole genome resequencing. SNV, single nucleotide variant; MNV, multiple nucleotide variant; Forward/reverse, number of reads mapped forward strand/reverse strand;CDS, coding sequence; ncRNA, non-coding RNA; AA, amino acid
Locus	Position	Type	Ref.	Allele	Count	Coverage	Frequency	Forward/reverse	Annotation	Type	AA change.
1	110660	SNV	T	A	46	260	17.69	0.37	USA300HOU_RS00515	CDS
	111512	SNV	A	G	54	178	30.34	0.26	USA300HOU_RS00520	CDS
	111516	SNV	C	A	58	181	32.04	0.29	USA300HOU_RS00520	CDS	Gln185Lys
	111560	SNV	T	C	27	177	15.25	0.19	USA300HOU_RS00520	CDS
	111572	SNV	C	T	26	195	13.33	0.27	USA300HOU_RS00520	CDS
2	1171962	SNV	T	C	2	20	10	0.5	USA300HOU_RS05830	CDS	Ile6Thr
3	1929796	MNV	TG	CA	220	533	41.28	0.34	SprA	ncRNA
	1929799	SNV	C	A	228	561	40.64	0.36	SprA	ncRNA
	1929804	SNV	A	G	298	655	45.5	0.38	SprA	ncRNA
	1929812	SNV	G	A	495	883	56.06	0.38	SprA	ncRNA
	1929842	Deletion	TA	-	606	977	62.03	0.45	SprA	ncRNA
	1929848	SNV	C	A	587	956	61.4	0.45	SprA	ncRNA
	1929861	SNV	T	C	606	1030	58.83	0.44	SprA	ncRNA
	1929863	Insertion	-	T	629	1078	58.35	0.47	SprA	ncRNA
	1929865	MNV	AGG	CTT	593	974	60.88	0.45	SprA	ncRNA
	1929872	MNV	GC	AA	609	987	61.7	0.46	SprA	ncRNA
	1929875	SNV	T	C	637	1040	61.25	0.48	SprA	ncRNA
	1929917	MNV	CA	TG	682	1061	64.28	0.48	SprA	ncRNA
	1929925	SNV	T	A	700	1090	64.22	0.5	SprA	ncRNA
	1929928	SNV	T	A	686	1081	63.46	0.49	SprA	ncRNA
	1929930	SNV	T	A	693	1081	64.11	0.49	SprA	ncRNA
	1929941	SNV	A	T	650	1037	62.68	0.49	SprA	ncRNA
	1929946	SNV	G	A	635	1017	62.44	0.48	SprA	ncRNA
	1929953	SNV	T	C	582	980	59.39	0.48	SprA	ncRNA
	1929955	SNV	C	A	596	994	59.96	0.48	SprA	ncRNA
	1929957	Insertion	-	T	599	1013	59.13	0.49	SprA	ncRNA
	1929958	Insertion	-	ATT	586	1007	58.19	0.49	SprA	ncRNA
	1929964	SNV	T	C	544	917	59.32	0.45	SprA	ncRNA
	1929968	Insertion	-	T	557	957	58.2	0.45	SprA	ncRNA
	1929968	SNV	A	T	564	941	59.94	0.46	SprA	ncRNA
	1929972	Insertion	-	A	552	938	58.85	0.45	SprA	ncRNA
	1929976	Insertion	-	A	530	880	60.23	0.42	SprA	ncRNA
	1929979	SNV	C	T	531	871	60.96	0.43	SprA	ncRNA
	1929981	SNV	A	G	524	877	59.75	0.42	SprA	ncRNA
	1929983	Deletion	T	-	574	931	61.65	0.45	SprA	ncRNA
	1929994	SNV	T	A	490	815	60.12	0.37	SprA	ncRNA
	1930001	SNV	C	T	487	837	58.18	0.39	SprA	ncRNA
	1930004	Deletion	A	-	487	853	57.09	0.4	SprA	ncRNA
	1930012	SNV	A	T	372	674	55.19	0.35	SprA	ncRNA
	1930024	SNV	T	C	304	634	47.95	0.38
	1930027	SNV	A	T	263	587	44.8	0.4
	1930029	SNV	G	A	264	595	44.37	0.4
	1930031	MNV	AAA	TGT	238	507	46.94	0.34
	1930036	SNV	C	A	251	537	46.74	0.38
	1930038	SNV	T	C	246	534	46.07	0.35
	1930048	SNV	G	A	232	510	45.49	0.34
	1930050	SNV	C	A	226	501	45.11	0.32
	1930052	SNV	T	A	226	541	41.77	0.33
4	2680121	SNV	C	T	13	104	12.5	0.46
	2680123	SNV	A	T	19	106	17.92	0.47
	2680126	SNV	A	G	20	114	17.54	0.45
	2680132	MNV	AT	GC	24	114	21.05	0.46
	2680137	SNV	T	C	24	114	21.05	0.46
	2680139	SNV	G	A	24	120	20	0.46
	2680141	SNV	T	C	24	130	18.46	0.46
	2680166	SNV	T	C	41	176	23.3	0.46
	2680174	SNV	G	T	37	194	19.07	0.46
	2680184	SNV	T	A	33	189	17.46	0.45
	2680186	Insertion	-	T	31	200	15.5	0.48
	2680186	SNV	A	T	33	197	16.75	0.48
	2680188	SNV	T	C	33	203	16.26	0.48
	2680194	SNV	T	C	31	202	15.35	0.48
	2680198	Insertion	-	A	29	214	13.55	0.45
	2680198	SNV	C	T	32	208	15.38	0.44
	2680200	SNV	G	T	35	213	16.43	0.46
	2680209	SNV	G	A	25	206	12.14	0.48
	2680214	SNV	T	C	28	217	12.9	0.5	USA300HOU_RS13800
5	2774816	SNV	C	T	53	302	17.55	0.04	USA300HOU_RS14295
