# Supplementary material for: Genome-scale analysis of Methicillin-resistant Staphylococcus aureus USA300 reveals a tradeoff between pathogenesis and drug resistance
Source: Sci Rep. 2018 Feb 2;8:2215. doi: 10.1038/s41598-018-20661-1 (PMC5797083; doi:10.1038/s41598-018-20661-1)
Supplement: Supplementary file 2 — Dataset S2 [file 41598_2018_20661_MOESM2_ESM.xlsx]

## Sheet: Sheet1
Dataset S2. TSS Determined in This Study. Column "Prados" indicates if TSS were previously reported in S. aureus MW2 (Prados et al., BMC Genomics 17, 849, (2016)). chr, chromosomal DNA; pMR, pUSA300HOU_MR plasmid; p, primary TSS; s, secondary TSS; i, internal TSS; as, antisense TSS; o, orphan TSS; C, control; L, linezolid; N, nafcillin; V, vancomycin
TSS	Location	Castegory	Position	Strand	Gene	5'-UTR	Condition	Prados 16
TSS_1	chr	p	340	+	USA300HOU_RS00005	204	C1L1N1V1	Y
TSS_2	chr	p	2158	+	USA300HOU_RS00010	25	C2N2	Y
TSS_3	chr	p	3677	+	USA300HOU_RS00015	29	C3L2N3V2	Y
TSS_4	chr	p	10714	-	USA300HOU_RS00035	120	C4L3	Y
TSS_5	chr	p	10881	+	USA300HOU_RS00040	39	N5	Y
TSS_6	chr	i	11412	+			L4	N
TSS_7	chr	o	12500	+			C5N6V3	Y
TSS_8	chr	p	12649	+	USA300HOU_RS00045	164	N7	N
TSS_9	chr	p	14698	+	USA300HOU_RS00050	51	C6L5V4	Y
TSS_10	chr	o	15822	+			N8	Y
TSS_11	chr	i	16509	+			C7L6N9V5	N
TSS_12	chr	i	16741	+			C8L7N10V6	N
TSS_13	chr	p	17379	+	USA300HOU_RS00065	13	C9L8N11V7	Y
TSS_14	chr	p	22434	+	USA300HOU_RS00085	31	C10L9	Y
TSS_15	chr	s	24807	+	USA300HOU_RS00100	145	C11L10N12V8	Y
TSS_16	chr	p	24924	+	USA300HOU_RS00100	28	C12L11N13V9	Y
TSS_17	chr	p	29817	+	USA300HOU_RS00120	181	C13N14V10	N
TSS_18	chr	p	31000	+	USA300HOU_RS00125	26	N15V11	Y
TSS_19	chr	p	33642	+	USA300HOU_RS00130	70	C14N16V12	Y
TSS_20	chr	p	34456	+	USA300HOU_RS00135	57	C15L12N17V13	N
TSS_21	chr	p	36571	-	USA300HOU_RS00140	20	L13V14N18	N
TSS_22	chr	s	36583	+	USA300HOU_RS00145	226	L14N19	N
TSS_23	chr	p	36598	+	USA300HOU_RS00145	211	C16	N
TSS_24	chr	p	37775	+	USA300HOU_RS00150	38	C17L15N20V15	Y
TSS_25	chr	p	41158	-	USA300HOU_RS00160	25	C18N21	Y
TSS_26	chr	p	41215	+	USA300HOU_RS00165	18	C19N22L16	Y
TSS_27	chr	i	46955	-			C20L17N23V16	N
TSS_28	chr	i	47141	-			C21L18	N
TSS_29	chr	as	47667	+			C22V17	N
TSS_30	chr	p	51287	+	USA300HOU_RS00215	54	C23L19N24V18	N
TSS_31	chr	i	51872	+			L20	N
TSS_32	chr	p	56896	+	USA300HOU_RS00240	38	C24N25L21	Y
TSS_33	chr	p	58865	+	USA300HOU_RS00245	178	N26	N
TSS_34	chr	p	60347	+	USA300HOU_RS00255	41	N27	N
TSS_35	chr	p	62552	-	USA300HOU_RS00265	19	N28	N
TSS_36	chr	p	63572	-	USA300HOU_RS00270	29	C25N29	N
TSS_37	chr	s	63619	-	USA300HOU_RS00270	76	C26N30V19	N
TSS_38	chr	s	64000	+	USA300HOU_RS00275	41	V20	N
TSS_39	chr	p	64017	+	USA300HOU_RS00275	24	L22	N
TSS_40	chr	i	64584	+			C27L23	N
TSS_41	chr	p	66700	-	USA300HOU_RS00290	209	L24	N
TSS_42	chr	s	66743	-	USA300HOU_RS00290	252	N31V21	N
TSS_43	chr	s	66766	-	USA300HOU_RS00290	275	N32	N
TSS_44	chr	as	72621	+			C28	N
TSS_45	chr	as	73454	+			C29V22L25	N
TSS_46	chr	p	74312	-	USA300HOU_RS00325	18	N33	N
TSS_47	chr	as	74701	+			N34	N
TSS_48	chr	p	75471	+	USA300HOU_RS00335	40	L26N35V23	N
TSS_49	chr	p	76195	+	USA300HOU_RS00340	20	C30N36V24	N
TSS_50	chr	o	78013	+			C31N37L27V25	N
TSS_51	chr	i	79220	+			C32V26	N
TSS_52	chr	p	79614	+	USA300HOU_RS00360	37	C33N38V27	N
TSS_53	chr	i	80979	+			N39	N
TSS_54	chr	o	85078	-			L28	N
TSS_55	chr	p	85965	+	USA300HOU_RS00390	36	C34L29N40V28	N
TSS_56	chr	p	88937	+	USA300HOU_RS00405	216	C35N41L30	N
TSS_57	chr	as	92018	+			N42	N
TSS_58	chr	p	92941	-	USA300HOU_RS00430	26	L31N43V29	Y
TSS_59	chr	p	93029	+	USA300HOU_RS00435	23	L32N44	Y
TSS_60	chr	p	95419	+	USA300HOU_RS00445	84	C36L33V30N45	Y
TSS_61	chr	i	96129	+			V31	N
TSS_62	chr	i	96164	+			C37	N
TSS_63	chr	p	98395	-	USA300HOU_RS00455	46	C38L34	Y
TSS_64	chr	p	98567	+	USA300HOU_RS00460	91	C39V32	N
TSS_65	chr	p	101095	+	USA300HOU_RS00480	59	N46	Y
TSS_66	chr	as	102492	+			L35N47	N
TSS_67	chr	p	102981	+	USA300HOU_RS00490	21	C40	N
TSS_68	chr	s	103879	+	USA300HOU_RS00495	291	C41	Y
TSS_69	chr	s	104015	+	USA300HOU_RS00495	155	V33	N
TSS_70	chr	s	104074	+	USA300HOU_RS00495	96	C42L36	Y
TSS_71	chr	p	104087	+	USA300HOU_RS00495	83	N48	N
TSS_72	chr	p	105005	+	USA300HOU_RS00500	34	C43N49V34L37	Y
TSS_73	chr	i	107679	+			L38N50V35	Y
TSS_74	chr	p	108909	+	USA300HOU_RS00510	26	C44L39N51V36	Y
TSS_75	chr	p	110077	+	USA300HOU_RS00515	68	C45	N
TSS_76	chr	p	113461	+	USA300HOU_RS00535	35	C46L40N52V37	N
TSS_77	chr	as	115638	-			C47L41	Y
TSS_78	chr	p	115869	+	USA300HOU_RS00540	15	N53	N
TSS_79	chr	p	120639	-	USA300HOU_RS00550	27	C48N54L42V38	Y
TSS_80	chr	p	123816	+	USA300HOU_RS00565	119	C49L43	N
TSS_81	chr	i	124321	+			V39	N
TSS_82	chr	s	125398	+	USA300HOU_RS00570	55	C50L44N55	Y
TSS_83	chr	p	125408	+	USA300HOU_RS00570	45	V40	N
TSS_84	chr	s	126024	+	USA300HOU_RS00575	164	C51L45N56V41	Y
TSS_85	chr	p	126104	+	USA300HOU_RS00575	84	C52L46N57V42	Y
TSS_86	chr	p	129614	-	USA300HOU_RS00580	27	C53L47N58V43	Y
TSS_87	chr	p	130788	-	USA300HOU_RS00585	28	C54N59V44L48	Y
TSS_88	chr	i	131940	-			C55	N
TSS_89	chr	p	134174	-	USA300HOU_RS00600	47	C56L49N60V45	Y
TSS_90	chr	p	144721	+	USA300HOU_RS00645	90	V46	N
TSS_91	chr	p	145738	+	USA300HOU_RS00655	33	L50V47	Y
TSS_92	chr	p	147037	+	USA300HOU_RS00665	29	C57L51N61V48	Y
TSS_93	chr	p	148167	+	USA300HOU_RS00675	20	C58L52N62	N
TSS_94	chr	p	154070	+	USA300HOU_RS00700	26	C59L53N63V49	Y
TSS_95	chr	p	155031	+	USA300HOU_RS00705	32	C60L54N64	Y
TSS_96	chr	p	156749	-	USA300HOU_RS00710	29	C61L55V50	Y
TSS_97	chr	p	156922	+	USA300HOU_RS00720	49	C62	N
TSS_98	chr	i	158751	+			L56V51	Y
TSS_99	chr	p	159082	+	USA300HOU_RS00730	36	C63N65L57V52	Y
TSS_100	chr	p	164730	-	USA300HOU_RS00755	56	N66	Y
TSS_101	chr	p	166463	+	USA300HOU_RS00765	35	C64L58N67V53	Y
TSS_102	chr	p	169554	+	USA300HOU_RS00785	55	C65L59N68V54	Y
TSS_103	chr	as	170178	-			N69V55	Y
TSS_104	chr	p	171066	+	USA300HOU_RS00795	35	N70V56	N
TSS_105	chr	s	189307	+	USA300HOU_RS00875	172	C66L60	N
TSS_106	chr	s	189377	+	USA300HOU_RS00875	102	N71	N
TSS_107	chr	p	189423	+	USA300HOU_RS00875	56	L61	N
TSS_108	chr	p	191604	-	USA300HOU_RS00885	199	C67L62N72V57	Y
TSS_109	chr	p	191758	+	USA300HOU_RS00890	74	C68L63N73V58	Y
TSS_110	chr	p	193752	+	USA300HOU_RS00895	213	C69L64N74V59	N
TSS_111	chr	i	195178	-			L65	N
TSS_112	chr	p	195216	-	USA300HOU_RS00900	27	C70	Y
TSS_113	chr	p	195342	+	USA300HOU_RS00905	26	C71L66N75V60	Y
TSS_114	chr	p	199936	+	USA300HOU_RS00930	34	C72N76V61	Y
TSS_115	chr	i	207746	+			V62	N
TSS_116	chr	i	208327	+			V63	Y
TSS_117	chr	i	209719	+			L67	Y
TSS_118	chr	p	212288	-	USA300HOU_RS00955	24	C73N77V64	Y
TSS_119	chr	as	215792	+			L68	N
TSS_120	chr	p	216847	-	USA300HOU_RS00975	41	L69	Y
TSS_121	chr	i	218408	-			L70	N
TSS_122	chr	p	218457	-	USA300HOU_RS00980	43	C74N78V65	N
TSS_123	chr	p	220983	-	USA300HOU_RS00990	29	C75L71N79V66	Y
TSS_124	chr	p	223508	-	USA300HOU_RS01000	235	C76L72V67	Y
TSS_125	chr	o	223586	-			C77L73V68	Y
TSS_126	chr	p	223804	+	USA300HOU_RS01005	55	C78	Y
TSS_127	chr	p	228814	+	USA300HOU_RS01030	28	C79L74N80V69	Y
TSS_128	chr	s	231787	+	USA300HOU_RS01035	49	C80L75N81	N
TSS_129	chr	p	231796	+	USA300HOU_RS01035	40	C81L76N82V70	N
TSS_130	chr	i	233710	+			C82V71	N
TSS_131	chr	p	236610	-	USA300HOU_RS01050	51	C83N83V72	N
TSS_132	chr	i	236615	+			N84	N
TSS_133	chr	p	244101	-	USA300HOU_RS01075	31	C84L77N85V73	Y
TSS_134	chr	p	244923	-	USA300HOU_RS01080	37	C85L78N86V74	Y
TSS_135	chr	p	245067	+	USA300HOU_RS01085	28	C86V75L79N87	Y
TSS_136	chr	o	245960	-			L80	N
TSS_137	chr	p	245984	+	USA300HOU_RS01090	72	C87L81N88V76	Y
TSS_138	chr	p	254691	-	USA300HOU_RS01125	48	C88L82V77	Y
TSS_139	chr	p	254851	+	USA300HOU_RS01130	25	N89V78	Y
TSS_140	chr	p	259140	-	USA300HOU_RS01140	219	N90	N
TSS_141	chr	i	259302	-			L83	N
TSS_142	chr	p	259917	-	USA300HOU_RS01145	31	C89N91	Y
TSS_143	chr	p	260417	+	USA300HOU_RS01150	57	C90N92V79	Y
TSS_144	chr	p	263810	+	USA300HOU_RS01165	27	C91L84N93V80	Y
TSS_145	chr	p	266138	-	USA300HOU_RS01170	30	N94	Y
TSS_146	chr	p	266268	+	USA300HOU_RS01175	30	C92N95	Y
TSS_147	chr	p	277148	+	USA300HOU_RS01215	28	C93N96V81	Y
TSS_148	chr	p	280214	-	USA300HOU_RS01220	20	N97	N
TSS_149	chr	s	280235	-	USA300HOU_RS01220	41	C94L85	Y
TSS_150	chr	p	282272	-	USA300HOU_RS01235	23	C95L86N98V82	Y
TSS_151	chr	p	282655	+	USA300HOU_RS01245	167	C96N99V83	N
TSS_152	chr	as	285491	+			C97L87V84	Y
TSS_153	chr	as	285573	+			N100	N
TSS_154	chr	p	285641	-	USA300HOU_RS01255	17	C98L88N101V85	Y
TSS_155	chr	i	292935	+			C99L89N102V86	N
TSS_156	chr	p	294152	+	USA300HOU_RS01305	259	C100L90N103V87	Y
TSS_157	chr	p	298228	+	USA300HOU_RS01320	61	C101V88	Y
TSS_158	chr	s	299548	+	USA300HOU_RS01325	186	C102N104	Y
TSS_159	chr	p	299562	+	USA300HOU_RS01325	172	L91V89	N
TSS_160	chr	i	302884	+			C103N105V90L92	Y
TSS_161	chr	p	305059	+	USA300HOU_RS01345	16	C104N106	N
TSS_162	chr	p	305971	+	USA300HOU_RS01350	25	C105L93N107V91	Y
TSS_163	chr	p	308587	+	USA300HOU_RS01360	19	C106L94N108V92	Y
TSS_164	chr	p	310581	-	USA300HOU_RS01370	26	C107L95N109V93	Y
TSS_165	chr	p	310657	+	USA300HOU_RS01375	47	L96N110V94	Y
TSS_166	chr	p	314172	-	USA300HOU_RS01390	30	V95	Y
TSS_167	chr	p	315360	-	USA300HOU_RS01400	53	L97	N
TSS_168	chr	s	315444	-	USA300HOU_RS01400	137	L98	N
TSS_169	chr	s	315459	-	USA300HOU_RS01400	152	V96	N
TSS_170	chr	p	317921	-	USA300HOU_RS01415	56	C108L99N111V97	Y
TSS_171	chr	p	318187	+	USA300HOU_RS01425	58	N112	Y
TSS_172	chr	p	320864	+	USA300HOU_RS01440	56	C109L100V98N113	Y
TSS_173	chr	p	322189	+	USA300HOU_RS01445	49	C110V99	Y
TSS_174	chr	i	325226	-			C111	N
TSS_175	chr	p	327610	-	USA300HOU_RS01465	23	C112L101N114V100	Y
TSS_176	chr	p	327700	+	USA300HOU_RS01470	158	N115V101	N
TSS_177	chr	p	330201	-	USA300HOU_RS01480	33	C113L102V102	Y
TSS_178	chr	p	330343	+	USA300HOU_RS01485	73	L103	Y
TSS_179	chr	p	342042	+	USA300HOU_RS01535	13	N116	N
TSS_180	chr	i	342642	+			C114L104N117	Y
TSS_181	chr	i	343250	+			C115N118	N
TSS_182	chr	i	343348	+			C116N119	Y
TSS_183	chr	as	343972	-			C117	N
TSS_184	chr	s	345204	+	USA300HOU_RS01550	235	V103	N
TSS_185	chr	p	345303	+	USA300HOU_RS01550	136	N120	N
TSS_186	chr	as	345686	-			C118	Y
TSS_187	chr	p	346141	+	USA300HOU_RS01555	45	C119N121V104	N
TSS_188	chr	p	347495	+	USA300HOU_RS01570	63	L105	N
TSS_189	chr	p	349767	+	USA300HOU_RS01585	267	C120N122V105L106	N
TSS_190	chr	o	352821	+			V106	N
TSS_191	chr	o	352873	+			C121L107V107N123	Y
TSS_192	chr	p	355183	-	USA300HOU_RS01620	28	C122V108L108N124	Y
TSS_193	chr	p	356789	-	USA300HOU_RS01625	90	C123L109N125V109	Y
TSS_194	chr	p	358327	+	USA300HOU_RS01640	95	C124L110N126V110	Y
TSS_195	chr	p	360306	+	USA300HOU_RS01650	63	C125L111N127V111	Y
TSS_196	chr	as	361101	-			C126	N
TSS_197	chr	s	367618	+	USA300HOU_RS01680	88	C127L112N128	Y
TSS_198	chr	p	367667	+	USA300HOU_RS01680	39	C128L113N129V112	N
TSS_199	chr	p	369662	-	USA300HOU_RS01685	18	C129L114N130	N
TSS_200	chr	p	369746	+	USA300HOU_RS01690	38	V113	Y
TSS_201	chr	p	372255	+	USA300HOU_RS01700	55	C130N131V114	Y
TSS_202	chr	p	375480	-	USA300HOU_RS01705	29	L115V115	Y
TSS_203	chr	p	376750	-	USA300HOU_RS01710	27	C131V116	Y
TSS_204	chr	p	376942	+	USA300HOU_RS01720	83	C132L116	Y
TSS_205	chr	s	381298	+	USA300HOU_RS01745	144	C133L117	Y
TSS_206	chr	s	381363	+	USA300HOU_RS01745	79	V117	N
TSS_207	chr	p	381416	+	USA300HOU_RS01745	26	C134V118	N
TSS_208	chr	p	386794	+	USA300HOU_RS01770	28	C135L118V119	Y
TSS_209	chr	p	388784	+	USA300HOU_RS01780	23	N132	Y
TSS_210	chr	p	390729	-	USA300HOU_RS01785	41	C136L119V120	Y
TSS_211	chr	s	390942	+	USA300HOU_RS01790	54	C137L120	N
TSS_212	chr	p	390981	+	USA300HOU_RS01790	15	C138L121N133V121	Y
TSS_213	chr	p	394648	-	USA300HOU_RS01805	16	C139L122V122	Y
TSS_214	chr	p	395064	+	USA300HOU_RS01815	42	C140L123N134V123	Y
TSS_215	chr	i	399033	+			L124	N
TSS_216	chr	i	399290	+			N135	Y
TSS_217	chr	p	400747	-	USA300HOU_RS01840	30	C141	Y
TSS_218	chr	p	401276	-	USA300HOU_RS01845	61	C142N136L125	Y
TSS_219	chr	p	401440	+	USA300HOU_RS01850	16	C143L126N137V124	Y
TSS_220	chr	as	401671	-			N138	N
TSS_221	chr	p	405398	-	USA300HOU_RS01870	33	C144L127V125	Y
TSS_222	chr	p	405676	+	USA300HOU_RS01880	228	N139	Y
TSS_223	chr	i	407903	-			C145V126	N
TSS_224	chr	i	409079	-			L128V127	Y
TSS_225	chr	o	414716	-			N140V128	Y
TSS_226	chr	p	414895	+	USA300HOU_RS01910	27	C146L129N141V129	Y
TSS_227	chr	p	415792	+	USA300HOU_RS01915	132	C147L130N142V130	Y
TSS_228	chr	as	418235	+			C148L131N143V131	Y
TSS_229	chr	p	418585	+	USA300HOU_RS01935	83	C149L132N144V132	Y
TSS_230	chr	p	421899	+	USA300HOU_RS01965	33	N145V133	N
TSS_231	chr	s	423296	+	USA300HOU_RS01975	165	N146	N
TSS_232	chr	p	423405	+	USA300HOU_RS01975	56	C150N147L133V134	Y
TSS_233	chr	p	424463	-	USA300HOU_RS01980	29	V135	N
TSS_234	chr	s	424486	-	USA300HOU_RS01980	52	N148	Y
TSS_235	chr	p	424697	+	USA300HOU_RS01985	37	C151N149V136	Y
TSS_236	chr	p	425386	+	USA300HOU_RS01995	25	C152V137N150	N
TSS_237	chr	p	427324	-	USA300HOU_RS02005	2	L134	N
TSS_238	chr	p	427676	-	USA300HOU_RS02010	24	C153N151V138	Y
TSS_239	chr	s	427859	-	USA300HOU_RS02010	207	L135	N
TSS_240	chr	p	429956	-	USA300HOU_RS02020	81	C154L136V139N152	Y
TSS_241	chr	p	430323	+	USA300HOU_RS02025	44	C155L137N153V140	Y
TSS_242	chr	p	432634	-	USA300HOU_RS02030	43	C156N154L138V141	Y
TSS_243	chr	o	433105	-			N155	N
TSS_244	chr	p	434600	-	USA300HOU_RS02040	76	C157L139V142	N
TSS_245	chr	p	435325	-	USA300HOU_RS02045	21	C158L140V143N156	Y
TSS_246	chr	o	436039	+			C159L141N157V144	Y
TSS_247	chr	p	438221	+	USA300HOU_RS02065	30	N158	Y
TSS_248	chr	p	445884	-	USA300HOU_RS02100	24	C160L142N159V145	Y
TSS_249	chr	p	446275	+	USA300HOU_RS02105	57	N160	N
TSS_250	chr	i	446538	+			N161	N
TSS_251	chr	p	447240	+	USA300HOU_RS02110	58	N162	N
TSS_252	chr	i	452286	+			N163	N
TSS_253	chr	i	452364	+			N164V146	N
TSS_254	chr	o	452929	+			L143N165	Y
TSS_255	chr	i	453459	+			N166	Y
TSS_256	chr	p	454243	+	USA300HOU_RS02150	59	N167	N
TSS_257	chr	p	457346	+	USA300HOU_RS02170	45	C161L144N168V147	N
TSS_258	chr	p	460473	+	USA300HOU_RS02180	61	C162N169V148	Y
TSS_259	chr	p	463176	-	USA300HOU_RS02190	24	L145N170	Y
TSS_260	chr	p	463446	+	USA300HOU_RS02195	74	C163N171V149	N
TSS_261	chr	p	469379	+	USA300HOU_RS02230	57	N172	N
TSS_262	chr	p	474544	-	USA300HOU_RS02260	42	C164V150L146N173	Y
TSS_263	chr	o	476884	-			V151	N
TSS_264	chr	o	476983	-			C165L147	Y
TSS_265	chr	p	477194	+	USA300HOU_RS02275	283	C166N174V152	Y
TSS_266	chr	as	479273	-			N175	N
TSS_267	chr	p	481773	+	USA300HOU_RS02285	68	C167N176V153	Y
TSS_268	chr	as	482445	+			N177	Y
TSS_269	chr	as	482561	+			N178	N
TSS_270	chr	p	484746	+	USA300HOU_RS02310	41	C168N179V154	Y
TSS_271	chr	p	486263	+	USA300HOU_RS02315	78	C169L148V155N180	Y
TSS_272	chr	p	488635	+	USA300HOU_RS02325	40	C170L149N181V156	Y
TSS_273	chr	p	491515	+	USA300HOU_RS02340	59	C171	Y
TSS_274	chr	p	493112	-	USA300HOU_RS02345	80	C172L150	Y
TSS_275	chr	s	493123	-	USA300HOU_RS02345	91	N182V157	N
TSS_276	chr	p	493135	+	USA300HOU_RS02350	46	C173L151N183V158	Y
TSS_277	chr	p	496143	-	USA300HOU_RS02365	32	C174L152V159N184	Y
TSS_278	chr	p	497253	+	USA300HOU_RS02375	44	N185	Y
TSS_279	chr	i	502675	+			C175L153N186V160	Y
TSS_280	chr	p	503539	+	USA300HOU_RS02385	7	N187V161	Y
TSS_281	chr	p	504086	+	USA300HOU_RS02390	23	C176L154N188V162	Y
TSS_282	chr	p	507022	+	USA300HOU_RS02400	243	V163	Y
TSS_283	chr	o	508054	+			C177N189V164	Y
TSS_284	chr	p	508578	+	USA300HOU_RS02410	54	C178L155N190V165	Y
TSS_285	chr	p	509203	+	USA300HOU_RS02415	22	C179N191V166	Y
TSS_286	chr	p	510960	+	USA300HOU_RS02420	52	C180N192V167	Y
TSS_287	chr	s	518588	+	USA300HOU_RS02450	107	L156	N
TSS_288	chr	p	518640	+	USA300HOU_RS02450	55	C181N193	N
TSS_289	chr	p	519962	+	USA300HOU_RS02455	72	C182L157N194V168	Y
TSS_290	chr	s	520560	+	USA300HOU_RS02460	119	C183N195V169L158	Y
TSS_291	chr	p	520666	+	USA300HOU_RS02460	13	C184L159N196V170	Y
TSS_292	chr	p	523351	+	USA300HOU_RS02485	239	C185L160N197	N
TSS_293	chr	s	525552	+	USA300HOU_RS02505	130	L161	Y
TSS_294	chr	p	525658	+	USA300HOU_RS02505	24	L162	Y
TSS_295	chr	p	530148	+	USA300HOU_RS02525	18	C186N198V171	Y
TSS_296	chr	p	530712	+	USA300HOU_RS02530	27	C187L163N199V172	Y
TSS_297	chr	s	532299	+	USA300HOU_RS02540	143	C188	Y
TSS_298	chr	p	532315	+	USA300HOU_RS02540	127	L164	N
TSS_299	chr	p	533509	+	USA300HOU_RS02555	31	C189L165N200V173	Y
TSS_300	chr	p	542415	+	USA300HOU_RS02590	297	C190V174	Y
TSS_301	chr	i	543578	+			N201	Y
TSS_302	chr	p	544645	+	USA300HOU_RS02605	35	C191L166N202V175	Y
TSS_303	chr	i	546212	+			C192	Y
TSS_304	chr	s	547165	+	USA300HOU_RS02620	192	C193L167N203V176	Y
TSS_305	chr	p	547324	+	USA300HOU_RS02620	33	C194L168N204V177	Y
TSS_306	chr	s	549491	+	USA300HOU_RS02625	188	C195N205	N
TSS_307	chr	p	549615	+	USA300HOU_RS02625	64	C196L169N206V178	Y
TSS_308	chr	p	550685	+	USA300HOU_RS02630	54	C197N207V179	Y
TSS_309	chr	s	551749	+	USA300HOU_RS02635	138	V180	N
TSS_310	chr	s	551762	+	USA300HOU_RS02635	125	L170	N
TSS_311	chr	p	551810	+	USA300HOU_RS02635	77	L171N208	Y
TSS_312	chr	p	552941	+	USA300HOU_RS02645	89	C198L172N209V181	Y
TSS_313	chr	p	553858	+	USA300HOU_RS02650	42	C199	Y
TSS_314	chr	p	555882	+	USA300HOU_RS02660	208	N210	N
TSS_315	chr	o	562553	+			C200	N
TSS_316	chr	p	564046	+	USA300HOU_RS02730	29	C201L173N211V182	Y
TSS_317	chr	p	566975	-	USA300HOU_RS02740	27	C202L174N212V183	Y
TSS_318	chr	p	567079	+	USA300HOU_RS02745	27	C203L175N213V184	Y
TSS_319	chr	p	568964	+	USA300HOU_RS02760	199	C204N214V185	Y
TSS_320	chr	s	571853	+	USA300HOU_RS02770	251	L176N215V186	Y
TSS_321	chr	p	572078	+	USA300HOU_RS02770	26	C205N216	Y
TSS_322	chr	o	574702	+			C206N217V187	Y
TSS_323	chr	o	574728	+			L177	N
TSS_324	chr	s	574941	+	USA300HOU_RS02780	182	C207	Y
TSS_325	chr	p	574974	+	USA300HOU_RS02780	149	C208L178N218V188	Y
TSS_326	chr	o	576643	+			C209N219	Y
TSS_327	chr	p	582495	+	USA300HOU_RS02825	99	C210L179N220V189	Y
TSS_328	chr	p	584010	+	USA300HOU_RS02835	178	C211L180N221V190	Y
TSS_329	chr	p	585150	+	USA300HOU_RS02845	124	N222	N
TSS_330	chr	p	585914	+	USA300HOU_RS02850	183	C212L181N223V191	Y
TSS_331	chr	p	599937	-	USA300HOU_RS02885	29	C213L182N224	N
TSS_332	chr	p	600045	+	USA300HOU_RS02890	34	C214	Y
TSS_333	chr	p	601493	+	USA300HOU_RS02895	39	C215L183N225V192	Y
TSS_334	chr	s	602492	+	USA300HOU_RS02900	78	C216V193	N
TSS_335	chr	p	602500	+	USA300HOU_RS02900	70	C217N226L184	Y
TSS_336	chr	p	604354	+	USA300HOU_RS02905	67	C218N227	Y
TSS_337	chr	p	605594	+	USA300HOU_RS02910	127	C219L185N228V194	Y
TSS_338	chr	i	607129	+			N229	N
TSS_339	chr	p	609150	+	USA300HOU_RS02930	35	C220L186N230	N
TSS_340	chr	o	609686	-			V195	Y
TSS_341	chr	p	609696	+	USA300HOU_RS02935	106	N231	Y
TSS_342	chr	p	611624	+	USA300HOU_RS02945	65	N232	N
TSS_343	chr	i	618030	+			C221	Y
TSS_344	chr	p	619375	+	USA300HOU_RS02955	63	C222L187N233V196	Y
TSS_345	chr	i	620843	+			C223V197	Y
TSS_346	chr	s	622979	+	USA300HOU_RS02960	42	C224	N
TSS_347	chr	p	622986	+	USA300HOU_RS02960	35	C225L188N234V198	N
TSS_348	chr	p	626135	-	USA300HOU_RS02965	28	C226L189V199N235	Y
TSS_349	chr	p	628355	-	USA300HOU_RS02980	37	C227N236V200L190	N
TSS_350	chr	p	628540	+	USA300HOU_RS02985	57	C228	Y
TSS_351	chr	as	628681	-			C229	N
TSS_352	chr	s	629301	+	USA300HOU_RS02990	131	C230V201L191N237	Y
TSS_353	chr	p	629398	+	USA300HOU_RS02990	34	C231L192	Y
TSS_354	chr	p	630703	+	USA300HOU_RS03000	24	C232N238V202	Y
TSS_355	chr	p	631852	+	USA300HOU_RS03005	24	C233L193N239V203	Y
TSS_356	chr	o	633649	-			N240	Y
TSS_357	chr	p	633781	+	USA300HOU_RS03010	39	C234	N
TSS_358	chr	s	635143	+	USA300HOU_RS03015	55	V204	N
TSS_359	chr	p	635157	+	USA300HOU_RS03015	41	C235	N
TSS_360	chr	p	637348	-	USA300HOU_RS03030	31	N241V205	Y
TSS_361	chr	p	638690	-	USA300HOU_RS03035	36	C236L194N242V206	Y
TSS_362	chr	p	638825	+	USA300HOU_RS03040	13	C237L195N243V207	Y
TSS_363	chr	p	640477	+	USA300HOU_RS03055	20	C238L196N244V208	Y
TSS_364	chr	p	643378	-	USA300HOU_RS03065	26	C239	N
TSS_365	chr	p	644688	-	USA300HOU_RS03070	35	C240L197V209N245	Y
TSS_366	chr	p	644783	+	USA300HOU_RS03075	38	C241N246	Y
TSS_367	chr	o	646674	+			V210	N
TSS_368	chr	o	646785	+			C242N247L198	Y
TSS_369	chr	o	646853	+			C243N248	Y
TSS_370	chr	p	646949	+	USA300HOU_RS03085	284	N249	Y
TSS_371	chr	p	650346	+	USA300HOU_RS03100	61	N250	Y
TSS_372	chr	i	651554	-			L199	N
TSS_373	chr	p	652163	-	USA300HOU_RS03105	41	L200	N
TSS_374	chr	p	652579	-	USA300HOU_RS03110	30	N251	Y
TSS_375	chr	p	653015	+	USA300HOU_RS03120	159	C244L201N252V211	N
TSS_376	chr	p	663271	+	USA300HOU_RS03190	32	C245N253L202	Y
TSS_377	chr	i	663855	+			N254V212	N
TSS_378	chr	s	664403	+	USA300HOU_RS03195	49	C246V213	Y
TSS_379	chr	p	664419	+	USA300HOU_RS03195	33	N255	N
TSS_380	chr	p	665127	+	USA300HOU_RS03200	30	C247L203N256	Y
TSS_381	chr	i	667383	+			C248L204N257V214	N
TSS_382	chr	p	667740	+	USA300HOU_RS03215	276	N258	N
TSS_383	chr	p	669272	+	USA300HOU_RS03225	29	C249N259	Y
TSS_384	chr	p	672488	+	USA300HOU_RS03240	289	C250L205V215N260	Y
TSS_385	chr	i	673784	+			C251L206N261V216	Y
TSS_386	chr	p	674789	+	USA300HOU_RS03250	28	C252L207N262V217	Y
TSS_387	chr	p	676419	+	USA300HOU_RS03260	37	C253N263V218	N
TSS_388	chr	p	677041	+	USA300HOU_RS03265	83	C254L208	Y
TSS_389	chr	p	677994	+	USA300HOU_RS03270	15	C255L209N264V219	Y
TSS_390	chr	p	679567	-	USA300HOU_RS03275	145	N265V220	Y
TSS_391	chr	o	680313	-			C256V221L210N266	Y
TSS_392	chr	p	682653	-	USA300HOU_RS03295	30	C257L211V222N267	N
TSS_393	chr	i	685388	-			C258	N
TSS_394	chr	i	685524	-			L212	N
TSS_395	chr	i	685553	-			C259N268	N
TSS_396	chr	p	693922	-	USA300HOU_RS03350	138	C260	N
TSS_397	chr	p	694251	-	USA300HOU_RS03355	32	C261L213V223	N
TSS_398	chr	p	695396	+	USA300HOU_RS03375	58	C262L214N269	Y
TSS_399	chr	p	702054	+	USA300HOU_RS03415	154	C263L215N270V224	Y
TSS_400	chr	p	707952	-	USA300HOU_RS03430	43	C264N271L216V225	Y
TSS_401	chr	s	707968	+	USA300HOU_RS03435	63	N272V226	N
TSS_402	chr	p	708011	+	USA300HOU_RS03435	20	C265L217N273V227	Y
TSS_403	chr	as	709031	+			L218	N
TSS_404	chr	as	709091	+			C266	N
TSS_405	chr	as	709386	+			C267	N
TSS_406	chr	p	709531	-	USA300HOU_RS03440	24	V228	N
TSS_407	chr	s	709545	-	USA300HOU_RS03440	38	L219	N
TSS_408	chr	s	709601	+	USA300HOU_RS03445	142	L220	N
TSS_409	chr	p	709652	+	USA300HOU_RS03445	91	C268L221N274V229	N
TSS_410	chr	p	711387	-	USA300HOU_RS03450	25	C269L222N275	Y
TSS_411	chr	s	711449	+	USA300HOU_RS03455	260	C270L223V230N276	Y
TSS_412	chr	s	711504	-	USA300HOU_RS03450	142	C271L224	Y
TSS_413	chr	p	711584	+	USA300HOU_RS03455	125	L225	Y
TSS_414	chr	s	711639	-	USA300HOU_RS03450	277	V231	Y
TSS_415	chr	p	712595	+	USA300HOU_RS03460	25	C272L226N277V232	Y
TSS_416	chr	p	716841	+	USA300HOU_RS03480	234	C273L227N278V233	Y
TSS_417	chr	p	716922	-	USA300HOU_RS03475	268	C274L228V234	Y
TSS_418	chr	p	719006	+	USA300HOU_RS03485	155	C275L229N279V235	Y
TSS_419	chr	p	720884	+	USA300HOU_RS03495	31	C276L230V236	Y
TSS_420	chr	p	721928	+	USA300HOU_RS03500	102	C277V237L231N280	Y
TSS_421	chr	p	723720	+	USA300HOU_RS03510	144	C278	Y
TSS_422	chr	p	725093	+	USA300HOU_RS03515	21	L232V238	Y
TSS_423	chr	p	727139	+	USA300HOU_RS03530	40	C279L233N281V239	Y
TSS_424	chr	p	728103	+	USA300HOU_RS03535	29	C280L234N282V240	Y
TSS_425	chr	p	729260	+	USA300HOU_RS03540	90	C281	Y
TSS_426	chr	p	730505	+	USA300HOU_RS03550	217	C282N283	Y
TSS_427	chr	as	731361	+			C283L235N284V241	Y
TSS_428	chr	p	731901	-	USA300HOU_RS03555	36	C284V242L236N285	N
TSS_429	chr	p	731916	+	USA300HOU_RS03560	62	C285L237N286V243	Y
TSS_430	chr	s	734685	+	USA300HOU_RS03575	83	C286L238	Y
TSS_431	chr	p	734730	+	USA300HOU_RS03575	38	N287	N
TSS_432	chr	o	737671	+			N288	Y
TSS_433	chr	o	737683	+			L239	N
TSS_434	chr	p	737950	+	USA300HOU_RS03585	183	C287L240N289V244	Y
TSS_435	chr	o	740110	+			C288L241N290V245	Y
TSS_436	chr	o	740178	+			C289L242V246	Y
TSS_437	chr	p	741246	-	USA300HOU_RS03595	88	C290L243V247	Y
TSS_438	chr	p	741490	+	USA300HOU_RS03600	29	N291	Y
TSS_439	chr	p	745668	+	USA300HOU_RS03615	36	C291L244N292V248	Y
TSS_440	chr	s	747147	+	USA300HOU_RS03630	99	C292L245N293V249	Y
TSS_441	chr	p	747231	+	USA300HOU_RS03630	15	C293L246N294V250	Y
TSS_442	chr	i	751565	-			L247	N
TSS_443	chr	s	751628	+	USA300HOU_RS03660	65	V251	Y
TSS_444	chr	p	751640	+	USA300HOU_RS03660	53	N295	N
TSS_445	chr	i	751861	+			C294N296	N
TSS_446	chr	p	752176	+	USA300HOU_RS03665	27	C295N297L248V252	Y
TSS_447	chr	p	752669	+	USA300HOU_RS03670	67	C296	Y
TSS_448	chr	p	756563	-	USA300HOU_RS03695	51	C297	Y
TSS_449	chr	p	756715	+	USA300HOU_RS03700	10	C298L249V253	Y
TSS_450	chr	p	760666	-	USA300HOU_RS03710	70	C299	N
TSS_451	chr	s	760718	+	USA300HOU_RS03715	105	L250V254	N
TSS_452	chr	p	760792	+	USA300HOU_RS03715	31	C300	N
TSS_453	chr	as	760898	-			C301L251N298V255	Y
TSS_454	chr	p	761748	+	USA300HOU_RS03720	104	N299	Y
TSS_455	chr	i	762113	+			C302	Y
TSS_456	chr	i	762158	+			V256	Y
TSS_457	chr	p	763340	+	USA300HOU_RS03730	25	C303N300V257L252	Y
TSS_458	chr	i	765699	+			L253	N
TSS_459	chr	p	767511	-	USA300HOU_RS03745	81	C304	N
TSS_460	chr	s	767565	-	USA300HOU_RS03745	135	L254V258	Y
TSS_461	chr	p	768064	-	USA300HOU_RS03750	26	N301V259	Y
TSS_462	chr	s	768125	+	USA300HOU_RS03755	122	N302	N
TSS_463	chr	p	768154	+	USA300HOU_RS03755	93	C305L255N303V260	Y
TSS_464	chr	s	769441	+	USA300HOU_RS03760	265	N304	N
TSS_465	chr	p	769675	+	USA300HOU_RS03760	31	C306L256N305V261	Y
TSS_466	chr	s	770218	+	USA300HOU_RS03765	114	C307N306	N
TSS_467	chr	p	770307	+	USA300HOU_RS03765	25	C308N307V262	Y
TSS_468	chr	i	770613	+			N308	N
TSS_469	chr	p	771053	+	USA300HOU_RS03770	14	C309L257N309V263	Y
TSS_470	chr	p	774977	+	USA300HOU_RS03790	40	C310L258N310	Y
TSS_471	chr	p	776276	+	USA300HOU_RS03795	143	C311L259N311V264	Y
TSS_472	chr	p	777956	+	USA300HOU_RS03800	34	C312L260N312V265	Y
TSS_473	chr	s	778878	+	USA300HOU_RS03805	83	C313V266	Y
TSS_474	chr	p	778892	+	USA300HOU_RS03805	69	L261	N
TSS_475	chr	p	781897	-	USA300HOU_RS03815	140	C314	Y
TSS_476	chr	as	781910	+			C315L262V267	N
TSS_477	chr	o	782514	+			L263N313V268	N
TSS_478	chr	p	783016	-	USA300HOU_RS03825	29	C316L264N314V269	Y
TSS_479	chr	p	783876	-	USA300HOU_RS03830	25	C317L265N315	Y
TSS_480	chr	p	785897	+	USA300HOU_RS03850	210	C318L266N316V270	N
TSS_481	chr	as	786443	-			N317	N
TSS_482	chr	p	787698	+	USA300HOU_RS03860	137	C319	N
TSS_483	chr	o	790567	+			L267N318V271	Y
TSS_484	chr	p	790682	+	USA300HOU_RS03880	293	L268	Y
TSS_485	chr	p	793145	+	USA300HOU_RS03890	47	C320L269N319V272	Y
TSS_486	chr	p	797032	+	USA300HOU_RS03900	52	C321N320L270V273	Y
TSS_487	chr	p	799763	+	USA300HOU_RS03910	45	C322	Y
TSS_488	chr	p	801189	+	USA300HOU_RS03915	28	C323L271N321V274	Y
TSS_489	chr	p	803329	-	USA300HOU_RS03920	29	L272	Y
TSS_490	chr	p	805221	-	USA300HOU_RS03930	146	C324N322V275L273	Y
TSS_491	chr	i	806669	-			C325	N
TSS_492	chr	p	806831	-	USA300HOU_RS03940	29	C326N323L274	Y
TSS_493	chr	o	807212	+			C327L275N324V276	Y
TSS_494	chr	p	811813	+	USA300HOU_RS03970	53	V277	N
TSS_495	chr	p	817291	-	USA300HOU_RS03995	34	C328L276	Y
TSS_496	chr	o	817367	+			L277N325	Y
TSS_497	chr	p	817948	-	USA300HOU_RS04000	46	C329L278N326V278	N
TSS_498	chr	s	818977	+	USA300HOU_RS04010	77	N327	Y
TSS_499	chr	p	818994	+	USA300HOU_RS04010	60	C330V279	N
TSS_500	chr	s	819548	+	USA300HOU_RS04015	251	C331N328	N
TSS_501	chr	p	819567	+	USA300HOU_RS04015	232	L279	N
TSS_502	chr	p	822393	-	USA300HOU_RS04020	55	C332	Y
TSS_503	chr	p	823664	-	USA300HOU_RS04030	39	C333N329V280	Y
TSS_504	chr	o	823807	+			N330	N
TSS_505	chr	s	825010	+	USA300HOU_RS04040	199	C334L280V281	N
TSS_506	chr	p	825028	+	USA300HOU_RS04040	181	C335L281N331V282	Y
TSS_507	chr	s	827085	+	USA300HOU_RS04050	134	V283	N
TSS_508	chr	p	827196	+	USA300HOU_RS04050	23	C336L282N332V284	Y
TSS_509	chr	i	827715	+			N333	N
TSS_510	chr	i	828689	+			N334	N
TSS_511	chr	p	830218	+	USA300HOU_RS04065	41	C337N335V285L283	Y
TSS_512	chr	p	830960	+	USA300HOU_RS04070	285	C338L284N336V286	Y
TSS_513	chr	p	833618	+	USA300HOU_RS04075	200	N337	N
TSS_514	chr	p	834035	+	USA300HOU_RS04080	174	C339L285N338V287	Y
TSS_515	chr	p	835311	+	USA300HOU_RS04085	65	N339	N
TSS_516	chr	s	836527	+	USA300HOU_RS04095	96	C340N340	Y
TSS_517	chr	p	836597	+	USA300HOU_RS04095	26	C341L286V288N341	Y
TSS_518	chr	s	837577	+	USA300HOU_RS04105	198	V289	Y
TSS_519	chr	s	837598	+	USA300HOU_RS04105	177	L287	N
TSS_520	chr	p	837711	+	USA300HOU_RS04105	64	C342L288N342V290	Y
TSS_521	chr	o	842727	+			C343V291	N
TSS_522	chr	s	843226	+	USA300HOU_RS04115	50	C344L289N343V292	Y
TSS_523	chr	p	843235	+	USA300HOU_RS04115	41	C345L290V293N344	Y
TSS_524	chr	p	845539	+	USA300HOU_RS04130	15	N345	N
TSS_525	chr	i	846422	+			C346N346V294	Y
TSS_526	chr	p	847030	+	USA300HOU_RS04135	30	C347L291N347V295	Y
TSS_527	chr	o	848180	+			C348L292N348V296	Y
TSS_528	chr	s	852276	+	USA300HOU_RS04165	130	C349L293N349V297	Y
TSS_529	chr	p	852379	+	USA300HOU_RS04165	27	C350	Y
TSS_530	chr	as	853647	+			C351V298	N
TSS_531	chr	p	854412	-	USA300HOU_RS04170	274	L294	Y
TSS_532	chr	o	854493	+			C352L295V299	Y
TSS_533	chr	p	854648	+	USA300HOU_RS04175	192	C353L296N350V300	Y
TSS_534	chr	s	856001	+	USA300HOU_RS04180	228	C354L297	Y
TSS_535	chr	p	856130	+	USA300HOU_RS04180	99	C355L298N351V301	Y
TSS_536	chr	p	862138	+	USA300HOU_RS04205	29	C356N352	Y
TSS_537	chr	p	863709	+	USA300HOU_RS04210	102	C357L299N353V302	Y
TSS_538	chr	p	864311	+	USA300HOU_RS04215	25	C358L300N354	Y
TSS_539	chr	p	864618	+	USA300HOU_RS04220	67	N355	Y
TSS_540	chr	o	869511	-			N356	N
TSS_541	chr	p	871213	-	USA300HOU_RS04250	169	C359L301N357V303	Y
TSS_542	chr	p	871580	+	USA300HOU_RS04260	63	L302V304	Y
TSS_543	chr	p	872251	+	USA300HOU_RS04265	52	C360N358V305L303	Y
TSS_544	chr	s	873025	+	USA300HOU_RS04270	71	C361L304	Y
TSS_545	chr	p	873065	+	USA300HOU_RS04270	31	C362N359L305	Y
TSS_546	chr	as	874511	-			C363L306	N
TSS_547	chr	p	876057	+	USA300HOU_RS04275	61	C364N360V306	Y
TSS_548	chr	s	877931	+	USA300HOU_RS04280	64	N361V307	Y
TSS_549	chr	p	877973	+	USA300HOU_RS04280	22	C365	N
TSS_550	chr	o	879127	-			L307V308	Y
TSS_551	chr	p	879289	+	USA300HOU_RS04285	63	N362	N
TSS_552	chr	p	880138	+	USA300HOU_RS04290	25	C366L308N363V309	Y
TSS_553	chr	p	881093	+	USA300HOU_RS04295	113	C367L309N364V310	Y
TSS_554	chr	p	882494	-	USA300HOU_RS04305	28	L310	Y
TSS_555	chr	p	883821	-	USA300HOU_RS04320	33	L311V311	Y
TSS_556	chr	p	884087	+	USA300HOU_RS04325	42	C368L312N365V312	Y
TSS_557	chr	p	884598	-	USA300HOU_RS04330	33	C369N366V313L313	Y
TSS_558	chr	s	884651	-	USA300HOU_RS04330	86	L314N367V314	N
TSS_559	chr	p	886105	-	USA300HOU_RS04340	44	L315V315N368	Y
TSS_560	chr	p	886763	-	USA300HOU_RS04345	53	N369	Y
TSS_561	chr	p	887651	+	USA300HOU_RS04355	28	C370L316N370V316	Y
TSS_562	chr	p	888445	+	USA300HOU_RS04360	33	C371L317N371V317	Y
TSS_563	chr	p	889517	-	USA300HOU_RS04365	30	V318	Y
TSS_564	chr	p	889605	+	USA300HOU_RS04370	26	C372L318N372V319	Y
TSS_565	chr	p	890118	+	USA300HOU_RS04375	27	N373V320	Y
TSS_566	chr	p	892291	+	USA300HOU_RS04395	33	C373L319	Y
TSS_567	chr	p	892469	+	USA300HOU_RS04400	234	C374N374V321	Y
TSS_568	chr	p	893038	+	USA300HOU_RS04405	211	C375L320N375V322	Y
TSS_569	chr	p	894947	+	USA300HOU_RS04415	33	N376	N
TSS_570	chr	p	899593	-	USA300HOU_RS04440	42	L321N377V323	N
TSS_571	chr	p	899711	+	USA300HOU_RS04445	33	C376L322N378V324	N
TSS_572	chr	p	904221	+	USA300HOU_RS04475	175	L323N379V325	Y
TSS_573	chr	p	907265	+	USA300HOU_RS04495	55	C377L324N380V326	N
TSS_574	chr	p	909103	-	USA300HOU_RS04500	26	L325	N
TSS_575	chr	s	909113	-	USA300HOU_RS04500	36	C378V327	N
TSS_576	chr	p	910076	+	USA300HOU_RS04505	35	C379L326N381V328	Y
TSS_577	chr	o	910099	-			L327	N
TSS_578	chr	p	911455	-	USA300HOU_RS04510	66	C380L328N382V329	Y
TSS_579	chr	s	911617	+	USA300HOU_RS04515	100	C381L329N383V330	Y
TSS_580	chr	s	911627	+	USA300HOU_RS04515	90	V331	Y
TSS_581	chr	p	911685	+	USA300HOU_RS04515	32	V332	Y
TSS_582	chr	p	918171	+	USA300HOU_RS04550	79	C382L330N384V333	Y
TSS_583	chr	i	920839	+			L331	N
TSS_584	chr	p	923671	+	USA300HOU_RS04580	31	C383L332N385V334	Y
TSS_585	chr	p	925503	-	USA300HOU_RS04590	26	N386	Y
TSS_586	chr	p	925560	+	USA300HOU_RS04595	15	C384L333N387V335	Y
TSS_587	chr	s	927851	+	USA300HOU_RS04610	183	V336	Y
TSS_588	chr	p	928000	+	USA300HOU_RS04610	34	N388	Y
TSS_589	chr	p	933001	-	USA300HOU_RS04640	42	C385L334V337N389	Y
TSS_590	chr	p	933023	+	USA300HOU_RS04645	37	L335V338	Y
TSS_591	chr	s	934543	+	USA300HOU_RS04655	280	C386	N
TSS_592	chr	p	934651	-	USA300HOU_RS04650	145	C387L336N390V339	Y
TSS_593	chr	p	934798	+	USA300HOU_RS04655	25	C388L337N391V340	Y
TSS_594	chr	p	934997	+	USA300HOU_RS04660	75	N392	Y
TSS_595	chr	p	935713	+	USA300HOU_RS04665	172	L338	Y
TSS_596	chr	p	937193	+	USA300HOU_RS04670	31	C389L339N393V341	Y
TSS_597	chr	p	939066	+	USA300HOU_RS04675	44	C390L340N394V342	Y
TSS_598	chr	p	942076	-	USA300HOU_RS04685	47	V343	N
TSS_599	chr	p	948073	-	USA300HOU_RS04720	31	C391L341N395V344	Y
TSS_600	chr	p	948572	-	USA300HOU_RS04725	16	N396	N
TSS_601	chr	s	948588	-	USA300HOU_RS04725	32	C392V345L342	Y
TSS_602	chr	p	948595	+	USA300HOU_RS04730	25	C393L343N397V346	Y
TSS_603	chr	p	949599	+	USA300HOU_RS04735	30	N398	Y
TSS_604	chr	p	950343	+	USA300HOU_RS04740	25	C394L344N399V347	Y
TSS_605	chr	s	951657	+	USA300HOU_RS04745	146	C395N400V348	Y
TSS_606	chr	p	951780	+	USA300HOU_RS04745	23	C396L345N401V349	Y
TSS_607	chr	p	953062	+	USA300HOU_RS04750	40	C397L346N402V350	Y
TSS_608	chr	p	955815	-	USA300HOU_RS04760	37	C398N403	Y
TSS_609	chr	p	958634	-	USA300HOU_RS04770	40	C399L347N404V351	Y
TSS_610	chr	p	958918	+	USA300HOU_RS04775	27	C400L348N405V352	Y
TSS_611	chr	p	960566	+	USA300HOU_RS04780	35	C401L349N406V353	Y
TSS_612	chr	p	962435	+	USA300HOU_RS04795	21	C402V354L350N407	Y
TSS_613	chr	p	969725	+	USA300HOU_RS04805	27	C403L351N408V355	Y
TSS_614	chr	p	970883	+	USA300HOU_RS04810	100	C404L352V356N409	Y
TSS_615	chr	p	972884	-	USA300HOU_RS04815	25	C405V357N410	Y
TSS_616	chr	as	973182	+			L353	N
TSS_617	chr	as	973428	+			C406L354N411V358	Y
TSS_618	chr	p	973771	-	USA300HOU_RS04820	36	C407L355N412V359	Y
TSS_619	chr	p	973823	+	USA300HOU_RS04825	26	C408N413V360	Y
TSS_620	chr	s	976559	+	USA300HOU_RS04835	162	C409L356N414	N
TSS_621	chr	p	976655	+	USA300HOU_RS04835	66	C410N415V361	Y
TSS_622	chr	p	984024	+	USA300HOU_RS04865	35	C411L357N416V362	Y
TSS_623	chr	p	984954	-	USA300HOU_RS04870	19	N417	N
TSS_624	chr	s	984964	-	USA300HOU_RS04870	29	C412L358V363	Y
TSS_625	chr	p	987882	-	USA300HOU_RS04885	29	L359V364N418	N
TSS_626	chr	p	988029	+	USA300HOU_RS04890	67	C413L360N419V365	Y
TSS_627	chr	p	988801	+	USA300HOU_RS04895	221	N420	N
TSS_628	chr	p	992098	+	USA300HOU_RS04910	43	N421	N
TSS_629	chr	p	1000654	-	USA300HOU_RS04940	32	C414L361	Y
TSS_630	chr	p	1000709	+	USA300HOU_RS04945	208	C415L362N422V366	Y
TSS_631	chr	s	1001453	+	USA300HOU_RS04950	230	N423	Y
TSS_632	chr	s	1001505	+	USA300HOU_RS04950	178	C416N424V367	Y
TSS_633	chr	s	1001580	+	USA300HOU_RS04950	103	C417L363N425V368	Y
TSS_634	chr	p	1001652	+	USA300HOU_RS04950	31	L364N426	Y
TSS_635	chr	p	1003526	+	USA300HOU_RS04960	30	C418L365N427V369	Y
TSS_636	chr	p	1007068	-	USA300HOU_RS04970	50	C419L366N428V370	Y
TSS_637	chr	p	1007752	-	USA300HOU_RS04975	37	C420N429	Y
TSS_638	chr	p	1007881	+	USA300HOU_RS04980	20	C421L367N430V371	Y
TSS_639	chr	p	1009663	+	USA300HOU_RS04995	60	N431	N
TSS_640	chr	i	1010245	+			C422	Y
TSS_641	chr	p	1010546	+	USA300HOU_RS05000	52	N432	N
TSS_642	chr	p	1011935	+	USA300HOU_RS05005	58	N433	Y
TSS_643	chr	p	1014039	+	USA300HOU_RS05010	76	C423L368V372	Y
TSS_644	chr	p	1016199	-	USA300HOU_RS05015	34	C424N434L369V373	Y
TSS_645	chr	p	1016482	+	USA300HOU_RS05020	25	C425L370	Y
TSS_646	chr	i	1016907	+			N435	Y
TSS_647	chr	p	1018194	+	USA300HOU_RS05025	23	C426L371N436V374	Y
TSS_648	chr	p	1019145	+	USA300HOU_RS05030	24	L372N437V375	Y
TSS_649	chr	p	1022167	-	USA300HOU_RS05040	33	C427V376	N
TSS_650	chr	s	1022329	-	USA300HOU_RS05040	195	C428L373V377	Y
TSS_651	chr	s	1022344	+	USA300HOU_RS05045	223	C429L374N438V378	Y
TSS_652	chr	s	1022380	+	USA300HOU_RS05045	187	L375V379	Y
TSS_653	chr	p	1022542	+	USA300HOU_RS05045	25	C430L376N439V380	Y
TSS_654	chr	p	1025954	+	USA300HOU_RS05060	202	C431L377N440V381	Y
TSS_655	chr	p	1027167	+	USA300HOU_RS05065	26	C432L378N441V382	Y
TSS_656	chr	p	1029228	+	USA300HOU_RS05070	291	C433N442V383	Y
TSS_657	chr	p	1030998	+	USA300HOU_RS05075	18	C434L379N443V384	Y
TSS_658	chr	p	1033768	+	USA300HOU_RS05095	25	L380N444	Y
TSS_659	chr	p	1035111	-	USA300HOU_RS05100	33	C435N445L381	Y
TSS_660	chr	p	1035250	+	USA300HOU_RS05105	27	C436N446V385L382	Y
TSS_661	chr	o	1036558	-			C437L383N447V386	Y
TSS_662	chr	p	1040728	-	USA300HOU_RS05140	113	C438V387L384	Y
TSS_663	chr	p	1040965	+	USA300HOU_RS05145	31	C439L385N448V388	N
TSS_664	chr	p	1043249	-	USA300HOU_RS05155	34	C440L386N449V389	Y
TSS_665	chr	p	1043657	+	USA300HOU_RS05160	35	C441L387V390N450	N
TSS_666	chr	p	1045122	-	USA300HOU_RS05170	15	C442N451V391	Y
TSS_667	chr	p	1045245	+	USA300HOU_RS05175	27	C443L388N452V392	Y
TSS_668	chr	p	1046960	+	USA300HOU_RS05185	35	C444L389N453V393	Y
TSS_669	chr	p	1050776	+	USA300HOU_RS05200	23	C445L390N454V394	Y
TSS_670	chr	p	1054526	-	USA300HOU_RS05215	27	C446	Y
TSS_671	chr	p	1056230	-	USA300HOU_RS05220	49	L391N455V395	Y
TSS_672	chr	p	1057414	-	USA300HOU_RS05225	27	N456	Y
TSS_673	chr	p	1057515	+	USA300HOU_RS05230	25	N457	N
TSS_674	chr	p	1061969	-	USA300HOU_RS05240	33	C447L392N458	Y
TSS_675	chr	s	1062217	-	USA300HOU_RS05240	281	C448L393N459V396	Y
TSS_676	chr	p	1062638	-	USA300HOU_RS05245	40	C449V397	Y
TSS_677	chr	p	1064527	-	USA300HOU_RS05255	39	N460	N
TSS_678	chr	s	1064575	-	USA300HOU_RS05255	87	L394	Y
TSS_679	chr	s	1064588	-	USA300HOU_RS05255	100	C450V398	Y
TSS_680	chr	s	1064782	+	USA300HOU_RS05260	157	V399	Y
TSS_681	chr	p	1064836	+	USA300HOU_RS05260	103	N461	N
TSS_682	chr	p	1070678	-	USA300HOU_RS05280	39	C451L395N462V400	Y
TSS_683	chr	p	1071552	-	USA300HOU_RS05290	24	N463	N
TSS_684	chr	s	1071583	-	USA300HOU_RS05290	55	V401	N
TSS_685	chr	p	1073336	-	USA300HOU_RS05295	143	C452N464V402L396	Y
TSS_686	chr	p	1073341	+	USA300HOU_RS05300	53	C453L397N465V403	Y
TSS_687	chr	p	1085710	-	USA300HOU_RS05355	11	N466	N
TSS_688	chr	p	1087871	-	USA300HOU_RS05365	189	C454L398N467V404	Y
TSS_689	chr	s	1088434	+	USA300HOU_RS05380	118	L399	Y
TSS_690	chr	p	1088435	-	USA300HOU_RS05375	35	N468	Y
TSS_691	chr	p	1088540	+	USA300HOU_RS05380	12	C455L400N469V405	Y
TSS_692	chr	s	1088623	-	USA300HOU_RS05375	223	N470	N
TSS_693	chr	p	1090184	+	USA300HOU_RS05385	88	C456L401N471	Y
TSS_694	chr	p	1091471	+	USA300HOU_RS05390	27	C457N472	Y
TSS_695	chr	s	1092057	+	USA300HOU_RS05395	137	N473	Y
TSS_696	chr	p	1092130	+	USA300HOU_RS05395	64	C458N474V406L402	Y
TSS_697	chr	p	1094676	-	USA300HOU_RS05405	25	C459N475	N
TSS_698	chr	p	1094807	+	USA300HOU_RS05410	42	C460L403V407N476	Y
TSS_699	chr	p	1097178	+	USA300HOU_RS05420	181	C461L404N477V408	Y
TSS_700	chr	p	1100473	-	USA300HOU_RS05440	37	C462L405N478V409	Y
TSS_701	chr	s	1101386	+	USA300HOU_RS05450	296	C463L406N479V410	Y
TSS_702	chr	p	1101542	-	USA300HOU_RS05445	225	C464	Y
TSS_703	chr	p	1101658	+	USA300HOU_RS05450	24	C465N480V411	Y
TSS_704	chr	p	1102431	+	USA300HOU_RS05455	48	C466L407N481V412	Y
TSS_705	chr	p	1107891	+	USA300HOU_RS05480	61	C467L408N482V413	Y
TSS_706	chr	p	1112324	+	USA300HOU_RS05505	26	C468L409N483V414	Y
TSS_707	chr	s	1113581	+	USA300HOU_RS05510	71	N484V415	Y
TSS_708	chr	p	1113623	+	USA300HOU_RS05510	29	N485	N
TSS_709	chr	p	1115528	-	USA300HOU_RS05515	23	C469L410	Y
TSS_710	chr	s	1116351	+	USA300HOU_RS05525	109	V416	Y
TSS_711	chr	s	1116431	+	USA300HOU_RS05525	29	N486V417	N
TSS_712	chr	p	1116444	+	USA300HOU_RS05525	16	C470L411N487	Y
TSS_713	chr	p	1117532	+	USA300HOU_RS05535	202	C471	N
TSS_714	chr	p	1117662	-	USA300HOU_RS05530	30	N488V418	Y
TSS_715	chr	p	1120399	-	USA300HOU_RS05545	27	C472L412N489V419	Y
TSS_716	chr	p	1120478	+	USA300HOU_RS05550	35	C473L413N490V420	Y
TSS_717	chr	p	1121029	+	USA300HOU_RS05555	73	L414N491	Y
TSS_718	chr	s	1122607	+	USA300HOU_RS05560	275	C474N492V421	Y
TSS_719	chr	p	1122836	+	USA300HOU_RS05560	46	C475L415N493V422	Y
TSS_720	chr	p	1127798	+	USA300HOU_RS05570	27	C476L416N494V423	Y
TSS_721	chr	p	1129526	+	USA300HOU_RS05585	23	C477L417N495V424	Y
TSS_722	chr	p	1132046	-	USA300HOU_RS05595	21	C478N496	Y
TSS_723	chr	s	1132120	-	USA300HOU_RS05595	95	C479	N
TSS_724	chr	s	1132158	+	USA300HOU_RS05600	106	C480L418N497V425	Y
TSS_725	chr	p	1132239	+	USA300HOU_RS05600	25	C481L419V426N498	Y
TSS_726	chr	p	1132932	-	USA300HOU_RS05605	22	C482N499V427	Y
TSS_727	chr	p	1135234	-	USA300HOU_RS05620	27	C483L420N500V428	Y
TSS_728	chr	s	1135244	+	USA300HOU_RS05625	90	N501V429	Y
TSS_729	chr	p	1135309	+	USA300HOU_RS05625	25	C484L421V430	Y
TSS_730	chr	i	1137134	-			N502	N
TSS_731	chr	p	1139563	-	USA300HOU_RS05645	73	V431	Y
TSS_732	chr	p	1139661	+	USA300HOU_RS05650	38	N503	Y
TSS_733	chr	p	1144695	+	USA300HOU_RS05685	138	C485L422N504V432	Y
TSS_734	chr	o	1145607	+			C486N505V433	Y
TSS_735	chr	p	1150561	-	USA300HOU_RS05700	38	C487L423	Y
TSS_736	chr	p	1150671	+	USA300HOU_RS05705	222	C488N506V434	Y
TSS_737	chr	p	1151481	+	USA300HOU_RS05715	273	N507	Y
TSS_738	chr	s	1155867	+	USA300HOU_RS05725	130	L424N508	Y
TSS_739	chr	p	1155965	+	USA300HOU_RS05725	32	C489L425N509V435	Y
TSS_740	chr	i	1156941	+			N510	N
TSS_741	chr	p	1158480	+	USA300HOU_RS05740	260	C490L426N511V436	Y
TSS_742	chr	s	1162129	+	USA300HOU_RS05755	94	C491N512V437	Y
TSS_743	chr	p	1162197	+	USA300HOU_RS05755	26	C492V438N513	Y
TSS_744	chr	p	1164568	+	USA300HOU_RS05775	39	C493N514V439	Y
TSS_745	chr	o	1164999	+			N515V440	Y
TSS_746	chr	p	1167114	+	USA300HOU_RS05795	29	C494L427N516V441	Y
TSS_747	chr	p	1170018	-	USA300HOU_RS05820	181	C495L428N517V442	Y
TSS_748	chr	o	1171605	-			C496L429N518V443	Y
TSS_749	chr	i	1172092	+			N519	N
TSS_750	chr	i	1178694	+			N520V444	Y
TSS_751	chr	i	1178719	+			C497	N
TSS_752	chr	p	1179427	+	USA300HOU_RS05875	90	C498L430N521V445	Y
TSS_753	chr	p	1181024	-	USA300HOU_RS05880	28	C499N522V446	N
TSS_754	chr	p	1182255	+	USA300HOU_RS05895	90	L431	Y
TSS_755	chr	p	1182776	+	USA300HOU_RS05905	27	C500L432N523V447	Y
TSS_756	chr	p	1184064	-	USA300HOU_RS05910	26	C501L433V448N524	Y
TSS_757	chr	p	1184206	+	USA300HOU_RS05915	27	C502L434N525V449	Y
TSS_758	chr	p	1185972	+	USA300HOU_RS05920	18	C503L435N526V450	Y
TSS_759	chr	p	1194009	+	USA300HOU_RS05955	42	C504L436V451	Y
TSS_760	chr	p	1195198	+	USA300HOU_RS05960	298	C505L437V452	Y
TSS_761	chr	p	1196872	+	USA300HOU_RS05965	56	C506L438N527V453	Y
TSS_762	chr	i	1197856	+			C507L439N528V454	Y
TSS_763	chr	i	1199828	+			C508L440N529	Y
TSS_764	chr	p	1199890	+	USA300HOU_RS05990	296	C509N530V455L441	Y
TSS_765	chr	p	1204026	+	USA300HOU_RS06000	41	C510L442N531V456	Y
TSS_766	chr	i	1204207	+			L443	Y
TSS_767	chr	p	1205651	+	USA300HOU_RS06010	37	C511L444N532V457	Y
TSS_768	chr	p	1207271	+	USA300HOU_RS06020	224	C512L445N533V458	Y
TSS_769	chr	p	1217441	+	USA300HOU_RS06060	18	L446N534	Y
TSS_770	chr	p	1218076	+	USA300HOU_RS06065	32	V459	Y
TSS_771	chr	p	1220499	-	USA300HOU_RS06070	30	C513L447N535	Y
TSS_772	chr	s	1220685	+	USA300HOU_RS06075	59	C514L448N536V460	Y
TSS_773	chr	p	1220709	+	USA300HOU_RS06075	35	C515L449N537V461	Y
TSS_774	chr	s	1221710	+	USA300HOU_RS06085	91	C516N538V462	Y
TSS_775	chr	p	1221722	+	USA300HOU_RS06085	79	L450	N
TSS_776	chr	p	1225845	+	USA300HOU_RS06095	69	C517N539V463L451	Y
TSS_777	chr	p	1227278	-	USA300HOU_RS06100	45	C518L452V464N540	Y
TSS_778	chr	p	1227505	+	USA300HOU_RS06105	27	C519L453N541V465	Y
TSS_779	chr	p	1234292	+	USA300HOU_RS06135	26	C520L454N542V466	Y
TSS_780	chr	p	1237103	-	USA300HOU_RS06150	48	L455N543V467	Y
TSS_781	chr	o	1237194	+			C521L456N544V468	Y
TSS_782	chr	p	1239678	+	USA300HOU_RS06165	45	C522L457N545V469	Y
TSS_783	chr	p	1241959	+	USA300HOU_RS06170	42	C523L458V470N546	Y
TSS_784	chr	p	1245401	+	USA300HOU_RS06195	37	C524V471	Y
TSS_785	chr	p	1245754	+	USA300HOU_RS06200	33	C525L459N547V472	Y
TSS_786	chr	p	1255353	+	USA300HOU_RS06240	81	C526V473N548	Y
TSS_787	chr	p	1258950	+	USA300HOU_RS06255	85	C527L460N549V474	N
TSS_788	chr	p	1260747	+	USA300HOU_RS06265	32	C528N550V475	Y
TSS_789	chr	p	1264200	+	USA300HOU_RS06280	48	N551	N
TSS_790	chr	s	1266475	+	USA300HOU_RS06290	242	C529L461N552V476	Y
TSS_791	chr	p	1266684	+	USA300HOU_RS06290	33	C530L462N553V477	Y
TSS_792	chr	s	1270550	+	USA300HOU_RS06300	116	L463V478	N
TSS_793	chr	p	1270649	+	USA300HOU_RS06300	17	C531L464N554V479	Y
TSS_794	chr	p	1274597	+	USA300HOU_RS06325	116	C532L465N555V480	Y
TSS_795	chr	p	1278292	+	USA300HOU_RS06350	56	C533L466N556V481	Y
TSS_796	chr	s	1283270	+	USA300HOU_RS06370	166	C534V482	Y
TSS_797	chr	p	1283308	+	USA300HOU_RS06370	128	C535L467N557V483	Y
TSS_798	chr	p	1287966	+	USA300HOU_RS06375	76	C536N558	Y
TSS_799	chr	p	1294085	+	USA300HOU_RS06410	198	C537	N
TSS_800	chr	p	1295255	+	USA300HOU_RS06415	114	C538V484	Y
TSS_801	chr	p	1295982	+	USA300HOU_RS06420	26	C539L468N559V485	Y
TSS_802	chr	i	1301600	+			L469	Y
TSS_803	chr	p	1306699	+	USA300HOU_RS06455	48	C540	Y
TSS_804	chr	p	1308694	+	USA300HOU_RS06470	130	C541L470	Y
TSS_805	chr	i	1309716	+			L471	Y
TSS_806	chr	p	1310098	+	USA300HOU_RS06475	42	C542L472N560V486	Y
TSS_807	chr	i	1311166	+			L473	N
TSS_808	chr	p	1311460	+	USA300HOU_RS06480	77	C543L474N561V487	Y
TSS_809	chr	p	1313763	+	USA300HOU_RS06490	19	C544L475N562V488	Y
TSS_810	chr	s	1314691	+	USA300HOU_RS06495	28	C545N563	Y
TSS_811	chr	p	1314701	+	USA300HOU_RS06495	18	L476	N
TSS_812	chr	i	1317095	+			C546L477	N
TSS_813	chr	i	1317100	+			C547L478N564V489	Y
TSS_814	chr	p	1317835	+	USA300HOU_RS06510	32	C548N565V490	Y
TSS_815	chr	p	1326153	+	USA300HOU_RS06540	98	C549L479V491N566	Y
TSS_816	chr	p	1327166	+	USA300HOU_RS06545	32	C550V492	Y
TSS_817	chr	p	1328741	+	USA300HOU_RS06550	111	C551L480N567V493	Y
TSS_818	chr	p	1330631	+	USA300HOU_RS06555	44	C552L481V494N568	Y
TSS_819	chr	i	1332206	+			L482	Y
TSS_820	chr	p	1333512	-	USA300HOU_RS06570	24	C553L483V495N569	N
TSS_821	chr	p	1333571	+	USA300HOU_RS06575	29	C554N570V496L484	Y
TSS_822	chr	p	1336312	+	USA300HOU_RS06585	29	C555L485N571V497	Y
TSS_823	chr	i	1342691	+			N572	N
TSS_824	chr	s	1343268	+	USA300HOU_RS06640	71	N573	N
TSS_825	chr	p	1343311	+	USA300HOU_RS06640	28	V498	N
TSS_826	chr	p	1344107	+	USA300HOU_RS06660	32	C556L486N574V499	N
TSS_827	chr	p	1344661	+	USA300HOU_RS06670	32	C557N575	N
TSS_828	chr	p	1347473	-	USA300HOU_RS06690	122	L487	Y
TSS_829	chr	p	1347597	+	USA300HOU_RS06695	24	C558L488N576V500	Y
TSS_830	chr	p	1351087	+	USA300HOU_RS06715	57	L489N577V501	N
TSS_831	chr	p	1353247	+	USA300HOU_RS06730	27	C559N578V502	N
TSS_832	chr	as	1354781	+			N579	Y
TSS_833	chr	s	1354855	+	USA300HOU_RS06740	280	N580	Y
TSS_834	chr	p	1354922	-	USA300HOU_RS06735	118	C560V503L490N581	Y
TSS_835	chr	s	1354930	+	USA300HOU_RS06740	205	C561N582	Y
TSS_836	chr	p	1355093	+	USA300HOU_RS06740	42	C562L491N583V504	Y
TSS_837	chr	p	1357277	+	USA300HOU_RS06750	60	C563L492N584V505	Y
TSS_838	chr	p	1358517	+	USA300HOU_RS06755	106	V506	N
TSS_839	chr	p	1360626	+	USA300HOU_RS06765	32	C564N585V507	Y
TSS_840	chr	p	1362096	-	USA300HOU_RS06770	28	C565L493V508N586	Y
TSS_841	chr	p	1363766	-	USA300HOU_RS06780	26	C566L494N587V509	Y
TSS_842	chr	s	1363902	+	USA300HOU_RS06785	42	C567L495	Y
TSS_843	chr	p	1363909	+	USA300HOU_RS06785	35	C568L496N588V510	N
TSS_844	chr	p	1365520	+	USA300HOU_RS06790	32	C569N589V511L497	Y
TSS_845	chr	o	1365840	+			C570N590V512	N
TSS_846	chr	p	1366116	+	USA300HOU_RS06795	39	N591V513	N
TSS_847	chr	p	1369626	-	USA300HOU_RS06815	27	C571L498N592V514	Y
TSS_848	chr	p	1369714	+	USA300HOU_RS06820	25	L499N593V515	Y
TSS_849	chr	s	1370064	+	USA300HOU_RS06825	47	C572N594V516	Y
TSS_850	chr	p	1370074	+	USA300HOU_RS06825	37	L500N595V517	N
TSS_851	chr	s	1372647	+	USA300HOU_RS06835	90	N596V518	Y
TSS_852	chr	p	1372714	+	USA300HOU_RS06835	23	N597V519	Y
TSS_853	chr	p	1373117	+	USA300HOU_RS06845	41	C573L501N598V520	Y
TSS_854	chr	p	1373722	+	USA300HOU_RS06850	27	C574L502N599	N
TSS_855	chr	p	1378363	-	USA300HOU_RS06860	27	C575L503V521N600	Y
TSS_856	chr	p	1378453	+	USA300HOU_RS06865	87	C576	Y
TSS_857	chr	p	1381037	+	USA300HOU_RS06870	41	C577L504N601V522	Y
TSS_858	chr	p	1383935	+	USA300HOU_RS06875	28	C578L505N602V523	Y
TSS_859	chr	p	1385212	-	USA300HOU_RS06880	279	C579L506N603	Y
TSS_860	chr	p	1385943	-	USA300HOU_RS06885	26	C580L507N604V524	Y
TSS_861	chr	p	1386073	+	USA300HOU_RS06890	50	C581L508N605V525	Y
TSS_862	chr	p	1390557	+	USA300HOU_RS06905	209	C582L509N606V526	Y
TSS_863	chr	s	1392624	+	USA300HOU_RS06910	102	C583L510N607V527	Y
TSS_864	chr	p	1392704	+	USA300HOU_RS06910	22	C584L511N608V528	Y
TSS_865	chr	p	1393641	+	USA300HOU_RS06920	71	L512	Y
TSS_866	chr	s	1395225	+	USA300HOU_RS06925	176	C585L513N609V529	Y
TSS_867	chr	p	1395369	+	USA300HOU_RS06925	32	C586L514V530N610	Y
TSS_868	chr	p	1398718	-	USA300HOU_RS06930	83	C587L515V531	Y
TSS_869	chr	p	1398719	+	USA300HOU_RS06935	53	C588L516N611V532	Y
TSS_870	chr	p	1400052	-	USA300HOU_RS06940	24	C589V533N612	Y
TSS_871	chr	p	1400157	+	USA300HOU_RS06945	19	C590L517N613V534	Y
TSS_872	chr	p	1402798	+	USA300HOU_RS06955	33	C591L518N614V535	Y
TSS_873	chr	s	1409834	+	USA300HOU_RS06990	109	L519	N
TSS_874	chr	p	1409916	+	USA300HOU_RS06990	27	N615V536	N
TSS_875	chr	p	1410894	+	USA300HOU_RS06995	99	C592L520N616V537	Y
TSS_876	chr	s	1414199	+	USA300HOU_RS07005	23	L521N617V538	Y
TSS_877	chr	p	1414211	+	USA300HOU_RS07005	11	C593	N
TSS_878	chr	p	1415547	-	USA300HOU_RS07010	37	V539	N
TSS_879	chr	p	1418983	-	USA300HOU_RS07030	86	C594L522V540	N
TSS_880	chr	p	1419581	-	USA300HOU_RS07040	36	V541	N
TSS_881	chr	p	1419728	+	USA300HOU_RS07045	22	C595L523N618V542	Y
TSS_882	chr	p	1428171	-	USA300HOU_RS07085	28	C596L524N619	Y
TSS_883	chr	p	1428256	+	USA300HOU_RS07090	34	C597L525N620V543	Y
TSS_884	chr	p	1430502	+	USA300HOU_RS07095	249	L526	N
TSS_885	chr	p	1431973	+	USA300HOU_RS07100	47	N621	N
TSS_886	chr	i	1433581	+			L527	Y
TSS_887	chr	p	1433650	+	USA300HOU_RS07110	245	V544	N
TSS_888	chr	p	1434590	+	USA300HOU_RS07115	54	N622	N
TSS_889	chr	p	1437640	+	USA300HOU_RS07130	97	N623	Y
TSS_890	chr	p	1440090	-	USA300HOU_RS07140	50	N624	N
TSS_891	chr	s	1440125	-	USA300HOU_RS07140	85	N625	N
TSS_892	chr	s	1440152	-	USA300HOU_RS07140	112	L528N626V545	Y
TSS_893	chr	p	1440554	-	USA300HOU_RS07150	35	C598L529V546N627	Y
TSS_894	chr	p	1440668	+	USA300HOU_RS07155	14	C599L530N628V547	Y
TSS_895	chr	p	1445162	-	USA300HOU_RS07180	39	C600N629L531V548	Y
TSS_896	chr	p	1448153	-	USA300HOU_RS07190	114	C601N630V549	Y
TSS_897	chr	p	1449290	-	USA300HOU_RS07200	29	C602L532	Y
TSS_898	chr	p	1453957	-	USA300HOU_RS07210	36	C603L533V550N631	Y
TSS_899	chr	p	1456312	-	USA300HOU_RS07220	96	C604V551	Y
TSS_900	chr	s	1456439	-	USA300HOU_RS07220	223	V552	N
TSS_901	chr	i	1456527	-			C605L534	Y
TSS_902	chr	p	1456914	-	USA300HOU_RS07230	28	L535	N
TSS_903	chr	p	1459737	-	USA300HOU_RS07245	290	N632V553	Y
TSS_904	chr	p	1460013	-	USA300HOU_RS07250	45	C606L536N633V554	Y
TSS_905	chr	s	1460242	-	USA300HOU_RS07250	274	C607N634L537V555	N
TSS_906	chr	p	1461903	-	USA300HOU_RS07255	45	L538V556	Y
TSS_907	chr	p	1463761	-	USA300HOU_RS07280	24	C608L539N635V557	Y
TSS_908	chr	p	1465200	-	USA300HOU_RS07290	44	C609N636V558	Y
TSS_909	chr	p	1466497	-	USA300HOU_RS07295	185	C610N637L540V559	N
TSS_910	chr	p	1468873	-	USA300HOU_RS07315	65	C611L541N638V560	Y
TSS_911	chr	s	1468915	-	USA300HOU_RS07315	107	V561	Y
TSS_912	chr	p	1468993	+	USA300HOU_RS07320	60	V562	Y
TSS_913	chr	p	1470261	+	USA300HOU_RS07335	37	N639	N
TSS_914	chr	i	1504226	-			L542	Y
TSS_915	chr	p	1507609	-	USA300HOU_RS07360	34	C612V563N640	N
TSS_916	chr	p	1512500	-	USA300HOU_RS07370	112	C613N641V564L543	Y
TSS_917	chr	p	1512679	+	USA300HOU_RS07375	13	C614L544N642V565	Y
TSS_918	chr	p	1514000	+	USA300HOU_RS07380	121	N643	N
TSS_919	chr	p	1515913	-	USA300HOU_RS07390	114	C615	N
TSS_920	chr	o	1516392	-			C616N644V566	Y
TSS_921	chr	p	1516876	-	USA300HOU_RS07395	82	C617L545N645V567	Y
TSS_922	chr	i	1517198	-			C618	Y
TSS_923	chr	p	1517729	-	USA300HOU_RS07405	15	C619L546N646V568	Y
TSS_924	chr	p	1518147	+	USA300HOU_RS07415	107	C620L547N647V569	Y
TSS_925	chr	i	1518341	+			N648	N
TSS_926	chr	p	1518804	+	USA300HOU_RS07420	73	C621L548N649V570	Y
TSS_927	chr	p	1523336	-	USA300HOU_RS07435	29	C622L549N650	Y
TSS_928	chr	p	1524991	-	USA300HOU_RS07440	64	L550	N
TSS_929	chr	i	1528854	-			L551	N
TSS_930	chr	p	1529204	-	USA300HOU_RS07450	267	L552	N
TSS_931	chr	i	1529659	-			L553	N
TSS_932	chr	p	1531860	-	USA300HOU_RS07465	29	C623L554N651V571	Y
TSS_933	chr	p	1532883	-	USA300HOU_RS07470	35	C624L555V572	Y
TSS_934	chr	s	1532981	-	USA300HOU_RS07470	133	C625L556N652V573	Y
TSS_935	chr	s	1533144	-	USA300HOU_RS07470	296	L557	Y
TSS_936	chr	i	1533220	-			N653	Y
TSS_937	chr	i	1535198	-			N654	N
TSS_938	chr	i	1535822	-			C626L558	N
TSS_939	chr	p	1538944	-	USA300HOU_RS07500	43	C627L559N655V574	Y
TSS_940	chr	s	1538959	-	USA300HOU_RS07500	58	C628L560N656V575	N
TSS_941	chr	p	1540186	-	USA300HOU_RS07510	41	C629V576N657	Y
TSS_942	chr	p	1542522	-	USA300HOU_RS07525	24	C630L561N658	Y
TSS_943	chr	p	1545724	-	USA300HOU_RS07545	27	C631N659	Y
TSS_944	chr	p	1547120	-	USA300HOU_RS07550	26	C632L563N660V577	Y
TSS_945	chr	s	1547364	-	USA300HOU_RS07550	270	L564N661	Y
TSS_946	chr	s	1547376	-	USA300HOU_RS07550	282	L565N662	N
TSS_947	chr	p	1548496	-	USA300HOU_RS07570	31	C633L566N663V578	Y
TSS_948	chr	p	1548517	+	USA300HOU_RS07575	25	C634L567N664V579	Y
TSS_949	chr	p	1550632	-	USA300HOU_RS07580	21	C635L568	Y
TSS_950	chr	p	1552583	-	USA300HOU_RS07590	110	C636L569V580N665	Y
TSS_951	chr	i	1553541	-			C637	N
TSS_952	chr	p	1554047	-	USA300HOU_RS07595	42	C638N666V581	Y
TSS_953	chr	as	1554608	+			L570	Y
TSS_954	chr	as	1554612	+			C639N667L571V582	Y
TSS_955	chr	p	1554825	+	USA300HOU_RS07605	231	N668	Y
TSS_956	chr	p	1555016	-	USA300HOU_RS07600	68	L572N669	N
TSS_957	chr	s	1555106	-	USA300HOU_RS07600	158	C640	N
TSS_958	chr	p	1556173	-	USA300HOU_RS07610	218	C641N670	Y
TSS_959	chr	p	1557496	-	USA300HOU_RS07620	30	V583	N
TSS_960	chr	s	1557507	-	USA300HOU_RS07620	41	C642L573N671	N
TSS_961	chr	p	1562068	-	USA300HOU_RS07650	34	C643N672L574	N
TSS_962	chr	i	1567419	-			C644V584N673L575	Y
TSS_963	chr	i	1573154	-			C645	Y
TSS_964	chr	i	1579011	-			C646	N
TSS_965	chr	i	1579021	-			L576N674V585	Y
TSS_966	chr	i	1581247	-			N675	N
TSS_967	chr	p	1584022	-	USA300HOU_RS07760	6	N676V586	N
TSS_968	chr	as	1593247	+			N677	N
TSS_969	chr	p	1601166	+	USA300HOU_RS07920	35	L577N678V587	N
TSS_970	chr	p	1602000	+	USA300HOU_RS07930	28	C647L578N679V588	N
TSS_971	chr	p	1604573	-	USA300HOU_RS07955	19	V589	N
TSS_972	chr	s	1604583	-	USA300HOU_RS07955	29	L579N680	N
TSS_973	chr	as	1605007	-			N681	N
TSS_974	chr	i	1607085	-			N682	N
TSS_975	chr	p	1608911	-	USA300HOU_RS07970	35	C648L580N683	Y
TSS_976	chr	p	1611612	-	USA300HOU_RS07980	34	C649L581N684V590	Y
TSS_977	chr	p	1613747	-	USA300HOU_RS07995	40	C650L582N685V591	N
TSS_978	chr	p	1615824	-	USA300HOU_RS08010	56	C651L583N686V592	Y
TSS_979	chr	p	1616467	-	USA300HOU_RS08015	52	C652L584N687V593	Y
TSS_980	chr	s	1616607	-	USA300HOU_RS08015	192	N688	N
TSS_981	chr	p	1618725	-	USA300HOU_RS08030	85	C653L585N689	Y
TSS_982	chr	p	1618736	+	USA300HOU_RS08035	46	C654N690V594L586	N
TSS_983	chr	p	1620642	-	USA300HOU_RS08040	20	C655N691V595L587	Y
TSS_984	chr	s	1620793	+	USA300HOU_RS08045	142	C656L588N692V596	Y
TSS_985	chr	p	1620901	+	USA300HOU_RS08045	34	C657L589N693V597	Y
TSS_986	chr	s	1622611	+	USA300HOU_RS08050	11	V598	Y
TSS_987	chr	p	1622620	+	USA300HOU_RS08050	2	C658V599L591N694	Y
TSS_988	chr	p	1626334	-	USA300HOU_RS08060	52	C659L592V600N695	Y
TSS_989	chr	p	1626847	-	USA300HOU_RS08070	0	L593	N
TSS_990	chr	s	1626874	-	USA300HOU_RS08070	27	C660V601N696	Y
TSS_991	chr	p	1628499	-	USA300HOU_RS08075	27	C661L594N697V602	Y
TSS_992	chr	p	1629808	-	USA300HOU_RS08080	135	C662L595N698	Y
TSS_993	chr	p	1631706	-	USA300HOU_RS08095	33	C663L596N699V603	Y
TSS_994	chr	s	1631759	-	USA300HOU_RS08095	86	L597	N
TSS_995	chr	p	1639052	-	USA300HOU_RS08125	31	C664L598N700V604	Y
TSS_996	chr	p	1644567	-	USA300HOU_RS08160	33	N701	Y
TSS_997	chr	o	1644893	-			C665L599N702V605	Y
TSS_998	chr	p	1645594	-	USA300HOU_RS08165	29	C666L600N703V606	Y
TSS_999	chr	s	1645705	-	USA300HOU_RS08165	140	C667	Y
TSS_1000	chr	p	1646711	+	USA300HOU_RS08175	46	C668N704V607	Y
TSS_1001	chr	p	1648585	-	USA300HOU_RS08185	121	C669V608	Y
TSS_1002	chr	p	1648597	+	USA300HOU_RS08190	25	C670L601N705V609	Y
TSS_1003	chr	p	1654043	-	USA300HOU_RS08210	65	C671N706V610	Y
TSS_1004	chr	i	1660563	-			C672	Y
TSS_1005	chr	i	1661787	-			N707	N
TSS_1006	chr	i	1661878	-			C673L602	Y
TSS_1007	chr	p	1662249	-	USA300HOU_RS08280	32	C674L603V611N708	Y
TSS_1008	chr	p	1664433	-	USA300HOU_RS08285	28	C675L604N709V612	Y
TSS_1009	chr	p	1665152	-	USA300HOU_RS08290	27	C676N710V613	Y
TSS_1010	chr	s	1665228	-	USA300HOU_RS08290	103	C677L605N711V614	Y
TSS_1011	chr	i	1667485	-			V615	Y
TSS_1012	chr	p	1669886	-	USA300HOU_RS08315	25	C678N712V616	Y
TSS_1013	chr	p	1673039	-	USA300HOU_RS08330	47	C679L606N713V617	Y
TSS_1014	chr	p	1675040	-	USA300HOU_RS08335	25	C680L607V618N714	Y
TSS_1015	chr	p	1676551	-	USA300HOU_RS08345	155	C681	Y
TSS_1016	chr	p	1676638	+	USA300HOU_RS08350	225	C682L608N715V619	Y
TSS_1017	chr	p	1682309	-	USA300HOU_RS08380	54	C683L609N716V620	Y
TSS_1018	chr	p	1685005	-	USA300HOU_RS08395	41	C684L610V621N717	Y
TSS_1019	chr	p	1685446	-	USA300HOU_RS08400	62	N718V622	Y
TSS_1020	chr	p	1687208	-	USA300HOU_RS08405	185	C685	N
TSS_1021	chr	p	1687932	-	USA300HOU_RS08410	150	C686N719V623L611	Y
TSS_1022	chr	i	1689819	-			N720	N
TSS_1023	chr	p	1693544	-	USA300HOU_RS08435	7	N721	N
TSS_1024	chr	s	1693574	-	USA300HOU_RS08435	37	C687V624	Y
TSS_1025	chr	p	1697195	-	USA300HOU_RS08450	48	C688L612N722	Y
TSS_1026	chr	s	1697314	-	USA300HOU_RS08450	167	C689L613N723	Y
TSS_1027	chr	p	1697438	+	USA300HOU_RS08455	55	C690	Y
TSS_1028	chr	p	1698793	-	USA300HOU_RS08460	30	C691L614V625N724	Y
TSS_1029	chr	i	1699657	-			N725	N
TSS_1030	chr	p	1701530	-	USA300HOU_RS08470	43	C692L615N726	Y
TSS_1031	chr	i	1703957	-			L616	N
TSS_1032	chr	p	1704056	-	USA300HOU_RS08490	94	L617	Y
TSS_1033	chr	p	1708006	-	USA300HOU_RS08520	34	C693N727	Y
TSS_1034	chr	i	1708888	-			N728	N
TSS_1035	chr	p	1711206	-	USA300HOU_RS08540	63	C694L618N729V626	Y
TSS_1036	chr	p	1717028	-	USA300HOU_RS08570	42	L619N730	Y
TSS_1037	chr	p	1721448	-	USA300HOU_RS08595	165	C695L620N731V627	Y
TSS_1038	chr	p	1722614	-	USA300HOU_RS08610	31	C696	Y
TSS_1039	chr	s	1722873	-	USA300HOU_RS08610	290	C697V628L621N732	Y
TSS_1040	chr	o	1725590	-			C698L622N733	Y
TSS_1041	chr	p	1728782	-	USA300HOU_RS08625	16	C699N734	Y
TSS_1042	chr	p	1731518	-	USA300HOU_RS08635	29	C700L623N735V629	Y
TSS_1043	chr	s	1731596	-	USA300HOU_RS08635	107	C701L624N736V630	N
TSS_1044	chr	p	1731773	+	USA300HOU_RS08640	28	C702N737V631	Y
TSS_1045	chr	p	1733443	-	USA300HOU_RS08650	24	C703N738V632	Y
TSS_1046	chr	s	1733455	-	USA300HOU_RS08650	36	L625	N
TSS_1047	chr	p	1733971	-	USA300HOU_RS08655	30	C704L626N739V633	Y
TSS_1048	chr	s	1734011	+	USA300HOU_RS08660	15	L627	Y
TSS_1049	chr	p	1734026	+	USA300HOU_RS08660	0	N740	N
TSS_1050	chr	p	1736262	-	USA300HOU_RS08665	28	N741V634	Y
TSS_1051	chr	p	1736624	-	USA300HOU_RS08670	262	C705L628V635N742	Y
TSS_1052	chr	o	1740138	-			V636	N
TSS_1053	chr	o	1740158	-			N743	Y
TSS_1054	chr	i	1741886	-			N744V637	Y
TSS_1055	chr	p	1743858	-	USA300HOU_RS08695	133	C706N745	Y
TSS_1056	chr	s	1743960	-	USA300HOU_RS08695	235	C707L629N746V638	Y
TSS_1057	chr	p	1747044	-	USA300HOU_RS08705	78	C708L630	Y
TSS_1058	chr	p	1749472	-	USA300HOU_RS08710	24	C709L631N747V639	Y
TSS_1059	chr	s	1749538	-	USA300HOU_RS08710	90	C710N748	Y
TSS_1060	chr	p	1750101	-	USA300HOU_RS08715	118	N749	Y
TSS_1061	chr	p	1755638	-	USA300HOU_RS08745	35	C711V640N750	Y
TSS_1062	chr	p	1757048	-	USA300HOU_RS08760	160	C712L632N751V641	Y
TSS_1063	chr	p	1758464	-	USA300HOU_RS08770	37	C713N752	Y
TSS_1064	chr	p	1759314	-	USA300HOU_RS08780	21	N753	N
TSS_1065	chr	o	1759420	+			N754V642	Y
TSS_1066	chr	o	1759431	+			L633	Y
TSS_1067	chr	p	1760076	-	USA300HOU_RS08785	25	N755V643	Y
TSS_1068	chr	p	1761523	-	USA300HOU_RS08795	14	L634N756	Y
TSS_1069	chr	o	1766044	-			C714L635V644N757	Y
TSS_1070	chr	p	1766066	+	USA300HOU_RS08815	30	C715L636N758V645	Y
TSS_1071	chr	as	1766488	-			C716L637V646	Y
TSS_1072	chr	p	1768143	-	USA300HOU_RS08825	56	C717L638N759V647	Y
TSS_1073	chr	p	1770605	-	USA300HOU_RS08835	149	C718L639N760	Y
TSS_1074	chr	p	1774328	-	USA300HOU_RS08855	28	C719L640N761V648	Y
TSS_1075	chr	p	1775141	-	USA300HOU_RS08860	34	C720L641N762	Y
TSS_1076	chr	s	1775170	-	USA300HOU_RS08860	63	N763	N
TSS_1077	chr	p	1778098	-	USA300HOU_RS08870	123	C721L642N764V649	Y
TSS_1078	chr	p	1778329	-	USA300HOU_RS08875	196	N765	N
TSS_1079	chr	p	1779729	-	USA300HOU_RS08885	35	C722L643N766V650	Y
TSS_1080	chr	p	1781162	-	USA300HOU_RS08905	167	C723L644	Y
TSS_1081	chr	s	1781167	-	USA300HOU_RS08905	172	C724N767V651	N
TSS_1082	chr	p	1782766	-	USA300HOU_RS08910	49	C725N768L645	Y
TSS_1083	chr	o	1783050	-			C726L646N769V652	Y
TSS_1084	chr	p	1785463	-	USA300HOU_RS08920	63	C727L647N770V653	Y
TSS_1085	chr	p	1788310	-	USA300HOU_RS08935	26	C728L648N771V654	Y
TSS_1086	chr	p	1789556	-	USA300HOU_RS08940	37	C729L649N772V655	Y
TSS_1087	chr	p	1793874	-	USA300HOU_RS08955	28	C730V656L650	Y
TSS_1088	chr	p	1798519	-	USA300HOU_RS08970	28	C731L651N773V657	Y
TSS_1089	chr	s	1798536	-	USA300HOU_RS08970	45	C732	Y
TSS_1090	chr	p	1801360	-	USA300HOU_RS08985	41	C733L652N774V658	Y
TSS_1091	chr	p	1801643	+	USA300HOU_RS08990	24	C734V659L653N775	Y
TSS_1092	chr	as	1807367	+			N776	N
TSS_1093	chr	p	1808134	-	USA300HOU_RS09010	34	C735V660L654N777	Y
TSS_1094	chr	o	1811902	-			V661	N
TSS_1095	chr	o	1811951	-			V662	N
TSS_1096	chr	o	1812007	-			C736N778L655V663	Y
TSS_1097	chr	p	1817790	-	USA300HOU_RS09040	28	C737L656V664N779	Y
TSS_1098	chr	p	1817951	+	USA300HOU_RS09045	16	C738N780V665	Y
TSS_1099	chr	p	1819400	-	USA300HOU_RS09050	26	C739L657	Y
TSS_1100	chr	s	1819421	-	USA300HOU_RS09050	47	C740L658N781V666	Y
TSS_1101	chr	p	1819522	+	USA300HOU_RS09055	27	C741L659N782V667	Y
TSS_1102	chr	p	1822051	-	USA300HOU_RS09065	13	C742L660N783V668	Y
TSS_1103	chr	p	1822154	+	USA300HOU_RS09070	25	C743L661N784V669	Y
TSS_1104	chr	p	1825808	-	USA300HOU_RS09085	29	C744L662N785V670	Y
TSS_1105	chr	p	1828001	-	USA300HOU_RS09095	87	N786	N
TSS_1106	chr	p	1829101	-	USA300HOU_RS09100	21	C745N787V671	Y
TSS_1107	chr	p	1831141	-	USA300HOU_RS09110	22	C746L663N788	Y
TSS_1108	chr	s	1831169	-	USA300HOU_RS09110	50	C747N789V672	N
TSS_1109	chr	p	1831227	+	USA300HOU_RS09115	29	C748L664N790V673	N
TSS_1110	chr	p	1831783	+	USA300HOU_RS09120	181	C749N791V674	Y
TSS_1111	chr	p	1833565	-	USA300HOU_RS09130	40	C750L665N792V675	Y
TSS_1112	chr	p	1833578	+	USA300HOU_RS09135	27	C751L666N793V676	Y
TSS_1113	chr	p	1838228	-	USA300HOU_RS09155	32	C752L667V677N794	Y
TSS_1114	chr	p	1840546	-	USA300HOU_RS09165	32	C753N795	Y
TSS_1115	chr	p	1840657	+	USA300HOU_RS09170	29	C754N796V678	Y
TSS_1116	chr	as	1842700	+			N797	N
TSS_1117	chr	o	1843621	-			C755L668V679N798	Y
TSS_1118	chr	p	1843681	+	USA300HOU_RS09180	17	C756L669N799V680	Y
TSS_1119	chr	i	1847429	-			L670	N
TSS_1120	chr	p	1849530	-	USA300HOU_RS09195	74	C757L671N800V681	Y
TSS_1121	chr	p	1851641	-	USA300HOU_RS09200	39	N801	Y
TSS_1122	chr	p	1851736	+	USA300HOU_RS09205	35	L672	Y
TSS_1123	chr	p	1854737	-	USA300HOU_RS09215	53	C758L673N802V682	Y
TSS_1124	chr	s	1854866	-	USA300HOU_RS09215	182	V683	Y
TSS_1125	chr	p	1856378	-	USA300HOU_RS09225	63	L674N803V684	Y
TSS_1126	chr	s	1856607	-	USA300HOU_RS09225	292	C759L675N804V685	Y
TSS_1127	chr	p	1858975	-	USA300HOU_RS09240	37	C760L676N805V686	Y
TSS_1128	chr	p	1865701	-	USA300HOU_RS09260	25	C761L677N806V687	Y
TSS_1129	chr	p	1867247	-	USA300HOU_RS09270	19	C762L678N807V688	Y
TSS_1130	chr	p	1867286	+	USA300HOU_RS09275	26	C763V689L679	Y
TSS_1131	chr	p	1868641	-	USA300HOU_RS09280	48	N808V690	Y
TSS_1132	chr	o	1870881	-			C764N809L680V691	Y
TSS_1133	chr	p	1873356	-	USA300HOU_RS09300	32	C765N810L681V692	Y
TSS_1134	chr	p	1874613	-	USA300HOU_RS09305	117	C766	Y
TSS_1135	chr	i	1876061	-			L682	N
TSS_1136	chr	p	1876941	-	USA300HOU_RS09315	75	L683	Y
TSS_1137	chr	s	1876983	-	USA300HOU_RS09315	117	L684	Y
TSS_1138	chr	s	1877061	-	USA300HOU_RS09315	195	C767N811V693	Y
TSS_1139	chr	s	1877150	-	USA300HOU_RS09315	284	C768L685N812V694	Y
TSS_1140	chr	p	1877240	+	USA300HOU_RS09320	33	C769N813V695	Y
TSS_1141	chr	i	1879598	-			C770L686N814V696	N
TSS_1142	chr	p	1889801	-	USA300HOU_RS09340	38	C771L687N815V697	Y
TSS_1143	chr	p	1889838	+	USA300HOU_RS09345	35	C772L688N816V698	Y
TSS_1144	chr	p	1892145	-	USA300HOU_RS09355	238	C773	N
TSS_1145	chr	i	1893773	-			C774	Y
TSS_1146	chr	p	1894346	-	USA300HOU_RS09370	33	C775L689N817	Y
TSS_1147	chr	s	1894402	-	USA300HOU_RS09370	89	N818	N
TSS_1148	chr	p	1894521	+	USA300HOU_RS09380	26	C776L690N819V699	Y
TSS_1149	chr	o	1899330	-			C777L691N820V700	Y
TSS_1150	chr	p	1901050	-	USA300HOU_RS09405	46	C778V701N821	Y
TSS_1151	chr	o	1901452	-			N822	N
TSS_1152	chr	p	1901511	+	USA300HOU_RS09410	16	L692V702	Y
TSS_1153	chr	p	1904744	-	USA300HOU_RS09425	49	C779L693N823V703	Y
TSS_1154	chr	p	1905279	-	USA300HOU_RS09430	84	C780N824V704	Y
TSS_1155	chr	p	1906917	-	USA300HOU_RS09445	67	L694N825V705	Y
TSS_1156	chr	p	1907006	+	USA300HOU_RS09450	140	L695	N
TSS_1157	chr	p	1909036	-	USA300HOU_RS09455	102	C781L696N826V706	Y
TSS_1158	chr	p	1909169	+	USA300HOU_RS09460	25	N827	Y
TSS_1159	chr	p	1913415	-	USA300HOU_RS09485	32	C782L697V707	Y
TSS_1160	chr	p	1914533	-	USA300HOU_RS09490	30	C783N828	Y
TSS_1161	chr	p	1916045	-	USA300HOU_RS09495	224	C784L698N829V708	Y
TSS_1162	chr	as	1917508	-			L699	N
TSS_1163	chr	p	1920044	+	USA300HOU_RS09520	26	C785L700N830V709	Y
TSS_1164	chr	p	1922835	-	USA300HOU_RS09530	27	C786N831V710L701	Y
TSS_1165	chr	p	1923653	+	USA300HOU_RS09540	108	C787L702N832V711	Y
TSS_1166	chr	p	1928118	-	USA300HOU_RS09565	72	V712	Y
TSS_1167	chr	s	1928132	-	USA300HOU_RS09565	86	C788N833	N
TSS_1168	chr	p	1928536	-	USA300HOU_RS09575	13	N834	N
TSS_1169	chr	p	1928967	-	USA300HOU_RS09580	50	C789	Y
TSS_1170	chr	p	1929685	-	USA300HOU_RS09590	21	C790L703N835V713	N
TSS_1171	chr	i	1933456	-			C791L704	N
TSS_1172	chr	p	1935596	-	USA300HOU_RS09610	53	N836	N
TSS_1173	chr	o	1936305	-			N837	N
TSS_1174	chr	p	1939189	-	USA300HOU_RS09620	48	C792L705V714	N
TSS_1175	chr	o	1947008	-			N838	N
TSS_1176	chr	s	1959285	+	USA300HOU_RS09730	54	N839	Y
TSS_1177	chr	p	1959311	+	USA300HOU_RS09730	28	C793N840V715	N
TSS_1178	chr	p	1962248	-	USA300HOU_RS09770	137	C794L706N841V716	Y
TSS_1179	chr	p	1963194	-	USA300HOU_RS09775	57	C795N842V717	Y
TSS_1180	chr	i	1964080	-			L707	N
TSS_1181	chr	p	1966928	-	USA300HOU_RS09795	26	N843	N
TSS_1182	chr	s	1967029	+	USA300HOU_RS09805	136	N844	Y
TSS_1183	chr	p	1967070	-	USA300HOU_RS09800	68	C796L708N845V718	Y
TSS_1184	chr	s	1967111	-	USA300HOU_RS09800	109	C797V719	Y
TSS_1185	chr	p	1967137	+	USA300HOU_RS09805	28	C798L709N846	Y
TSS_1186	chr	p	1969761	-	USA300HOU_RS09815	13	C799L710N847V720	Y
TSS_1187	chr	p	1969851	+	USA300HOU_RS09820	31	C800L711V721N848	Y
TSS_1188	chr	p	1970351	+	USA300HOU_RS09825	95	C801V722	N
TSS_1189	chr	p	1971517	+	USA300HOU_RS09830	27	C802L712N849V723	Y
TSS_1190	chr	as	1971734	-			C803V724	N
TSS_1191	chr	p	1972167	+	USA300HOU_RS09835	139	C804L713N850V725	Y
TSS_1192	chr	p	1978671	-	USA300HOU_RS09850	222	C805L714N851V726	Y
TSS_1193	chr	p	1979606	-	USA300HOU_RS09860	41	C806N852	Y
TSS_1194	chr	p	1980783	-	USA300HOU_RS09865	25	C807V727N853	Y
TSS_1195	chr	p	1981481	-	USA300HOU_RS09870	80	C808L715N854V728	Y
TSS_1196	chr	o	1981686	+			C809L716V729	Y
TSS_1197	chr	p	1983542	-	USA300HOU_RS09880	28	C810V730L717N855	Y
TSS_1198	chr	s	1983609	+	USA300HOU_RS09885	68	N856	Y
TSS_1199	chr	p	1983660	+	USA300HOU_RS09885	17	N857	Y
TSS_1200	chr	p	1986377	-	USA300HOU_RS09890	31	C811L718N858V731	Y
TSS_1201	chr	p	1986966	-	USA300HOU_RS09895	29	C812L719N859V732	Y
TSS_1202	chr	p	1988539	-	USA300HOU_RS09910	49	C813L720	Y
TSS_1203	chr	s	1988597	-	USA300HOU_RS09910	107	C814N860V733	Y
TSS_1204	chr	p	1990278	-	USA300HOU_RS09920	27	C815N861V734	Y
TSS_1205	chr	p	1992600	-	USA300HOU_RS09930	26	N862V735	Y
TSS_1206	chr	p	1993916	-	USA300HOU_RS09935	23	C816N863V736L721	Y
TSS_1207	chr	p	2004647	-	USA300HOU_RS10095	40	C817N864V737	Y
TSS_1208	chr	p	2006141	-	USA300HOU_RS10105	26	C818N865	Y
TSS_1209	chr	p	2006165	+	USA300HOU_RS10110	31	C819L722N866V738	N
TSS_1210	chr	s	2007686	+	USA300HOU_RS10115	92	L723	N
TSS_1211	chr	p	2007729	+	USA300HOU_RS10115	49	C820L724	Y
TSS_1212	chr	p	2011045	-	USA300HOU_RS10125	246	C821L725N867V739	Y
TSS_1213	chr	p	2011661	-	USA300HOU_RS10130	29	C822N868V740L726	Y
TSS_1214	chr	p	2013020	-	USA300HOU_RS10135	49	C823L727V741	Y
TSS_1215	chr	p	2013092	+	USA300HOU_RS10140	31	C824L728N869V742	Y
TSS_1216	chr	p	2017078	-	USA300HOU_RS10160	26	C825L729V743N870	Y
TSS_1217	chr	p	2018954	-	USA300HOU_RS10170	36	C826L730V744N871	Y
TSS_1218	chr	p	2019803	-	USA300HOU_RS10175	29	C827N872V745	Y
TSS_1219	chr	p	2020103	-	USA300HOU_RS10180	37	C828L731N873	Y
TSS_1220	chr	s	2020148	+	USA300HOU_RS10185	142	C829L732N874V746	N
TSS_1221	chr	s	2020226	+	USA300HOU_RS10185	64	C830L733N875V747	Y
TSS_1222	chr	p	2020257	+	USA300HOU_RS10185	33	C831L734V748	Y
TSS_1223	chr	i	2021204	+			V749	N
TSS_1224	chr	p	2023813	-	USA300HOU_RS10200	27	C832N876L735V750	Y
TSS_1225	chr	s	2023898	+	USA300HOU_RS10205	29	C833N877V751L736	Y
TSS_1226	chr	p	2023908	+	USA300HOU_RS10205	19	L737	Y
TSS_1227	chr	p	2024906	+	USA300HOU_RS10215	45	C834	Y
TSS_1228	chr	p	2028856	-	USA300HOU_RS10230	212	C835V752N878	Y
TSS_1229	chr	p	2029175	-	USA300HOU_RS10235	130	N879V753	N
TSS_1230	chr	p	2030049	-	USA300HOU_RS10240	29	C836L738N880V754	Y
TSS_1231	chr	o	2030088	+			N881V755	Y
TSS_1232	chr	p	2030495	-	USA300HOU_RS10245	120	C837L739N882V756	Y
TSS_1233	chr	p	2032508	-	USA300HOU_RS10255	32	V757	N
TSS_1234	chr	p	2034733	-	USA300HOU_RS10270	25	C838L740N883V758	Y
TSS_1235	chr	p	2034958	+	USA300HOU_RS10275	42	C839L741N884V759	Y
TSS_1236	chr	p	2037631	-	USA300HOU_RS10290	50	C840L742N885	Y
TSS_1237	chr	p	2038396	-	USA300HOU_RS10295	38	C841L743V760	Y
TSS_1238	chr	o	2041492	-			C842N886	Y
TSS_1239	chr	p	2044917	-	USA300HOU_RS10325	30	C843L744N887V761	Y
TSS_1240	chr	p	2045214	+	USA300HOU_RS10330	40	C844L745N888V762	Y
TSS_1241	chr	p	2048365	-	USA300HOU_RS10335	285	C845	Y
TSS_1242	chr	p	2053009	-	USA300HOU_RS10350	28	C846N889V763L746	Y
TSS_1243	chr	p	2053486	-	USA300HOU_RS10355	31	C847N890	N
TSS_1244	chr	p	2055003	-	USA300HOU_RS10360	144	C848L747V764N891	Y
TSS_1245	chr	o	2055317	-			N892	N
TSS_1246	chr	p	2055696	+	USA300HOU_RS10365	24	C849L748	Y
TSS_1247	chr	p	2056808	+	USA300HOU_RS10370	109	C850	N
TSS_1248	chr	p	2058367	-	USA300HOU_RS10380	76	C851N893L749V765	N
TSS_1249	chr	p	2060876	-	USA300HOU_RS10390	31	C852N894V766L750	Y
TSS_1250	chr	p	2061017	+	USA300HOU_RS10395	12	C853N895V767	Y
TSS_1251	chr	i	2061803	+			C854	Y
TSS_1252	chr	i	2061820	+			V768	N
TSS_1253	chr	p	2064787	-	USA300HOU_RS10410	116	C855L751N896V769	Y
TSS_1254	chr	s	2064895	-	USA300HOU_RS10410	224	L752	N
TSS_1255	chr	p	2066003	-	USA300HOU_RS10415	30	C856L753	Y
TSS_1256	chr	p	2066253	+	USA300HOU_RS10420	92	C857L754N897V770	Y
TSS_1257	chr	s	2066254	-	USA300HOU_RS10415	281	C858L755N898V771	N
TSS_1258	chr	o	2066278	-			L756	N
TSS_1259	chr	p	2066925	+	USA300HOU_RS10425	33	C859N899V772	Y
TSS_1260	chr	s	2068160	+	USA300HOU_RS10435	147	C860L757V773	Y
TSS_1261	chr	p	2068176	+	USA300HOU_RS10435	131	N900	N
TSS_1262	chr	p	2070860	-	USA300HOU_RS10440	26	C861L758V774N901	Y
TSS_1263	chr	p	2071082	+	USA300HOU_RS10445	22	C862L759N902V775	Y
TSS_1264	chr	p	2072288	-	USA300HOU_RS10450	37	C863L760N903V776	Y
TSS_1265	chr	s	2072504	+	USA300HOU_RS10455	198	C864L761V777	Y
TSS_1266	chr	o	2072606	-			C865L762N904V778	Y
TSS_1267	chr	p	2072677	+	USA300HOU_RS10455	25	C866L763	Y
TSS_1268	chr	as	2073373	-			L764	Y
TSS_1269	chr	i	2075763	-			C867L765N905V779	Y
TSS_1270	chr	p	2075877	+	USA300HOU_RS10475	23	C868N906V780L766	Y
TSS_1271	chr	p	2080120	-	USA300HOU_RS10500	28	C869L767N907V781	Y
TSS_1272	chr	s	2081030	+	USA300HOU_RS10515	43	C870L768N908V782	Y
TSS_1273	chr	p	2081041	+	USA300HOU_RS10515	32	C871L769N909V783	Y
TSS_1274	chr	p	2083207	-	USA300HOU_RS10520	234	N910	N
TSS_1275	chr	p	2085111	+	USA300HOU_RS10530	13	N911	N
TSS_1276	chr	s	2085602	+	USA300HOU_RS10535	94	C872L770N912V784	Y
TSS_1277	chr	p	2085640	+	USA300HOU_RS10535	56	C873L771	Y
TSS_1278	chr	p	2087038	-	USA300HOU_RS10550	189	L772N913	Y
TSS_1279	chr	p	2087473	+	USA300HOU_RS10555	61	L773N914V785	N
TSS_1280	chr	p	2088598	-	USA300HOU_RS10560	224	C874N915V786	Y
TSS_1281	chr	o	2088760	-			C875V787	N
TSS_1282	chr	p	2089641	-	USA300HOU_RS10565	87	C876N916V788	Y
TSS_1283	chr	i	2094698	-			N917	Y
TSS_1284	chr	p	2096201	-	USA300HOU_RS10605	282	N918	N
TSS_1285	chr	p	2108515	-	USA300HOU_RS10670	208	L774	N
TSS_1286	chr	p	2110935	-	USA300HOU_RS10685	181	C877L775N919V789	N
TSS_1287	chr	p	2112614	-	USA300HOU_RS10715	7	N920	N
TSS_1288	chr	p	2120281	-	USA300HOU_RS10780	48	N921	N
TSS_1289	chr	p	2121687	+	USA300HOU_RS10805	19	L776N922V790	N
TSS_1290	chr	p	2123758	-	USA300HOU_RS10825	18	C878L777N923V791	N
TSS_1291	chr	p	2123854	+	USA300HOU_RS10835	19	C879L778V792	N
TSS_1292	chr	p	2131546	-	USA300HOU_RS10875	48	C880L779N924V793	N
TSS_1293	chr	s	2131905	+	USA300HOU_RS10880	28	C881	Y
TSS_1294	chr	p	2131917	+	USA300HOU_RS10880	16	N925	N
TSS_1295	chr	o	2138951	-			C882V794N926	Y
TSS_1296	chr	p	2142507	-	USA300HOU_RS10930	60	C883L780V795N927	Y
TSS_1297	chr	p	2142597	+	USA300HOU_RS10935	25	C884L781N928V796	Y
TSS_1298	chr	p	2144677	-	USA300HOU_RS10940	34	C885N929L782	Y
TSS_1299	chr	p	2144805	+	USA300HOU_RS10945	35	C886L783N930V797	Y
TSS_1300	chr	p	2145803	+	USA300HOU_RS10950	24	C887L784V798N931	Y
TSS_1301	chr	p	2147373	-	USA300HOU_RS10955	30	C888L785N932V799	Y
TSS_1302	chr	s	2147474	+	USA300HOU_RS10960	105	C889L786N933V800	Y
TSS_1303	chr	s	2147533	+	USA300HOU_RS10960	46	V801	N
TSS_1304	chr	p	2147561	+	USA300HOU_RS10960	18	C890L787N934V802	Y
TSS_1305	chr	p	2153190	-	USA300HOU_RS10990	46	C891	Y
TSS_1306	chr	p	2154274	-	USA300HOU_RS10995	31	C892L788N935V803	Y
TSS_1307	chr	p	2155694	-	USA300HOU_RS11000	18	C893L789V804N936	Y
TSS_1308	chr	p	2157277	-	USA300HOU_RS11010	30	C894V805L790N937	Y
TSS_1309	chr	p	2158293	-	USA300HOU_RS11015	107	C895N938V806	Y
TSS_1310	chr	p	2158373	+	USA300HOU_RS11020	66	C896L791N939V807	Y
TSS_1311	chr	s	2158451	-	USA300HOU_RS11015	265	C897L792N940	Y
TSS_1312	chr	p	2165078	-	USA300HOU_RS11050	46	C898L793	Y
TSS_1313	chr	as	2167974	-			L794	N
TSS_1314	chr	as	2173211	-			C899V808L795	N
TSS_1315	chr	p	2181747	-	USA300HOU_RS11130	36	N941	Y
TSS_1316	chr	p	2184987	-	USA300HOU_RS11140	31	N942	Y
TSS_1317	chr	p	2187015	-	USA300HOU_RS11155	73	C900L796N943V809	Y
TSS_1318	chr	p	2188988	-	USA300HOU_RS11175	47	C901L797N944V810	Y
TSS_1319	chr	p	2193199	-	USA300HOU_RS11200	63	C902L798N945V811	Y
TSS_1320	chr	o	2193322	+			C903	N
TSS_1321	chr	i	2195780	-			L799	Y
TSS_1322	chr	p	2197903	+	USA300HOU_RS11225	15	C904L800	Y
TSS_1323	chr	p	2203230	-	USA300HOU_RS11235	71	C905L801V812	Y
TSS_1324	chr	s	2203288	-	USA300HOU_RS11235	129	L802N946V813	Y
TSS_1325	chr	p	2206214	-	USA300HOU_RS11245	95	C906V814L803N947	Y
TSS_1326	chr	s	2206313	-	USA300HOU_RS11245	194	C907L804N948V815	Y
TSS_1327	chr	p	2206407	+	USA300HOU_RS11250	30	C908L805N949V816	Y
TSS_1328	chr	o	2206422	-			N950V817	N
TSS_1329	chr	p	2208152	-	USA300HOU_RS11255	112	V818	Y
TSS_1330	chr	p	2208707	-	USA300HOU_RS11265	25	C909N951V819	Y
TSS_1331	chr	p	2208808	+	USA300HOU_RS11270	40	C910L806N952V820	Y
TSS_1332	chr	p	2210342	+	USA300HOU_RS11275	18	N953V821	Y
TSS_1333	chr	p	2212722	-	USA300HOU_RS11290	30	C911L807V822N954	Y
TSS_1334	chr	p	2216836	-	USA300HOU_RS11320	47	C912V823	Y
TSS_1335	chr	p	2217596	-	USA300HOU_RS11325	23	C913N955	Y
TSS_1336	chr	p	2217691	+	USA300HOU_RS11330	76	C914L808V824	Y
TSS_1337	chr	p	2220071	-	USA300HOU_RS11340	66	L809N956	Y
TSS_1338	chr	s	2220138	-	USA300HOU_RS11340	133	N957	N
TSS_1339	chr	p	2220371	-	USA300HOU_RS11345	22	C915L810V825	Y
TSS_1340	chr	s	2220408	-	USA300HOU_RS11345	59	C916V826	Y
TSS_1341	chr	p	2220783	-	USA300HOU_RS11350	210	L811	N
TSS_1342	chr	p	2227864	-	USA300HOU_RS11395	53	C917L812N958V827	Y
TSS_1343	chr	p	2231628	-	USA300HOU_RS11415	53	C918L813V828N959	Y
TSS_1344	chr	s	2231658	-	USA300HOU_RS11415	83	C919L814V829	Y
TSS_1345	chr	p	2233160	-	USA300HOU_RS11425	16	C920	N
TSS_1346	chr	p	2235757	-	USA300HOU_RS11440	30	C921L815N960V830	Y
TSS_1347	chr	p	2236392	-	USA300HOU_RS11445	64	N961V831	Y
TSS_1348	chr	p	2237881	-	USA300HOU_RS11450	119	C922N962L816V832	N
TSS_1349	chr	p	2239464	-	USA300HOU_RS11455	28	C923V833N963	Y
TSS_1350	chr	s	2239505	-	USA300HOU_RS11455	69	C924N964	Y
TSS_1351	chr	s	2239652	-	USA300HOU_RS11455	216	C925	N
TSS_1352	chr	p	2241400	-	USA300HOU_RS11465	43	C926V834	Y
TSS_1353	chr	s	2241645	-	USA300HOU_RS11465	288	C927L817N965	N
TSS_1354	chr	o	2241673	-			C928L818N966	N
TSS_1355	chr	p	2242720	-	USA300HOU_RS11470	37	C929N967V835L819	Y
TSS_1356	chr	p	2242881	+	USA300HOU_RS11475	20	C930N968L820V836	Y
TSS_1357	chr	p	2245434	-	USA300HOU_RS11480	293	C931N969V837	Y
TSS_1358	chr	p	2247021	-	USA300HOU_RS11490	42	C932L821N970V838	Y
TSS_1359	chr	p	2247371	+	USA300HOU_RS11500	32	C933L822N971	Y
TSS_1360	chr	p	2249037	-	USA300HOU_RS11505	30	C934L823N972V839	Y
TSS_1361	chr	p	2251857	-	USA300HOU_RS11515	74	C935L824N973V840	Y
TSS_1362	chr	p	2251997	+	USA300HOU_RS11520	97	L825V841	Y
TSS_1363	chr	p	2255556	-	USA300HOU_RS11540	234	C936N974L826V842	Y
TSS_1364	chr	p	2255605	+	USA300HOU_RS11545	32	L827	Y
TSS_1365	chr	i	2256550	-			L828	N
TSS_1366	chr	p	2256958	-	USA300HOU_RS11550	47	C937L829N975V843	Y
TSS_1367	chr	p	2257566	-	USA300HOU_RS11555	42	C938N976L830V844	N
TSS_1368	chr	o	2259682	-			C939L831N977V845	Y
TSS_1369	chr	p	2261342	-	USA300HOU_RS11570	116	C940L832N978V846	Y
TSS_1370	chr	s	2261489	-	USA300HOU_RS11570	263	C941L833N979V847	Y
TSS_1371	chr	p	2262352	-	USA300HOU_RS11575	26	C942N980V848	Y
TSS_1372	chr	p	2262445	+	USA300HOU_RS11580	33	L834	Y
TSS_1373	chr	p	2264024	+	USA300HOU_RS11590	22	C943L835N981V849	Y
TSS_1374	chr	o	2265478	+			C944L836N982V850	Y
TSS_1375	chr	p	2267654	-	USA300HOU_RS11605	90	C945V851L837N983	N
TSS_1376	chr	o	2268244	-			L838N984V852	N
TSS_1377	chr	p	2269534	-	USA300HOU_RS11615	27	C946L839N985V853	Y
TSS_1378	chr	p	2270394	-	USA300HOU_RS11620	37	C947L840N986	Y
TSS_1379	chr	o	2272835	-			C948L841N987V854	Y
TSS_1380	chr	s	2272952	+	USA300HOU_RS11630	123	V855	N
TSS_1381	chr	p	2273045	+	USA300HOU_RS11630	30	C949N988V856	Y
TSS_1382	chr	p	2274369	+	USA300HOU_RS11635	279	L842	Y
TSS_1383	chr	p	2289523	-	USA300HOU_RS11665	34	C950L843V857N989	Y
TSS_1384	chr	p	2290609	-	USA300HOU_RS11670	23	C951L844N990V858	Y
TSS_1385	chr	p	2299313	-	USA300HOU_RS11730	68	C952L845N991V859	Y
TSS_1386	chr	p	2300972	-	USA300HOU_RS11735	137	L846	N
TSS_1387	chr	p	2301695	-	USA300HOU_RS11740	65	C953N992V860	Y
TSS_1388	chr	s	2305705	+	USA300HOU_RS11765	169	N993	N
TSS_1389	chr	p	2305714	-	USA300HOU_RS11760	17	C954L847N994V861	Y
TSS_1390	chr	p	2305845	+	USA300HOU_RS11765	29	N995	Y
TSS_1391	chr	p	2307760	-	USA300HOU_RS11770	124	C955L848N996V862	Y
TSS_1392	chr	p	2310891	-	USA300HOU_RS11785	28	C956L849N997V863	Y
TSS_1393	chr	p	2314127	-	USA300HOU_RS11800	38	C957V864	N
TSS_1394	chr	s	2314154	-	USA300HOU_RS11800	65	L850	Y
TSS_1395	chr	p	2315186	+	USA300HOU_RS11810	185	C958N998L851	Y
TSS_1396	chr	p	2315314	-	USA300HOU_RS11805	45	C959N999V865	Y
TSS_1397	chr	p	2320075	-	USA300HOU_RS11830	103	N1000	Y
TSS_1398	chr	p	2320864	-	USA300HOU_RS11840	41	C960L852N1001V866	Y
TSS_1399	chr	s	2320955	-	USA300HOU_RS11840	132	C961L853V867N1002	Y
TSS_1400	chr	p	2322585	-	USA300HOU_RS11845	25	C962L854N1003V868	Y
TSS_1401	chr	p	2323893	-	USA300HOU_RS11850	25	C963L855N1004V869	Y
TSS_1402	chr	p	2325247	-	USA300HOU_RS11855	144	C964N1005	Y
TSS_1403	chr	p	2326286	-	USA300HOU_RS11860	31	C965V870L856N1006	Y
TSS_1404	chr	p	2334220	+	USA300HOU_RS11905	44	C966V871L857N1007	N
TSS_1405	chr	p	2336376	-	USA300HOU_RS11920	96	N1008V872	N
TSS_1406	chr	p	2337370	-	USA300HOU_RS11925	22	C967V873	Y
TSS_1407	chr	i	2337708	-			C968	N
TSS_1408	chr	p	2337907	-	USA300HOU_RS11930	73	C969L858N1009V874	Y
TSS_1409	chr	p	2338026	+	USA300HOU_RS11935	52	C970V875	N
TSS_1410	chr	p	2342698	-	USA300HOU_RS11950	93	C971L859V876	N
TSS_1411	chr	o	2343473	-			C972	N
TSS_1412	chr	p	2346245	-	USA300HOU_RS11965	152	C973L860V877	N
TSS_1413	chr	p	2346817	-	USA300HOU_RS11975	88	C974N1010L861V878	N
TSS_1414	chr	s	2347009	-	USA300HOU_RS11975	280	N1011	N
TSS_1415	chr	i	2348439	-			C975N1012L862V879	N
TSS_1416	chr	p	2350959	-	USA300HOU_RS11990	213	C976L863N1013V880	N
TSS_1417	chr	p	2351263	-	USA300HOU_RS11995	211	C977	N
TSS_1418	chr	i	2351475	-			L864V881	N
TSS_1419	chr	i	2351709	-			L865N1014V882	N
TSS_1420	chr	i	2351915	-			V883	N
TSS_1421	chr	p	2353737	-	USA300HOU_RS12015	197	C978L866N1015V884	Y
TSS_1422	chr	p	2357079	-	USA300HOU_RS12035	29	C979N1016L867	Y
TSS_1423	chr	p	2371704	-	USA300HOU_RS12180	201	C980L868N1017V885	Y
TSS_1424	chr	s	2371826	+	USA300HOU_RS12185	34	N1018	N
TSS_1425	chr	p	2371840	+	USA300HOU_RS12185	20	C981V886L869N1019	Y
TSS_1426	chr	p	2373802	-	USA300HOU_RS12190	27	C982N1020	Y
TSS_1427	chr	p	2376117	-	USA300HOU_RS12195	94	C983L870N1021V887	N
TSS_1428	chr	s	2376157	+	USA300HOU_RS12205	53	C984	N
TSS_1429	chr	p	2376186	+	USA300HOU_RS12205	24	C985L871N1022V888	Y
TSS_1430	chr	p	2377225	+	USA300HOU_RS12210	53	C986L872N1023V889	Y
TSS_1431	chr	p	2379499	-	USA300HOU_RS12220	31	C987L873V890N1024	Y
TSS_1432	chr	p	2379564	+	USA300HOU_RS12225	37	C988L874N1025V891	Y
TSS_1433	chr	i	2380739	-			N1026	N
TSS_1434	chr	p	2385093	-	USA300HOU_RS12240	30	C989L875N1027	Y
TSS_1435	chr	p	2386485	-	USA300HOU_RS12250	26	C990L876N1028V892	Y
TSS_1436	chr	p	2386571	+	USA300HOU_RS12255	50	C991	Y
TSS_1437	chr	p	2388779	-	USA300HOU_RS12265	62	V893	Y
TSS_1438	chr	p	2391955	-	USA300HOU_RS12300	214	C992L877N1029V894	Y
TSS_1439	chr	p	2393544	+	USA300HOU_RS12315	15	V895	Y
TSS_1440	chr	p	2395610	-	USA300HOU_RS12325	14	C993	N
TSS_1441	chr	s	2395623	-	USA300HOU_RS12325	27	N1030	Y
TSS_1442	chr	p	2396545	-	USA300HOU_RS12330	174	C994V896	N
TSS_1443	chr	p	2397870	-	USA300HOU_RS12340	31	N1031	Y
TSS_1444	chr	s	2397994	+	USA300HOU_RS12345	135	L878	N
TSS_1445	chr	s	2398084	+	USA300HOU_RS12345	45	V897	Y
TSS_1446	chr	p	2398106	+	USA300HOU_RS12345	23	C995L879N1032V898	Y
TSS_1447	chr	p	2400518	-	USA300HOU_RS12355	24	C996L880N1033V899	Y
TSS_1448	chr	p	2401628	-	USA300HOU_RS12360	72	C997N1034V900	N
TSS_1449	chr	s	2401765	-	USA300HOU_RS12360	209	V901	N
TSS_1450	chr	s	2401794	-	USA300HOU_RS12360	238	C998N1035L881	N
TSS_1451	chr	p	2402896	-	USA300HOU_RS12365	33	C999L882N1036V902	Y
TSS_1452	chr	p	2404274	-	USA300HOU_RS12370	43	C1000L883V903N1037	N
TSS_1453	chr	p	2409193	+	USA300HOU_RS12405	18	N1038V904	N
TSS_1454	chr	p	2411285	-	USA300HOU_RS12415	88	C1001L884N1039V905	Y
TSS_1455	chr	as	2411620	-			C1002L885V906	Y
TSS_1456	chr	p	2412050	-	USA300HOU_RS12425	99	C1003N1040V907	Y
TSS_1457	chr	p	2414862	-	USA300HOU_RS12435	123	C1004N1041V908	Y
TSS_1458	chr	p	2415251	+	USA300HOU_RS12440	98	C1005L886	Y
TSS_1459	chr	p	2419272	-	USA300HOU_RS12455	110	C1006N1042V909L887	Y
TSS_1460	chr	p	2419380	+	USA300HOU_RS12460	30	C1007N1043V910	Y
TSS_1461	chr	p	2419986	+	USA300HOU_RS12465	83	C1008L888V911	Y
TSS_1462	chr	p	2420914	+	USA300HOU_RS12475	17	C1009L889N1044V912	Y
TSS_1463	chr	p	2424489	-	USA300HOU_RS12490	47	C1010L890N1045V913	Y
TSS_1464	chr	p	2428198	-	USA300HOU_RS12500	101	C1011L891N1046V914	Y
TSS_1465	chr	o	2428431	-			C1012L892N1047V915	Y
TSS_1466	chr	p	2429692	-	USA300HOU_RS12505	46	C1013N1048V916	Y
TSS_1467	chr	p	2430613	-	USA300HOU_RS12510	37	C1014L893V917N1049	N
TSS_1468	chr	s	2430824	-	USA300HOU_RS12510	248	C1015L894N1050V918	N
TSS_1469	chr	p	2430932	+	USA300HOU_RS12515	29	C1016V919	Y
TSS_1470	chr	as	2431260	-			V920	Y
TSS_1471	chr	p	2433081	-	USA300HOU_RS12525	44	C1017L895N1051V921	Y
TSS_1472	chr	s	2433100	-	USA300HOU_RS12525	63	L896	N
TSS_1473	chr	s	2433270	-	USA300HOU_RS12525	233	C1018	N
TSS_1474	chr	as	2433353	-			V922	N
TSS_1475	chr	o	2433539	+			N1052	Y
TSS_1476	chr	as	2434195	-			L897	N
TSS_1477	chr	p	2436552	-	USA300HOU_RS12540	54	C1019L898N1053V923	Y
TSS_1478	chr	s	2436618	-	USA300HOU_RS12540	120	C1020L899N1054V924	Y
TSS_1479	chr	s	2436748	-	USA300HOU_RS12540	250	N1055	N
TSS_1480	chr	p	2436756	+	USA300HOU_RS12545	22	C1021L900N1056V925	Y
TSS_1481	chr	p	2438276	-	USA300HOU_RS12560	27	C1022L901V926N1057	Y
TSS_1482	chr	s	2438316	-	USA300HOU_RS12560	67	C1023L902V927	Y
TSS_1483	chr	s	2438496	-	USA300HOU_RS12560	247	C1024L903N1058V928	Y
TSS_1484	chr	p	2439347	-	USA300HOU_RS12565	106	C1025L904V929	Y
TSS_1485	chr	p	2439437	+	USA300HOU_RS12570	72	C1026L905	Y
TSS_1486	chr	i	2441707	-			L906	Y
TSS_1487	chr	p	2441732	-	USA300HOU_RS12575	23	V930	N
TSS_1488	chr	s	2441785	-	USA300HOU_RS12575	76	C1027N1059	Y
TSS_1489	chr	p	2443391	-	USA300HOU_RS12585	24	C1028N1060V931	Y
TSS_1490	chr	p	2445032	-	USA300HOU_RS12590	185	C1029N1061L907V932	Y
TSS_1491	chr	p	2445652	-	USA300HOU_RS12595	11	L908	N
TSS_1492	chr	p	2447036	-	USA300HOU_RS12600	27	C1030N1062	Y
TSS_1493	chr	p	2448375	-	USA300HOU_RS12605	134	C1031L909V933	N
TSS_1494	chr	p	2451484	-	USA300HOU_RS12615	67	N1063	Y
TSS_1495	chr	p	2451516	+	USA300HOU_RS12620	61	C1032L910N1064V934	Y
TSS_1496	chr	p	2454228	-	USA300HOU_RS12630	35	C1033V935	Y
TSS_1497	chr	s	2454300	-	USA300HOU_RS12630	107	C1034L911V936	Y
TSS_1498	chr	s	2454437	+	USA300HOU_RS12635	46	C1035	Y
TSS_1499	chr	p	2454443	+	USA300HOU_RS12635	40	C1036L912N1065V937	Y
TSS_1500	chr	p	2456527	-	USA300HOU_RS12640	33	L913N1066V938	Y
TSS_1501	chr	s	2456550	-	USA300HOU_RS12640	56	L914	Y
TSS_1502	chr	p	2456642	+	USA300HOU_RS12645	26	C1037L915N1067V939	Y
TSS_1503	chr	o	2457323	-			C1038L916N1068V940	Y
TSS_1504	chr	p	2459037	-	USA300HOU_RS12660	105	C1039L917N1069V941	Y
TSS_1505	chr	p	2461307	-	USA300HOU_RS12670	33	C1040L918N1070V942	N
TSS_1506	chr	p	2462215	-	USA300HOU_RS12675	63	L919	Y
TSS_1507	chr	p	2462391	+	USA300HOU_RS12680	160	V943	N
TSS_1508	chr	o	2462464	-			C1041N1071	Y
TSS_1509	chr	p	2463424	+	USA300HOU_RS12685	72	C1042L920N1072V944	Y
TSS_1510	chr	p	2466805	-	USA300HOU_RS12695	26	C1043L921N1073V945	N
TSS_1511	chr	p	2466870	+	USA300HOU_RS12700	6	C1044L922N1074V946	Y
TSS_1512	chr	s	2466956	-	USA300HOU_RS12695	177	C1045L923N1075V947	N
TSS_1513	chr	p	2467196	+	USA300HOU_RS12705	168	N1076	Y
TSS_1514	chr	as	2467781	-			C1046L924N1077V948	N
TSS_1515	chr	p	2468898	+	USA300HOU_RS12715	121	C1047L925	Y
TSS_1516	chr	p	2468953	-	USA300HOU_RS12710	142	C1048L926N1078	N
TSS_1517	chr	p	2472531	-	USA300HOU_RS12725	37	C1049N1079L927V949	N
TSS_1518	chr	p	2472547	+	USA300HOU_RS12730	68	L928N1080V950	Y
TSS_1519	chr	p	2474673	-	USA300HOU_RS12735	69	C1050L929N1081V951	Y
TSS_1520	chr	p	2476324	-	USA300HOU_RS12745	69	C1051L930	N
TSS_1521	chr	s	2476420	-	USA300HOU_RS12745	165	N1082	Y
TSS_1522	chr	as	2477352	-			C1052N1083	Y
TSS_1523	chr	as	2477816	-			C1053N1084L931	Y
TSS_1524	chr	o	2478126	-			C1054N1085L932V952	Y
TSS_1525	chr	p	2479882	-	USA300HOU_RS12770	33	N1086	N
TSS_1526	chr	p	2480933	-	USA300HOU_RS12775	29	N1087V953	N
TSS_1527	chr	p	2481016	+	USA300HOU_RS12780	24	C1055L933N1088V954	Y
TSS_1528	chr	p	2485838	-	USA300HOU_RS12800	156	C1056L934N1089V955	Y
TSS_1529	chr	s	2485930	-	USA300HOU_RS12800	248	C1057	Y
TSS_1530	chr	p	2487783	-	USA300HOU_RS12805	122	N1090V956	Y
TSS_1531	chr	p	2487947	+	USA300HOU_RS12810	16	N1091V957	Y
TSS_1532	chr	p	2490577	-	USA300HOU_RS12815	144	C1058N1092	Y
TSS_1533	chr	p	2491330	-	USA300HOU_RS12820	68	C1059L935N1093	Y
TSS_1534	chr	p	2491405	+	USA300HOU_RS12825	6	C1060L936N1094V958	Y
TSS_1535	chr	as	2492766	+			N1095	N
TSS_1536	chr	p	2494047	-	USA300HOU_RS12835	73	C1061L937V959N1096	Y
TSS_1537	chr	p	2494654	-	USA300HOU_RS12845	17	C1062N1097V960	Y
TSS_1538	chr	s	2494663	-	USA300HOU_RS12845	26	C1063N1098V961	Y
TSS_1539	chr	p	2496169	-	USA300HOU_RS12855	48	C1064L938N1099	Y
TSS_1540	chr	p	2496189	+	USA300HOU_RS12860	93	C1065L939N1100V962	Y
TSS_1541	chr	p	2499461	-	USA300HOU_RS12870	38	L940N1101V963	Y
TSS_1542	chr	p	2499591	+	USA300HOU_RS12875	15	N1102	Y
TSS_1543	chr	o	2501209	-			C1066L941N1103V964	Y
TSS_1544	chr	p	2501398	+	USA300HOU_RS12880	79	L942	Y
TSS_1545	chr	p	2503637	+	USA300HOU_RS12885	16	C1067L943N1104	Y
TSS_1546	chr	p	2504313	+	USA300HOU_RS12890	27	N1105V965	Y
TSS_1547	chr	p	2506404	-	USA300HOU_RS12895	27	C1068L944N1106V966	Y
TSS_1548	chr	p	2506946	-	USA300HOU_RS12900	22	C1069L945N1107V967	Y
TSS_1549	chr	s	2507075	-	USA300HOU_RS12900	151	C1070L946N1108	Y
TSS_1550	chr	p	2507306	+	USA300HOU_RS12905	16	C1071L947N1109V968	Y
TSS_1551	chr	p	2509820	-	USA300HOU_RS12915	132	N1110	N
TSS_1552	chr	i	2514530	-			L948	Y
TSS_1553	chr	p	2520716	-	USA300HOU_RS12960	85	C1072N1111V969	N
TSS_1554	chr	p	2525446	-	USA300HOU_RS12980	18	N1112V970	N
TSS_1555	chr	p	2527289	-	USA300HOU_RS12990	38	C1073L949N1113V971	Y
TSS_1556	chr	p	2527665	-	USA300HOU_RS12995	15	L950	N
TSS_1557	chr	s	2527679	-	USA300HOU_RS12995	29	C1074N1114V972	N
TSS_1558	chr	p	2528229	-	USA300HOU_RS13000	28	C1075L951N1115V973	N
TSS_1559	chr	p	2529967	-	USA300HOU_RS13005	30	C1076L952V974N1116	Y
TSS_1560	chr	s	2530039	-	USA300HOU_RS13005	102	L953	Y
TSS_1561	chr	p	2530771	-	USA300HOU_RS13015	22	C1077L954V975	N
TSS_1562	chr	p	2532043	-	USA300HOU_RS13030	44	C1078V976L955N1117	Y
TSS_1563	chr	p	2532197	+	USA300HOU_RS13035	57	N1118V977	Y
TSS_1564	chr	i	2533017	+			C1079L956N1119V978	N
TSS_1565	chr	p	2535846	-	USA300HOU_RS13050	38	C1080L957N1120V979	Y
TSS_1566	chr	p	2537421	-	USA300HOU_RS13055	53	C1081V980L958N1121	Y
TSS_1567	chr	p	2539707	-	USA300HOU_RS13075	28	C1082N1122L959V981	Y
TSS_1568	chr	p	2540608	-	USA300HOU_RS13080	272	L960V982	Y
TSS_1569	chr	i	2547738	-			V983	N
TSS_1570	chr	i	2548783	-			C1083V984	N
TSS_1571	chr	p	2551092	-	USA300HOU_RS13135	36	C1084	Y
TSS_1572	chr	p	2556525	+	USA300HOU_RS13175	27	C1085N1123	Y
TSS_1573	chr	as	2556691	-			V985	N
TSS_1574	chr	i	2557268	+			C1086L961N1124V986	Y
TSS_1575	chr	p	2558568	+	USA300HOU_RS13185	27	C1087L962N1125V987	Y
TSS_1576	chr	i	2559412	+			N1126	N
TSS_1577	chr	p	2560482	+	USA300HOU_RS13195	33	C1088L963N1127V988	N
TSS_1578	chr	as	2560846	-			C1089V989L964	Y
TSS_1579	chr	p	2562071	-	USA300HOU_RS13200	31	C1090L965N1128V990	N
TSS_1580	chr	p	2563850	+	USA300HOU_RS13210	23	C1091L966V991	Y
TSS_1581	chr	as	2565014	-			C1092	N
TSS_1582	chr	p	2567950	-	USA300HOU_RS13220	30	C1093L967N1129V992	Y
TSS_1583	chr	p	2570636	-	USA300HOU_RS13235	45	C1094L968V993	Y
TSS_1584	chr	p	2571878	-	USA300HOU_RS13245	30	C1095L969N1130V994	Y
TSS_1585	chr	p	2573529	-	USA300HOU_RS13250	55	V995	Y
TSS_1586	chr	p	2577533	-	USA300HOU_RS13270	254	C1096L970N1131V996	Y
TSS_1587	chr	p	2578687	+	USA300HOU_RS13290	41	C1097L971V997	Y
TSS_1588	chr	o	2580476	+			L972	Y
TSS_1589	chr	o	2580486	+			V998	N
TSS_1590	chr	p	2583667	-	USA300HOU_RS13300	93	C1098	Y
TSS_1591	chr	p	2585427	-	USA300HOU_RS13310	26	C1099L973N1132V999	Y
TSS_1592	chr	p	2586752	-	USA300HOU_RS13315	27	C1100L974N1133V1000	Y
TSS_1593	chr	s	2586902	-	USA300HOU_RS13315	177	C1101	N
TSS_1594	chr	p	2587627	-	USA300HOU_RS13325	24	C1102L975V1001N1134	Y
TSS_1595	chr	p	2587920	-	USA300HOU_RS13330	17	N1135	Y
TSS_1596	chr	p	2587930	+	USA300HOU_RS13335	32	C1103L976N1136V1002	Y
TSS_1597	chr	p	2590330	+	USA300HOU_RS13345	27	C1104	Y
TSS_1598	chr	as	2590957	-			C1105N1137	N
TSS_1599	chr	i	2592330	-			C1106	N
TSS_1600	chr	p	2597572	-	USA300HOU_RS13375	71	C1107N1138V1003	N
TSS_1601	chr	p	2602935	-	USA300HOU_RS13400	34	C1108L977N1139V1004	Y
TSS_1602	chr	p	2603108	+	USA300HOU_RS13405	26	C1109L978N1140V1005	Y
TSS_1603	chr	p	2605382	-	USA300HOU_RS13410	176	L979V1006N1141	Y
TSS_1604	chr	p	2606558	-	USA300HOU_RS13420	44	N1142	N
TSS_1605	chr	i	2607687	-			C1110N1143V1007	Y
TSS_1606	chr	p	2608213	-	USA300HOU_RS13435	64	C1111L980V1008N1144	Y
TSS_1607	chr	p	2608394	+	USA300HOU_RS13440	44	C1112N1145V1009	Y
TSS_1608	chr	p	2609244	-	USA300HOU_RS13450	74	C1113N1146V1010	Y
TSS_1609	chr	p	2610540	-	USA300HOU_RS13455	15	N1147	N
TSS_1610	chr	i	2612340	-			V1011	N
TSS_1611	chr	p	2613123	-	USA300HOU_RS13475	122	C1114	N
TSS_1612	chr	p	2618258	-	USA300HOU_RS13495	30	C1115L981N1148V1012	Y
TSS_1613	chr	s	2618358	-	USA300HOU_RS13495	130	C1116N1149V1013	Y
TSS_1614	chr	s	2618381	+	USA300HOU_RS13500	135	C1117N1150	Y
TSS_1615	chr	p	2618445	+	USA300HOU_RS13500	71	C1118L982N1151V1014	Y
TSS_1616	chr	p	2620382	+	USA300HOU_RS13505	55	C1119L983N1152	Y
TSS_1617	chr	i	2622121	-			N1153	N
TSS_1618	chr	as	2622466	+			V1015	N
TSS_1619	chr	p	2622850	-	USA300HOU_RS13520	180	V1016	N
TSS_1620	chr	s	2622864	-	USA300HOU_RS13520	194	L984	Y
TSS_1621	chr	i	2625321	-			C1120L985N1154V1017	N
TSS_1622	chr	p	2626448	-	USA300HOU_RS13530	48	N1155V1018	N
TSS_1623	chr	s	2626506	-	USA300HOU_RS13530	106	V1019	N
TSS_1624	chr	i	2627735	+			N1156	N
TSS_1625	chr	p	2632262	-	USA300HOU_RS13550	53	C1121L986N1157V1020	Y
TSS_1626	chr	i	2634723	-			C1122	N
TSS_1627	chr	p	2635996	-	USA300HOU_RS13555	49	C1123N1158	Y
TSS_1628	chr	p	2640185	-	USA300HOU_RS13580	37	C1124L987N1159V1021	Y
TSS_1629	chr	p	2641080	-	USA300HOU_RS13585	14	C1125	N
TSS_1630	chr	p	2641950	-	USA300HOU_RS13590	27	C1126N1160V1022L988	Y
TSS_1631	chr	s	2641975	-	USA300HOU_RS13590	52	C1127N1161	N
TSS_1632	chr	p	2642597	-	USA300HOU_RS13595	27	N1162	Y
TSS_1633	chr	p	2646404	-	USA300HOU_RS13605	117	C1128L989N1163V1023	Y
TSS_1634	chr	p	2646770	+	USA300HOU_RS13610	64	N1164	N
TSS_1635	chr	p	2649194	-	USA300HOU_RS13625	32	C1129L990N1165V1024	N
TSS_1636	chr	p	2649539	+	USA300HOU_RS13630	51	C1130L991N1166V1025	Y
TSS_1637	chr	p	2651375	+	USA300HOU_RS13640	55	C1131N1167	N
TSS_1638	chr	p	2653704	+	USA300HOU_RS13650	34	C1132L992N1168V1026	Y
TSS_1639	chr	i	2656501	-			L993	N
TSS_1640	chr	p	2657051	-	USA300HOU_RS13665	34	N1169V1027	Y
TSS_1641	chr	p	2657662	+	USA300HOU_RS13675	37	C1133	Y
TSS_1642	chr	p	2659329	-	USA300HOU_RS13680	33	C1134L994N1170V1028	Y
TSS_1643	chr	p	2659466	+	USA300HOU_RS13685	100	N1171V1029	N
TSS_1644	chr	p	2661635	-	USA300HOU_RS13690	28	C1135L995N1172V1030	Y
TSS_1645	chr	p	2664127	-	USA300HOU_RS13705	47	C1136V1031L996N1173	Y
TSS_1646	chr	s	2664159	-	USA300HOU_RS13705	79	N1174	N
TSS_1647	chr	s	2664248	-	USA300HOU_RS13705	168	L997	N
TSS_1648	chr	p	2664260	+	USA300HOU_RS13710	14	C1137L998N1175V1032	Y
TSS_1649	chr	p	2665388	-	USA300HOU_RS13715	15	C1138L999N1176V1033	N
TSS_1650	chr	p	2668231	-	USA300HOU_RS13735	40	C1139	Y
TSS_1651	chr	p	2668706	+	USA300HOU_RS13740	36	L1000N1177V1034	Y
TSS_1652	chr	p	2669073	+	USA300HOU_RS13745	28	C1140L1001N1178V1035	Y
TSS_1653	chr	p	2671148	-	USA300HOU_RS13750	35	C1141V1036	Y
TSS_1654	chr	p	2672086	-	USA300HOU_RS13760	44	C1142L1002N1179V1037	Y
TSS_1655	chr	p	2674542	-	USA300HOU_RS13765	54	V1038	N
TSS_1656	chr	s	2674575	-	USA300HOU_RS13765	87	V1039	N
TSS_1657	chr	s	2674619	-	USA300HOU_RS13765	131	C1143L1003N1180V1040	Y
TSS_1658	chr	i	2677069	-			C1144	N
TSS_1659	chr	p	2677291	-	USA300HOU_RS13775	27	C1145	N
TSS_1660	chr	p	2677688	-	USA300HOU_RS13780	36	C1146L1004N1181V1041	Y
TSS_1661	chr	p	2678773	-	USA300HOU_RS13785	30	C1147N1182V1042	Y
TSS_1662	chr	p	2678882	+	USA300HOU_RS13790	28	C1148V1043L1005N1183	Y
TSS_1663	chr	s	2678892	-	USA300HOU_RS13785	149	C1149	N
TSS_1664	chr	p	2680986	-	USA300HOU_RS13810	21	L1006N1184V1044	N
TSS_1665	chr	p	2683043	+	USA300HOU_RS13820	32	C1150L1007	Y
TSS_1666	chr	p	2683066	-	USA300HOU_RS13815	245	L1008	N
TSS_1667	chr	p	2684948	-	USA300HOU_RS13825	16	C1151V1045L1009N1185	Y
TSS_1668	chr	s	2685179	-	USA300HOU_RS13825	247	C1152N1186V1046	Y
TSS_1669	chr	s	2685261	+	USA300HOU_RS13830	80	N1187	N
TSS_1670	chr	p	2685282	+	USA300HOU_RS13830	59	V1047	N
TSS_1671	chr	as	2685436	-			C1153L1010N1188	N
TSS_1672	chr	i	2688322	-			C1154	Y
TSS_1673	chr	i	2688908	-			C1155	N
TSS_1674	chr	s	2692667	+	USA300HOU_RS13855	114	C1156V1048	N
TSS_1675	chr	p	2692676	+	USA300HOU_RS13855	105	C1157L1011N1189V1049	Y
TSS_1676	chr	p	2695273	-	USA300HOU_RS13865	44	C1158	N
TSS_1677	chr	s	2695295	-	USA300HOU_RS13865	66	N1190	Y
TSS_1678	chr	p	2696051	-	USA300HOU_RS13870	33	C1159L1012N1191	Y
TSS_1679	chr	p	2696229	+	USA300HOU_RS13875	28	N1192	Y
TSS_1680	chr	p	2696659	+	USA300HOU_RS13880	29	C1160N1193V1050	Y
TSS_1681	chr	as	2697164	-			V1051	N
TSS_1682	chr	p	2702006	-	USA300HOU_RS13895	148	V1052	N
TSS_1683	chr	s	2702128	-	USA300HOU_RS13895	270	C1161N1194	Y
TSS_1684	chr	i	2702968	-			V1053	Y
TSS_1685	chr	p	2707849	-	USA300HOU_RS13920	28	V1054	N
TSS_1686	chr	s	2707871	-	USA300HOU_RS13920	50	C1162L1013	Y
TSS_1687	chr	p	2708879	-	USA300HOU_RS13925	125	C1163L1014	Y
TSS_1688	chr	p	2710955	-	USA300HOU_RS13930	29	C1164L1015V1055	Y
TSS_1689	chr	s	2711122	-	USA300HOU_RS13930	196	C1165L1016V1056N1195	Y
TSS_1690	chr	p	2713007	-	USA300HOU_RS13940	105	C1166L1017	Y
TSS_1691	chr	p	2714947	+	USA300HOU_RS13955	10	C1167N1196V1057	N
TSS_1692	chr	p	2715861	+	USA300HOU_RS13960	61	C1168L1018N1197	N
TSS_1693	chr	p	2718441	-	USA300HOU_RS13980	65	C1169	Y
TSS_1694	chr	p	2718460	+	USA300HOU_RS13985	47	C1170L1019N1198V1058	Y
TSS_1695	chr	s	2719808	+	USA300HOU_RS13995	51	C1171	Y
TSS_1696	chr	p	2719846	+	USA300HOU_RS13995	13	N1199	N
TSS_1697	chr	p	2720828	+	USA300HOU_RS14000	61	N1200	Y
TSS_1698	chr	p	2722785	-	USA300HOU_RS14005	29	V1059	N
TSS_1699	chr	s	2722823	-	USA300HOU_RS14005	67	L1020	N
TSS_1700	chr	p	2726678	-	USA300HOU_RS14030	108	C1172L1021	Y
TSS_1701	chr	p	2727813	-	USA300HOU_RS14035	32	C1173L1022N1201V1060	Y
TSS_1702	chr	p	2727931	+	USA300HOU_RS14040	68	C1174L1023N1202V1061	Y
TSS_1703	chr	p	2729129	+	USA300HOU_RS14045	89	N1203	Y
TSS_1704	chr	p	2730427	-	USA300HOU_RS14050	26	C1175L1024N1204V1062	Y
TSS_1705	chr	p	2730723	+	USA300HOU_RS14055	32	N1205	Y
TSS_1706	chr	p	2731886	-	USA300HOU_RS14060	14	C1176L1025V1063	N
TSS_1707	chr	s	2731906	-	USA300HOU_RS14060	34	C1177L1026V1064N1206	N
TSS_1708	chr	p	2731978	+	USA300HOU_RS14070	27	L1027	Y
TSS_1709	chr	p	2735893	-	USA300HOU_RS14085	30	C1178L1028N1207V1065	Y
TSS_1710	chr	p	2735900	+	USA300HOU_RS14090	36	C1179L1029V1066	Y
TSS_1711	chr	s	2736050	-	USA300HOU_RS14085	187	C1180L1030N1208V1067	Y
TSS_1712	chr	p	2737728	-	USA300HOU_RS14095	142	C1181N1209	Y
TSS_1713	chr	p	2738910	-	USA300HOU_RS14100	87	C1182L1031V1068N1210	Y
TSS_1714	chr	o	2739175	-			C1183L1032N1211V1069	Y
TSS_1715	chr	s	2739345	+	USA300HOU_RS14110	165	C1184L1033N1212V1070	Y
TSS_1716	chr	p	2739460	+	USA300HOU_RS14110	50	C1185N1213	Y
TSS_1717	chr	p	2742488	-	USA300HOU_RS14115	112	N1214	N
TSS_1718	chr	p	2743146	+	USA300HOU_RS14125	27	N1215	Y
TSS_1719	chr	p	2745898	-	USA300HOU_RS14130	146	C1186L1034N1216V1071	Y
TSS_1720	chr	o	2746072	-			C1187L1035N1217V1072	Y
TSS_1721	chr	p	2748101	-	USA300HOU_RS14140	66	C1188L1036N1218	Y
TSS_1722	chr	p	2748725	-	USA300HOU_RS14145	53	C1189L1037N1219	Y
TSS_1723	chr	p	2749189	-	USA300HOU_RS14150	24	C1190L1038N1220V1073	Y
TSS_1724	chr	p	2752951	-	USA300HOU_RS14160	48	C1191L1039N1221V1074	Y
TSS_1725	chr	p	2753112	+	USA300HOU_RS14170	44	C1192L1040N1222V1075	Y
TSS_1726	chr	p	2754624	-	USA300HOU_RS14175	31	L1041	N
TSS_1727	chr	p	2756557	-	USA300HOU_RS14180	78	C1193V1076	Y
TSS_1728	chr	p	2759413	-	USA300HOU_RS14200	32	C1194L1042N1223	Y
TSS_1729	chr	i	2759821	-			L1043	N
TSS_1730	chr	i	2760974	-			V1077	N
TSS_1731	chr	p	2764287	-	USA300HOU_RS14220	248	C1195L1044	N
TSS_1732	chr	p	2765863	-	USA300HOU_RS14240	164	C1196V1078N1224	N
TSS_1733	chr	p	2768469	-	USA300HOU_RS14250	114	C1197	N
TSS_1734	chr	p	2769130	-	USA300HOU_RS14255	23	C1198N1225L1045V1079	Y
TSS_1735	chr	p	2771046	-	USA300HOU_RS14270	42	C1199N1226	Y
TSS_1736	chr	p	2773388	-	USA300HOU_RS14285	24	C1200L1046N1227V1080	Y
TSS_1737	chr	p	2774401	-	USA300HOU_RS14290	31	C1201N1228V1081L1047	Y
TSS_1738	chr	p	2777215	-	USA300HOU_RS14295	30	C1202N1229L1048	Y
TSS_1739	chr	i	2779010	-			L1049N1230V1082	Y
TSS_1740	chr	p	2783208	-	USA300HOU_RS14320	113	C1203N1231V1083	N
TSS_1741	chr	p	2785826	-	USA300HOU_RS14335	39	C1204L1050N1232V1084	Y
TSS_1742	chr	s	2786868	+	USA300HOU_RS14345	128	V1085	N
TSS_1743	chr	s	2786880	+	USA300HOU_RS14345	116	C1205L1051	N
TSS_1744	chr	p	2786942	+	USA300HOU_RS14345	54	N1233	N
TSS_1745	chr	as	2787253	-			C1206N1234V1086	N
TSS_1746	chr	p	2789629	+	USA300HOU_RS14355	16	C1207	Y
TSS_1747	chr	i	2789747	+			V1087	N
TSS_1748	chr	i	2790550	+			C1208L1052N1235V1088	Y
TSS_1749	chr	p	2795734	+	USA300HOU_RS14370	119	C1209L1053N1236V1089	Y
TSS_1750	chr	p	2795802	-	USA300HOU_RS14365	160	C1210L1054N1237V1090	Y
TSS_1751	chr	as	2796111	-			V1091	N
TSS_1752	chr	p	2798575	-	USA300HOU_RS14375	36	C1211L1055N1238V1092	Y
TSS_1753	chr	i	2799758	-			C1212	N
TSS_1754	chr	p	2800652	-	USA300HOU_RS14380	38	C1213L1056N1239V1093	Y
TSS_1755	chr	i	2804077	-			C1214L1057N1240V1094	Y
TSS_1756	chr	i	2804836	-			V1095	Y
TSS_1757	chr	i	2805175	-			V1096	Y
TSS_1758	chr	i	2805587	-			C1215N1241V1097	Y
TSS_1759	chr	i	2805613	-			L1058	Y
TSS_1760	chr	i	2805936	-			L1059	N
TSS_1761	chr	i	2805947	-			V1098	Y
TSS_1762	chr	p	2818344	-	USA300HOU_RS14420	16	C1216	N
TSS_1763	chr	s	2818361	-	USA300HOU_RS14420	33	L1060V1099	N
TSS_1764	chr	s	2818626	-	USA300HOU_RS14420	298	L1061	N
TSS_1765	chr	p	2819590	-	USA300HOU_RS14425	25	V1100	Y
TSS_1766	chr	s	2819779	-	USA300HOU_RS14425	214	N1242	N
TSS_1767	chr	p	2819804	+	USA300HOU_RS14430	27	N1243V1101	Y
TSS_1768	chr	p	2821783	-	USA300HOU_RS14445	26	C1217L1062	Y
TSS_1769	chr	p	2822985	-	USA300HOU_RS14455	170	C1218L1063N1244V1102	N
TSS_1770	chr	p	2824577	-	USA300HOU_RS14465	71	V1103	N
TSS_1771	chr	p	2826665	-	USA300HOU_RS14475	72	C1219L1064N1245V1104	Y
TSS_1772	chr	p	2828181	+	USA300HOU_RS14490	80	N1246	N
TSS_1773	chr	p	2832869	-	USA300HOU_RS14500	205	C1220N1247V1105L1065	Y
TSS_1774	chr	i	2835008	-			V1106	N
TSS_1775	chr	p	2835157	-	USA300HOU_RS14515	16	C1221	N
TSS_1776	chr	p	2842132	-	USA300HOU_RS14555	24	C1222N1248V1107L1066	Y
TSS_1777	chr	i	2843308	-			N1249	N
TSS_1778	chr	i	2845202	-			N1250	N
TSS_1779	chr	p	2848848	-	USA300HOU_RS14590	34	C1223L1067V1108	Y
TSS_1780	chr	s	2848875	-	USA300HOU_RS14590	61	C1224N1251	Y
TSS_1781	chr	p	2848978	+	USA300HOU_RS14595	77	N1252	Y
TSS_1782	chr	p	2850135	+	USA300HOU_RS14600	28	L1068	Y
TSS_1783	chr	p	2852034	-	USA300HOU_RS14610	19	C1225N1253V1109	N
TSS_1784	chr	p	2852149	+	USA300HOU_RS14615	33	N1254	Y
TSS_1785	chr	s	2852271	-	USA300HOU_RS14610	256	C1226L1069	N
TSS_1786	chr	p	2852846	+	USA300HOU_RS14620	38	C1227L1070	Y
TSS_1787	chr	i	2853047	+			N1255	N
TSS_1788	chr	p	2855686	-	USA300HOU_RS14625	63	C1228	Y
TSS_1789	chr	p	2857829	+	USA300HOU_RS14640	18	C1229N1256	Y
TSS_1790	chr	p	2859346	-	USA300HOU_RS14645	59	N1257V1110	Y
TSS_1791	chr	as	2860274	-			V1111	N
TSS_1792	chr	p	2862510	+	USA300HOU_RS14665	23	V1112	N
TSS_1793	chr	s	2864517	+	USA300HOU_RS14680	112	C1230L1071N1258V1113	Y
TSS_1794	chr	p	2865559	-	USA300HOU_RS14685	34	N1259	Y
TSS_1795	chr	p	2866648	-	USA300HOU_RS14695	47	C1231L1072N1260V1114	N
TSS_1796	chr	p	2867912	-	USA300HOU_RS14700	19	C1232N1261V1115	Y
TSS_1797	chr	p	2872869	-	USA300HOU_RS14725	141	V1116	Y
TSS_1798	chr	s	2872872	-	USA300HOU_RS14725	144	C1233	Y
TSS_MR_1	pMR	s	75	-	USA300HOU_RS14885	269	MC1	N
TSS_MR_2	pMR	o	209	+			ML1	N
TSS_MR_3	pMR	o	1774	+			ML2MV1	N
TSS_MR_4	pMR	o	1837	+			MC2ML3MV2	N
TSS_MR_5	pMR	p	3104	-	USA300HOU_RS14735	24	MN1	N
TSS_MR_6	pMR	p	3116	+	USA300HOU_RS14740	74	MC3ML4MN2	N
TSS_MR_7	pMR	s	3191	-	USA300HOU_RS14735	111	MV3MN3MV3	N
TSS_MR_8	pMR	s	3208	-	USA300HOU_RS14735	128	MC4	N
TSS_MR_9	pMR	o	3647	+			MC5ML5MN4	N
TSS_MR_10	pMR	o	3726	-			MN5MV4	N
TSS_MR_11	pMR	o	3783	-			MV5	N
TSS_MR_12	pMR	o	4427	-			ML6MN6	N
TSS_MR_13	pMR	o	5542	-			ML7MV6	N
TSS_MR_14	pMR	as	5931	+	USA300HOU_RS14755		ML8	N
TSS_MR_15	pMR	as	6210	+	USA300HOU_RS14755		ML9	N
TSS_MR_16	pMR	as	6625	+	USA300HOU_RS14755		ML10	N
TSS_MR_17	pMR	s	6834	+	USA300HOU_RS14760	137	ML11MN7	N
TSS_MR_18	pMR	p	6907	-	USA300HOU_RS14755	60	MC6ML12MN8MV8	N
TSS_MR_19	pMR	p	6938	+	USA300HOU_RS14760	33	MC7ML13MN9MV9	N
TSS_MR_20	pMR	o	7432	+			ML14	N
TSS_MR_21	pMR	o	7532	-			ML15	N
TSS_MR_22	pMR	as	7937	+	USA300HOU_RS14765		MC8	N
TSS_MR_23	pMR	as	8025	+	USA300HOU_RS14765		ML16	N
TSS_MR_24	pMR	i	8208	-	USA300HOU_RS14765		ML17	N
TSS_MR_25	pMR	as	8241	+	USA300HOU_RS14765		MC9	N
TSS_MR_26	pMR	i	8316	-	USA300HOU_RS14765		MC10ML18	N
TSS_MR_27	pMR	s	8721	+	USA300HOU_RS14770	147	MC11ML19MV10	N
TSS_MR_28	pMR	p	8798	-	USA300HOU_RS14765	37	MC12ML20MN10MV11	N
TSS_MR_29	pMR	p	8848	+	USA300HOU_RS14770	20	MC13ML21MN11	N
TSS_MR_30	pMR	as	9073	-	USA300HOU_RS14770		MN12	N
TSS_MR_31	pMR	p	11239	+	USA300HOU_RS14780	20	MC14ML22MN13MV12	N
TSS_MR_32	pMR	as	11313	-	USA300HOU_RS14780		MC15	N
TSS_MR_33	pMR	o	12012	-			ML23	N
TSS_MR_34	pMR	p	12487	+	USA300HOU_RS14790	20	MC16ML24MN14MV13	N
TSS_MR_35	pMR	p	13725	-	USA300HOU_RS14795	10	MN15	N
TSS_MR_36	pMR	s	13809	-	USA300HOU_RS14795	94	MN16	N
TSS_MR_37	pMR	as	14669	+	USA300HOU_RS14800		MC17	N
TSS_MR_38	pMR	as	15304	+	USA300HOU_RS14805		MC18ML25MN17MV14	N
TSS_MR_39	pMR	i	15380	-	USA300HOU_RS14805		MC19ML26MN18MV15	N
TSS_MR_40	pMR	o	15857	+			MC20	N
TSS_MR_41	pMR	p	15934	-	USA300HOU_RS14810	105	MC21MN19MV16	N
TSS_MR_42	pMR	p	17381	-	USA300HOU_RS14825	87	MN20	N
TSS_MR_43	pMR	s	17575	-	USA300HOU_RS14825	281	MC22ML27MN21MV17	N
TSS_MR_44	pMR	p	18127	-	USA300HOU_RS14830	82	MN22	N
TSS_MR_45	pMR	as	18834	+	USA300HOU_RS14835		MV18	N
TSS_MR_46	pMR	i	18909	-	USA300HOU_RS14835		ML28MN23	N
TSS_MR_47	pMR	p	19033	-	USA300HOU_RS14835	75	MN24	N
TSS_MR_48	pMR	s	19044	-	USA300HOU_RS14835	86	MV19	N
TSS_MR_49	pMR	p	21088	-	USA300HOU_RS14855	18	MC23	N
TSS_MR_50	pMR	s	21259	+	USA300HOU_RS14860	285	ML29	N
TSS_MR_51	pMR	p	21457	+	USA300HOU_RS14860	87	ML30MN25	N
TSS_MR_52	pMR	s	23028	+	USA300HOU_RS14865	81	MN26	N
TSS_MR_53	pMR	p	23067	+	USA300HOU_RS14865	42	MC25MN27MV20	N
TSS_MR_54	pMR	o	24033	-			MN28	N
TSS_MR_55	pMR	p	24468	+	USA300HOU_RS14870	26	MC26ML31MN29MV21	N
TSS_MR_56	pMR	p	25341	+	USA300HOU_RS14875	7	MV22	N
TSS_MR_57	pMR	i	25375	+	USA300HOU_RS14875		ML32ML32MN30MV23	N
TSS_MR_58	pMR	as	25452	-	USA300HOU_RS14875		ML33	N
TSS_MR_60	pMR	i	26302	-	USA300HOU_RS14885		MC27	N
TSS_MR_61	pMR	i	26351	-	USA300HOU_RS14885		ML35	N
TSS_MR_62	pMR	as	26809	+	USA300HOU_RS14885		MC28ML36MN31MV24	N
TSS_MR_63	pMR	p	26885	-	USA300HOU_RS14885	38	MC29ML37MN32MV25	N
TSS_MR_64	pMR	s	26928	-	USA300HOU_RS14885	81	MC30	N
