# Supplementary material for: Genome-scale analysis of Methicillin-resistant Staphylococcus aureus USA300 reveals a tradeoff between pathogenesis and drug resistance
Source: Sci Rep. 2018 Feb 2;8:2215. doi: 10.1038/s41598-018-20661-1 (PMC5797083; doi:10.1038/s41598-018-20661-1)
Supplement: Supplementary file 3 — Dataset S3 [file 41598_2018_20661_MOESM3_ESM.xlsx]

## Sheet: Sheet1
Dataset S3. Transcriptional Unit Related to Virulence and Antibiotics Operons. Genes in pathogenicity island, mobile genetic elements, and MR plasmid are included. Also, ncRNAs, toxins, secreted protease and urease, and S. aureus regulators are selected in this table. Operon information was obtained from DOOR2 database.
Locus	GI	OperonID	Primary TSS	Alternative TSS	Gene Product
SCCmecIV	USA300HOU_RS00135	2178237	TSS_20		hypothetical protein
	USA300HOU_RS00140	2178238	TSS_21		transposase
	USA300HOU_RS00145				nucleoid-structuring protein H-NS
	USA300HOU_RS00150	2178240	TSS_24		glycerophosphoryl diester phosphodiesterase
	USA300HOU_RS00155	2178241			hypothetical protein
	USA300HOU_RS00160	2178242	TSS_25		beta-lactam-resistant peptidoglycantranspeptidase MecA
	USA300HOU_RS00165	372016	TSS_26		beta-lactam sensor/signal transducer MecR1
	USA300HOU_RS00170	372016	TSS_26		type I restriction endonuclease
	USA300HOU_RS00175	2178243			transposase
	USA300HOU_RS00180	372017			hypothetical protein
	USA300HOU_RS00185	372017			hypothetical protein
	USA300HOU_RS00190	372017			hypothetical protein
	USA300HOU_RS00195	372018			recombinase RecB
	USA300HOU_RS00200	372018			recombinase RecA
	USA300HOU_RS00205	372019			hypothetical protein
	USA300HOU_RS00210	372019			hypothetical protein
	USA300HOU_RS00215	2178244	TSS_30		ACP synthase
	USA300HOU_RS00220	2178245			ATPase AAA
	USA300HOU_RS00225				rhodanese
	USA300HOU_RS00230	2178246			MBL fold hydrolase
	USA300HOU_RS00235				HNH endonuclease
	USA300HOU_RS00240	2178248	TSS_32		membrane protein
ACME-I	USA300HOU_RS00245	2178250	TSS_33		hypothetical protein
	USA300HOU_RS00250	2178251			hypothetical protein
	USA300HOU_RS00255	2178252	TSS_34		hypothetical protein
	USA300HOU_RS00260	2178253			membrane protein
	USA300HOU_RS00265	2178255	TSS_35		transposase
	USA300HOU_RS00270	2178257	TSS_36	TSS_37	spermidine N1-acetyltransferase
	USA300HOU_RS00275	2178259	TSS_39	TSS_38	alcohol dehydrogenase
	USA300HOU_RS00280	372020			hypothetical protein
	USA300HOU_RS00285	372020			hypothetical protein
	USA300HOU_RS00290	372020			hypothetical protein
	USA300HOU_RS00295	372020			hypothetical protein
	USA300HOU_RS00300	2178260			transposase
	USA300HOU_RS00305	372021			carbamate kinase
	USA300HOU_RS00310	372021			ornithine carbamoyltransferase 1, catabolic
	USA300HOU_RS00315	2178261			Crp/Fnr family transcriptional regulator
	USA300HOU_RS00320	372022	TSS_46		amino acid APC transporter
	USA300HOU_RS00325	372022	TSS_46		arginine deiminase
	USA300HOU_RS00330	2178262			ArgR family transcriptional regulator
	USA300HOU_RS00335	2178263	TSS_48		universal stress protein
	USA300HOU_RS00340				transposase
	USA300HOU_RS00345				transposase
	USA300HOU_RS00350	2178264			lysophospholipase
	USA300HOU_RS00355	2178265			transposase
	USA300HOU_RS00360	372023	TSS_52	TSS_53	methyltransferase
	USA300HOU_RS00365	372023	TSS_52	TSS_53	nickel ABC transporter substrate-bindingprotein
	USA300HOU_RS00370	372023	TSS_52	TSS_53	peptide ABC transporter permease
	USA300HOU_RS00375	372023	TSS_52	TSS_53	membrane protein
	USA300HOU_RS00380	372023	TSS_52	TSS_53	ABC transporter ATP-binding protein
	USA300HOU_RS00385	372023	TSS_52	TSS_53	NAD+ synthetase
	USA300HOU_RS00390	372024	TSS_55		ATPase
	USA300HOU_RS00395	372024	TSS_55		hypothetical protein
	USA300HOU_RS00400				hypothetical protein
	USA300HOU_RS00405				hypothetical protein
	USA300HOU_RS00410				TIGR04141 family sporadically distributedprotein (pseudogene)
νSAα	USA300HOU_RS02085	2178402			transposase
	USA300HOU_RS02090	2178403			hypothetical protein
	USA300HOU_RS02095	372082	TSS_248		membrane protein
	USA300HOU_RS02100	372082	TSS_248		NAD(P)-dependent oxidoreductase
	USA300HOU_RS02105	2178404	TSS_249		hypothetical protein
	USA300HOU_RS02110	2178405	TSS_251		hypothetical protein
	USA300HOU_RS02115	2178406			hypothetical protein
	USA300HOU_RS02120	2178407			hypothetical protein
	USA300HOU_RS02125	2178408			hypothetical protein
	USA300HOU_RS02130	2178409			hypothetical protein
	USA300HOU_RS02135				hypothetical protein
	USA300HOU_RS02140	2178410			hypothetical protein
	USA300HOU_RS02145	2178411			hypothetical protein
	USA300HOU_RS02150	2178412	TSS_256		hypothetical protein
	USA300HOU_RS02155	2178413			hypothetical protein
	USA300HOU_RS02160	2178414			hypothetical protein
	USA300HOU_RS02165				hypothetical protein
	USA300HOU_RS02170	372083	TSS_257		restriction endonuclease subunit M
	USA300HOU_RS02175	372083	TSS_257		restriction endonuclease subunit S
	USA300HOU_RS02180	372084	TSS_258		hypothetical protein
	USA300HOU_RS02185	372084	TSS_258		hypothetical protein
	USA300HOU_RS02190	2178415	TSS_259		hypothetical protein
	USA300HOU_RS02195	372085	TSS_260		lipoprotein
	USA300HOU_RS02200	372085	TSS_260		hypothetical protein
	USA300HOU_RS02205				hypothetical protein (pseudogene)
	USA300HOU_RS02210	372086			hypothetical protein
	USA300HOU_RS02215	372086			hypothetical protein
	USA300HOU_RS02220	2178416			hypothetical protein
	USA300HOU_RS02225	2178417			hypothetical protein
	USA300HOU_RS02230	372087	TSS_261		hypothetical protein
	USA300HOU_RS02235	372087	TSS_261		hypothetical protein
	USA300HOU_RS02240	372088			hypothetical protein
	USA300HOU_RS02245	372088			membrane protein
	USA300HOU_RS02250	372088			hypothetical protein
	USA300HOU_RS02255	372088			hypothetical protein
SaPI5	USA300HOU_RS04420	2178583			integrase
	USA300HOU_RS04425	372175	TSS_570		enterotoxin
	USA300HOU_RS04430	372175	TSS_570		enterotoxin
	USA300HOU_RS04435	372175	TSS_570		hypothetical protein
	USA300HOU_RS04440	372175	TSS_570		Cro/Cl family transcriptional regulator
	USA300HOU_RS04445	372176	TSS_571		Cro/Cl family transcriptional regulator
	USA300HOU_RS04450	372176	TSS_571		hypothetical protein
	USA300HOU_RS04455	372176	TSS_571		hypothetical protein
	USA300HOU_RS04460	372176	TSS_571		hypothetical protein
	USA300HOU_RS04465	372176	TSS_571		hypothetical protein
	USA300HOU_RS04470	2178584			primase
	USA300HOU_RS04475	2178585	TSS_572		hypothetical protein
	USA300HOU_RS04480	372177			hypothetical protein
	USA300HOU_RS04485	372177			phage capsid protein
	USA300HOU_RS04490	2178586			hypothetical protein
	USA300HOU_RS04495	2178587	TSS_573		CAAX amino protease
	USA300HOU_RS04500	2178588	TSS_574	TSS_575	hypothetical protein
PVL	USA300HOU_RS07645	372294	TSS_961		leucotoxin LukD
	USA300HOU_RS07650	372294	TSS_961		gamma-hemolysin subunit A
νSAβ	USA300HOU_RS09605	2178908			NTPase
	USA300HOU_RS09610				hypothetical protein
	USA300HOU_RS09615	372367	TSS_1174		specificity determinant HsdS
	USA300HOU_RS09620	372367	TSS_1174		restriction endonuclease subunit M
	USA300HOU_RS09625				hypothetical protein
	USA300HOU_RS09630	2178909			serine protease SplF
	USA300HOU_RS09635	2178910			serine protease SplE
	USA300HOU_RS09640	2178911			serine protease SplD
	USA300HOU_RS09645	2178912			serine protease SplC
	USA300HOU_RS09650	2178913			serine protease SplB
	USA300HOU_RS09655	2178914			serine protease SplA
	USA300HOU_RS09660				hypothetical protein
	USA300HOU_RS09665	2178915			hypothetical protein
	USA300HOU_RS09670				membrane protein
	USA300HOU_RS09675	372368			hypothetical protein
	USA300HOU_RS09680	372368			bacitracin ABC transporter ATP-binding protein
	USA300HOU_RS09685	372368			peptidase S8
	USA300HOU_RS09690	372368			enterotoxin
	USA300HOU_RS09695	372368			lanthionine synthetase
	USA300HOU_RS09700	372368			hypothetical protein
	USA300HOU_RS09705	2178916			lantibiotic epidermin
	USA300HOU_RS09710				lantibiotic epidermin
	USA300HOU_RS09715	372369			leucotoxin LukDv
	USA300HOU_RS09720	372369			gamma-hemolysin subunit A
	USA300HOU_RS09725	372370			hypothetical protein
	USA300HOU_RS09730	372370			hypothetical protein (pseudogene)
νSAγ	USA300HOU_RS05795	2178677	TSS_746		fibrinogen-binding protein
	USA300HOU_RS05800	2178678			fibrinogen-binding protein
	USA300HOU_RS05805				hypothetical protein
	USA300HOU_RS05810	2178679			membrane protein
	USA300HOU_RS05815				membrane protein
	USA300HOU_RS05820	2178680	TSS_747		hypothetical protein
	USA300HOU_RS05825	2178681			alpha-hemolysin
	USA300HOU_RS05830	372225			membrane protein
	USA300HOU_RS05835	372225			hypothetical protein
	USA300HOU_RS05840				hypothetical protein
	USA300HOU_RS05845	2178682			hypothetical protein
	USA300HOU_RS05850	2178683			hypothetical protein
	USA300HOU_RS05855	2178684			hypothetical protein
	USA300HOU_RS05860	372226			ornithine carbamoyltransferase
	USA300HOU_RS05865	372226			carbamate kinase 1
	USA300HOU_RS05870	2178685			hypothetical protein
	USA300HOU_RS05875	2178686	TSS_752		membrane protein
	USA300HOU_RS05880	2178687	TSS_753		permease
	USA300HOU_RS05885	2178688			DNA-binding protein
	USA300HOU_RS05890				tRNA-Arg
	USA300HOU_RS05895	372227	TSS_754		hypothetical protein
	USA300HOU_RS05900	372227	TSS_754		hypothetical protein
	USA300HOU_RS05905	2178689	TSS_755		noncanonical pyrimidine nucleotidase
MR plasmid	USA300HOU_RS14730	2176228			hypothetical protein
	USA300HOU_RS14735	2176230	TSS_5	TSS_7, 8	hypothetical protein
	USA300HOU_RS14740	2176231	TSS_6		hypothetical protein
	USA300HOU_RS14745	371127			cadmium transporter
	USA300HOU_RS14750	371127			transcriptional regulator
	USA300HOU_RS14755				NADPH:quinone reductase (pseudogene)
	USA300HOU_RS14760	2176233	TSS_19	TSS_17	MarR family transcriptional regulator
	USA300HOU_RS14765	2176234	TSS_28		BlaZ family class A beta-lactamase
	USA300HOU_RS14770	371128	TSS_29	TSS_27	BlaR1 family beta-lactam sensor/signaltransducer
	USA300HOU_RS14775	371128	TSS_29	TSS_27	penicillinase repressor BlaI
	USA300HOU_RS14780	2176235	TSS_31		transposase
	USA300HOU_RS14785	2176236			hypothetical protein
	USA300HOU_RS14790	2176237	TSS_34		integrase
	USA300HOU_RS14795				transcriptional regulator
	USA300HOU_RS14800	2176238			APH(3') family aminoglycosideO-phosphotransferase
	USA300HOU_RS14805	2176239			streptothricin N-acetyltransferase Sat4
	USA300HOU_RS14810				aminoglycoside 6-adenylyltransferase
	USA300HOU_RS14815				aminoglycoside 6-adenyltransferase
	USA300HOU_RS14820	2176240			integrase
	USA300HOU_RS14825				hypothetical protein
	USA300HOU_RS14830	371129	TSS_47	TSS_48	bacitracin ABC transporter permease
	USA300HOU_RS14835	371129	TSS_47	TSS_48	ABC transporter ATP-binding protein
	USA300HOU_RS14840				histidine kinase
	USA300HOU_RS14845				membrane protein
	USA300HOU_RS14850				PhoB family transcriptional regulator (pseudogene)
	USA300HOU_RS14855	2176241	TSS_49		integrase
	USA300HOU_RS14860	2176242	TSS_51	TSS_50	macrolide efflux ABC transporter Msr(A)
	USA300HOU_RS14865	2176243	TSS_53	TSS_52	Mph(C) family macrolide 2'-phosphotransferase
	USA300HOU_RS14870	2176244	TSS_55		transposase
	USA300HOU_RS14875	371130	TSS_56		hypothetical protein (pseudogene)
	USA300HOU_RS14880	371130	TSS_56		transcriptional regulator
ncRNA	SprA				ncRNA, SprA
	SprB				ncRNA, SprB
	SprC1				ncRNA, SprC1
	SprC2				ncRNA, SprC2
	SprD				ncRNA, SprD
	SprE				ncRNA, SprE
	SprF/G				ncRNA, SprF/G
toxins	PSMa2				phenol soluble modulin α2
	PSMa3				phenol soluble modulin α3
	PSMa4				phenol soluble modulin α4
	USA300HOU_RS01965	2178384	TSS_230		toxin
	USA300HOU_RS08535	2178826			enterotoxin
	USA300HOU_RS10955	2179003	TSS_1301		delta-hemolysin
	USA300HOU_RS13095	2179156			gamma-hemolysin component A
	USA300HOU_RS13100	372476			gamma-hemolysin component C
	USA300HOU_RS13105	372476			gamma-hemolysin component B
	USA300HOU_RS11750	372436			hemolysin III
	USA300HOU_RS10555	2178974	TSS_1279		chemotaxis inhibitory protein
	USA300HOU_RS02945	2178454	TSS_342		serine-aspartate repeat-containing protein C
extracellular enzymes	USA300HOU_RS12380	372455			urease subunit gamma
	USA300HOU_RS12385	372455			urease subunit beta
	USA300HOU_RS12390	372455			urease subunit alpha
	USA300HOU_RS12395	372455			urease accessory protein UreE
	USA300HOU_RS12400	372455			urease accessory protein UreF
	USA300HOU_RS12405	372455			urease accessory protein UreG
	USA300HOU_RS12410	372455			urease accessory protein UreD
	USA300HOU_RS05205	372202			staphostatin B
	USA300HOU_RS05210	372202			staphopain B
	USA300HOU_RS05215	2178640	TSS_670		glutamyl endopeptidase
	USA300HOU_RS14335	2179283	TSS_1741		aureolysin
Accessory gene regulators	USA300HOU_RS10960	372408	TSS_1304	TSS_1302, 1303	accessorygene regulator protein B, agrB
	USA300HOU_RS10965	372408	TSS_1304	TSS_1302, 1303	accessorygene regulator protein D, agrD
	USA300HOU_RS10970	372408	TSS_1304	TSS_1302, 1303	accessorygene regulator protein C, agrC
	USA300HOU_RS10975	372408	TSS_1304	TSS_1302, 1303	accessorygene regulator protein A, agrA
	USA300HOU_RS03275	2178484	TSS_390		transcriptional regulator, sarA
	USA300HOU_RS00585	2178291	TSS_87		transcriptional regulator, sarH1
	USA300HOU_RS12415	2179084	TSS_1454		transcriptional regulator, sarR
	USA300HOU_RS13535	2179198			transcriptional regulator, sarT
	USA300HOU_RS13540	2179199			transcriptional regulator, sarU
	USA300HOU_RS03610	2178508			transcriptional regulator, sarX
	USA300HOU_RS12430	372456	TSS_1457		transcriptional regulator, sarY
	USA300HOU_RS12435	372456	TSS_1457		AraC family transcriptional regulator
	USA300HOU_RS09355	2178884	TSS_1144		virulence regulator, Rot
