# Supplementary material for: Genome-scale analysis of Methicillin-resistant Staphylococcus aureus USA300 reveals a tradeoff between pathogenesis and drug resistance
Source: Sci Rep. 2018 Feb 2;8:2215. doi: 10.1038/s41598-018-20661-1 (PMC5797083; doi:10.1038/s41598-018-20661-1)
Supplement: Supplementary file 4 — Dataset S4 [file 41598_2018_20661_MOESM4_ESM.xlsx]

## Sheet: Sheet1
Dataset S4. Motifs found by MEME. TSSs with motif alignment worse than p-value of 0.05 were discarded.
No	Motif	TSS	Sequence	P-value	Category	Gene	Reference	Function
1	σD/S, -10	TSS_1253	TATGCTATAATAAACCCAA	5.32e-07	p	USA300HOU_RS10410
2	σD/S, -10	TSS_1118	TATGGTATACTATACGTAA	6.67e-07	p	USA300HOU_RS09180
3	σD/S, -10	TSS_164	TGTGCTATAATAATTACAG	8.31e-07	p	USA300HOU_RS01370
4	σD/S, -10	TSS_MR_31	TATGGTACACTAAAGGTGT	1.87e-06	p	USA300HOU_RS14780
5	σD/S, -10	TSS_156	TATGGTAAAATGATGGCAG	1.87e-06	p	USA300HOU_RS01305
6	σD/S, -10	TSS_143	CATGCTACAATGACTATGA	2.25e-06	p	USA300HOU_RS01150
7	σD/S, -10	TSS_454	TATGCTACAATTTACGTAA	2.71e-06	p	USA300HOU_RS03720
8	σD/S, -10	TSS_1594	TACGCTATAATTAGCGTAA	4.61e-06	p	USA300HOU_RS13325
9	σD/S, -10	TSS_418	CATGGTATAATACAAGTTA	8.77e-06	p	USA300HOU_RS03485
10	σD/S, -10	TSS_1552	TTTGGTATAATAACTTTGA	1.02e-05	i
11	σD/S, -10	TSS_380	TGTGGTATAATGCCGTTAT	1.02e-05	p	USA300HOU_RS03200
12	σD/S, -10	TSS_1319	TATGCTATAATTATCATCA	1.02e-05	p	USA300HOU_RS11200
13	σD/S, -10	TSS_1061	TATGCTATAATTATTGGGA	1.18e-05	p	USA300HOU_RS08745
14	σD/S, -10	TSS_704	TGTGGTACAATTAGTAAGG	1.18e-05	p	USA300HOU_RS05455
15	σD/S, -10	TSS_402	CGTGATATAATATAGACAA	1.18e-05	p	USA300HOU_RS03435
16	σD/S, -10	TSS_1485	CGTGGTAAAATCAACTTGA	1.36e-05	p	USA300HOU_RS12570
17	σD/S, -10	TSS_1103	TGTGGTAAAATATAATTAA	1.36e-05	p	USA300HOU_RS09070
18	σD/S, -10	TSS_876	TATGCTATAATCATGGTAT	1.57e-05	s	USA300HOU_RS07005
19	σD/S, -10	TSS_1456	CATGTTATAATTATCTTGA	1.57e-05	p	USA300HOU_RS12425
20	σD/S, -10	TSS_1389	TGTGGTAAAATGTGAGTAT	1.57e-05	p	USA300HOU_RS11760
21	σD/S, -10	TSS_727	TCTGTTACAATATTAATAA	1.57e-05	p	USA300HOU_RS05620
22	σD/S, -10	TSS_955	TGTGATATAATGACAACTG	1.8e-05	p	USA300HOU_RS07605
23	σD/S, -10	TSS_798	TATGCTATAATTAAGTTGC	1.8e-05	p	USA300HOU_RS06375
24	σD/S, -10	TSS_1259	CGTGCTAAAATAATTATAA	1.8e-05	p	USA300HOU_RS10425
25	σD/S, -10	TSS_832	AATGCTACAATGATAATGA	2.05e-05	as
26	σD/S, -10	TSS_1532	TAGGGTATAATAAAAAGAA	2.05e-05	p	USA300HOU_RS12815
27	σD/S, -10	TSS_387	TGTTGTATAATGGTTGTGA	2.05e-05	p	USA300HOU_RS03260
28	σD/S, -10	TSS_1107	TACGTTATAATAGTAATGA	2.05e-05	p	USA300HOU_RS09110
29	σD/S, -10	TSS_1438	TCTGTTACAATTGACACCA	2.05e-05	p	USA300HOU_RS12300
30	σD/S, -10	TSS_1186	TTTGGTACAATATAAGTCA	2.05e-05	p	USA300HOU_RS09815
31	σD/S, -10	TSS_157	AATGCTATAATAGGCATGG	2.34e-05	p	USA300HOU_RS01320
32	σD/S, -10	TSS_1621	ACTGGTAAAATGAGAGCAG	2.34e-05	i
33	σD/S, -10	TSS_1447	GGTGCTATAATAATGGTCA	2.34e-05	p	USA300HOU_RS12355
34	σD/S, -10	TSS_1306	TATGCTAAAATAAGGCTAA	2.34e-05	p	USA300HOU_RS10995
35	σD/S, -10	TSS_1086	TATGCTATACTAATTCCAT	2.34e-05	p	USA300HOU_RS08940
36	σD/S, -10	TSS_383	TATGCTATAATATTTCTAT	2.65e-05	p	USA300HOU_RS03225
37	σD/S, -10	TSS_1202	TAGGGTATAATAATTATTA	2.65e-05	p	USA300HOU_RS09910
38	σD/S, -10	TSS_603	TGTGCTATGATAATAGTGT	3.01e-05	p	USA300HOU_RS04735
39	σD/S, -10	TSS_1516	TCTGTTATAATGATGAAAA	3.01e-05	p	USA300HOU_RS12710
40	σD/S, -10	TSS_1234	CATGTTATAATGATGCGAG	3.01e-05	p	USA300HOU_RS10270
41	σD/S, -10	TSS_1074	TATGTTATAATATTTGTAT	3.01e-05	p	USA300HOU_RS08855
42	σD/S, -10	TSS_779	TTTGATATAATAAATGCAG	3.01e-05	p	USA300HOU_RS06135
43	σD/S, -10	TSS_1641	TCTGGTATACTTTTTATAC	3.4e-05	p	USA300HOU_RS13675
44	σD/S, -10	TSS_202	AGTGTTATAATGACATCAA	3.4e-05	p	USA300HOU_RS01705
45	σD/S, -10	TSS_285	CATGCTATAATGAGAGGTA	3.4e-05	p	USA300HOU_RS02415
46	σD/S, -10	TSS_995	TGTGTTAAAATAAATGTAT	3.4e-05	p	USA300HOU_RS08125
47	σD/S, -10	TSS_991	TGTGATACAATACTAATGA	3.4e-05	p	USA300HOU_RS08075
48	σD/S, -10	TSS_194	TCGGGTATAATGAAGGATA	3.4e-05	p	USA300HOU_RS01640
49	σD/S, -10	TSS_20	TACGGTAAAATATAAATAA	3.4e-05	p	USA300HOU_RS00135
50	σD/S, -10	TSS_971	TGTGTTATAATAAAATAAA	3.84e-05	p	USA300HOU_RS07955
51	σD/S, -10	TSS_1469	TATGTTATACTTTGTGTAA	3.84e-05	p	USA300HOU_RS12515
52	σD/S, -10	TSS_1087	TATGCTAAAATATATATAA	3.84e-05	p	USA300HOU_RS08955
53	σD/S, -10	TSS_762	TATGTTACAATAGAGCGAG	3.84e-05	i
54	σD/S, -10	TSS_647	CTTGGTACAATAACAATAC	3.84e-05	p	USA300HOU_RS05025
55	σD/S, -10	TSS_607	TATGTTACAATATGTTTGA	3.84e-05	p	USA300HOU_RS04750
56	σD/S, -10	TSS_537	ACTGGTATAATAAATTTAT	3.84e-05	p	USA300HOU_RS04210
57	σD/S, -10	TSS_1489	TACGTTAAAATAAAAGTAA	4.32e-05	p	USA300HOU_RS12585
58	σD/S, -10	TSS_385	ATTGCTATAATGAATGTAA	4.32e-05	i
59	σD/S, -10	TSS_100	TGTGGTACGCTATAAGTGT	4.85e-05	p	USA300HOU_RS00755
60	σD/S, -10	TSS_827	AATGGTAAAATAAAAATAG	4.85e-05	p	USA300HOU_RS06670
61	σD/S, -10	TSS_1353	TGTGATATAATTATAAGGA	4.85e-05	s	USA300HOU_RS11465
62	σD/S, -10	TSS_1432	CATGCTATAATCTACATTA	4.85e-05	p	USA300HOU_RS12225
63	σD/S, -10	TSS_817	TGTGATACAATCAATTTAA	4.85e-05	p	USA300HOU_RS06550
64	σD/S, -10	TSS_471	TATGATAAAATAGAAGCAA	4.85e-05	p	USA300HOU_RS03795
65	σD/S, -10	TSS_245	TATGCTATAATATTATTTA	4.85e-05	p	USA300HOU_RS02045
66	σD/S, -10	TSS_162	TATGATAAAATAAACATAA	4.85e-05	p	USA300HOU_RS01350
67	σD/S, -10	TSS_1060	TCTGCTAAAATTAATGGAA	5.43e-05	p	USA300HOU_RS08715
68	σD/S, -10	TSS_865	TATGGTATCATTGATGTTA	5.43e-05	p	USA300HOU_RS06920
69	σD/S, -10	TSS_451	CATGCTAAAATTAAAGTAT	5.43e-05	s	USA300HOU_RS03715
70	σD/S, -10	TSS_1057	AATGGTATAATTAAAGTCT	5.43e-05	p	USA300HOU_RS08705
71	σD/S, -10	TSS_1130	TATGGTAAACTAATGATAT	5.43e-05	p	USA300HOU_RS09275
72	σD/S, -10	TSS_882	CATGTTATAATAATAAAGA	5.43e-05	p	USA300HOU_RS07085
73	σD/S, -10	TSS_1495	TATGTTAAAATATAGCCAA	5.43e-05	p	USA300HOU_RS12620
74	σD/S, -10	TSS_1480	TATGATATAATTTTAATAA	5.43e-05	p	USA300HOU_RS12545
75	σD/S, -10	TSS_617	TCTGCTATAATATTCGATA	5.43e-05	as
76	σD/S, -10	TSS_103	TGTGCTAAACTGTTTGTGT	6.07e-05	as
77	σD/S, -10	TSS_896	TTTGGTAAAATATAAACAA	6.07e-05	p	USA300HOU_RS07190
78	σD/S, -10	TSS_1148	CATGCTAAACTTATTGTAA	6.07e-05	p	USA300HOU_RS09380
79	σD/S, -10	TSS_795	TATGATAAAATGATAATGA	6.07e-05	p	USA300HOU_RS06350
80	σD/S, -10	TSS_774	GATGTTATAATAATACTAA	6.77e-05	s	USA300HOU_RS06085
81	σD/S, -10	TSS_124	CATGCTAAAATAGGAGTCG	6.77e-05	p	USA300HOU_RS01000
82	σD/S, -10	TSS_1427	CATGTTACAATACATTTAA	6.77e-05	p	USA300HOU_RS12195
83	σD/S, -10	TSS_715	TGTGTTAAAATAATGCTAT	6.77e-05	p	USA300HOU_RS05545
84	σD/S, -10	TSS_305	TATGTTACAATTTTTGTTA	6.77e-05	p	USA300HOU_RS02620
85	σD/S, -10	TSS_1439	CATGATATACTAGATGCAC	7.54e-05	p	USA300HOU_RS12315
86	σD/S, -10	TSS_1513	GATGGTACACTAGCATCAA	7.54e-05	p	USA300HOU_RS12705
87	σD/S, -10	TSS_424	TACGTTATAATGCACACTG	7.54e-05	p	USA300HOU_RS03535
88	σD/S, -10	TSS_386	TTTGCTAAAATAAAAATAA	7.54e-05	p	USA300HOU_RS03250
89	σD/S, -10	TSS_487	AGCGATATAATGAATATAA	8.38e-05	p	USA300HOU_RS03910
90	σD/S, -10	TSS_1531	CGTGCTAAAATAAGGAAGA	8.38e-05	p	USA300HOU_RS12810
91	σD/S, -10	TSS_26	AATGTTATAATTTTTGTGA	8.38e-05	p	USA300HOU_RS00165
92	σD/S, -10	TSS_1564	AACGTTACAATTAAAGCAA	8.38e-05	i
93	σD/S, -10	TSS_1088	TCGGTTATAATGTAAATAT	8.38e-05	p	USA300HOU_RS08970
94	σD/S, -10	TSS_1084	TGGTGTATAATGAATACAA	8.38e-05	p	USA300HOU_RS08920
95	σD/S, -10	TSS_1329	TAGGGTATAATGTAGAGTG	9.29e-05	p	USA300HOU_RS11255
96	σD/S, -10	TSS_648	TTTGATATAATAGCAATAG	9.29e-05	p	USA300HOU_RS05030
97	σD/S, -10	TSS_238	CATGTTATGATAAACTTAA	9.29e-05	p	USA300HOU_RS02010
98	σD/S, -10	TSS_1630	TTAGGTACAATAAAGATGA	9.29e-05	p	USA300HOU_RS13590
99	σD/S, -10	TSS_1435	TTTGTTAAAATAAGCGTAA	9.29e-05	p	USA300HOU_RS12250
100	σD/S, -10	TSS_1368	TATGTTAAACTGTTTGTAA	9.29e-05	o
101	σD/S, -10	TSS_1192	TATGGTAAAATGAAGAAAT	9.29e-05	p	USA300HOU_RS09850
102	σD/S, -10	TSS_860	TATGATAAAATAGTCCTAA	9.29e-05	p	USA300HOU_RS06885
103	σD/S, -10	TSS_855	TGTTGTATAATTGAGGTTA	9.29e-05	p	USA300HOU_RS06860
104	σD/S, -10	TSS_612	TGTGTTAAAATATGTGTCA	9.29e-05	p	USA300HOU_RS04795
105	σD/S, -10	TSS_348	TGTGATATAATTATAAAAA	9.29e-05	p	USA300HOU_RS02965
106	σD/S, -10	TSS_30	ATTGCTATAATAAGCATAA	9.29e-05	p	USA300HOU_RS00215
107	σD/S, -10	TSS_885	AATGGTAAAATGATTGTTA	0.000103	p	USA300HOU_RS07100
108	σD/S, -10	TSS_1782	CGTGTTATACTAAATTAAA	0.000103	p	USA300HOU_RS14600
109	σD/S, -10	TSS_629	ACTGTTATAATGATAATTA	0.000103	p	USA300HOU_RS04940
110	σD/S, -10	TSS_19	ATTGGTATAATAAGAGGGA	0.000103	p	USA300HOU_RS00130
111	σD/S, -10	TSS_1662	TATGGTATTATATTAATGG	0.000103	p	USA300HOU_RS13790
112	σD/S, -10	TSS_1477	TATAGTATAATTACGGCAA	0.000103	p	USA300HOU_RS12540
113	σD/S, -10	TSS_977	CATGCTATAATATTTTAGA	0.000103	p	USA300HOU_RS07995
114	σD/S, -10	TSS_793	TATGCTACAATTCTTATTG	0.000103	p	USA300HOU_RS06300
115	σD/S, -10	TSS_409	TGTGTTAAAATAAAGCAAA	0.000103	p	USA300HOU_RS03445
116	σD/S, -10	TSS_1283	TTTGGTATGATACAAGTAA	0.000114	i
117	σD/S, -10	TSS_1198	CATGATAAAATGGCCTTGA	0.000114	s	USA300HOU_RS09885
118	σD/S, -10	TSS_903	AATGGTATGATGACATTGA	0.000114	p	USA300HOU_RS07245
119	σD/S, -10	TSS_1651	TTGGTTATACTGAAGATGA	0.000114	p	USA300HOU_RS13740
120	σD/S, -10	TSS_1174	AATGTTATAATAAATCTAT	0.000114	p	USA300HOU_RS09620
121	σD/S, -10	TSS_1346	TATGATATAATAAAGCGAT	0.000114	p	USA300HOU_RS11440
122	σD/S, -10	TSS_739	TCTGATATAATTTGAACAT	0.000114	p	USA300HOU_RS05725
123	σD/S, -10	TSS_416	GGTGTTATAATGTTTGTAC	0.000114	p	USA300HOU_RS03480
124	σD/S, -10	TSS_257	AATGTTATAATAAATCTAT	0.000114	p	USA300HOU_RS02170
125	σD/S, -10	TSS_1792	TGTGCTAAACTCAATATGT	0.000126	p	USA300HOU_RS14665
126	σD/S, -10	TSS_695	GGTGCTATAATAGTTTTGC	0.000126	s	USA300HOU_RS05395
127	σD/S, -10	TSS_640	TCTGGTATTATTGAAGCTA	0.000126	i
128	σD/S, -10	TSS_1146	TTTGCTATAATTATGTTAT	0.000126	p	USA300HOU_RS09370
129	σD/S, -10	TSS_771	CATGTTAAAATGAAACGAA	0.000126	p	USA300HOU_RS06070
130	σD/S, -10	TSS_1752	AACGTTATAATGAATTTAA	0.000126	p	USA300HOU_RS14375
131	σD/S, -10	TSS_1715	TCTGTTATAATCAGTTTTA	0.000126	s	USA300HOU_RS14110
132	σD/S, -10	TSS_1645	AATGGTATACTATATGAAA	0.000126	p	USA300HOU_RS13705
133	σD/S, -10	TSS_1369	TATGGTACAATCACTAATA	0.000126	p	USA300HOU_RS11570
134	σD/S, -10	TSS_1037	TATGGTAAAATATCTAAAG	0.000126	p	USA300HOU_RS08595
135	σD/S, -10	TSS_984	TACGTTATACTTATCATTA	0.000126	s	USA300HOU_RS08045
136	σD/S, -10	TSS_820	TGTGGTACATTTTAAGTAA	0.000126	p	USA300HOU_RS06570
137	σD/S, -10	TSS_669	TTTGATACAATGATATTAG	0.000126	p	USA300HOU_RS05200
138	σD/S, -10	TSS_170	CATGATATGATGAATATAA	0.000126	p	USA300HOU_RS01415
139	σD/S, -10	TSS_502	TATGGTAAAATCAAAGGTA	0.000138	p	USA300HOU_RS04020
140	σD/S, -10	TSS_29	AGGGGTACAATATGTTTAA	0.000138	as
141	σD/S, -10	TSS_1541	CCGGTTACAATAAAGTGGA	0.000138	p	USA300HOU_RS12870
142	σD/S, -10	TSS_1280	TATGTTATAATTAACTGTA	0.000138	p	USA300HOU_RS10560
143	σD/S, -10	TSS_870	CATGATATACTCAAATTAA	0.000138	p	USA300HOU_RS06940
144	σD/S, -10	TSS_753	CATGATATAATTAGTGAAG	0.000138	p	USA300HOU_RS05880
145	σD/S, -10	TSS_734	TCCGATATAATTATAATTA	0.000138	o
146	σD/S, -10	TSS_662	TATTGTATAATGTATTTAA	0.000138	p	USA300HOU_RS05140
147	σD/S, -10	TSS_975	TAGGGTAAAATATAGATAT	0.000138	p	USA300HOU_RS07970
148	σD/S, -10	TSS_1404	TATACTATAATAAAAGTAA	0.000138	p	USA300HOU_RS11905
149	σD/S, -10	TSS_1272	TTTGGTATAATTGAAGATA	0.000138	s	USA300HOU_RS10515
150	σD/S, -10	TSS_976	TGTGATATAATACTTTTGT	0.000138	p	USA300HOU_RS07980
151	σD/S, -10	TSS_919	CTTGATATAATGACACTGC	0.000152	p	USA300HOU_RS07390
152	σD/S, -10	TSS_104	TGTACTATAATGTTTGTGA	0.000152	p	USA300HOU_RS00795
153	σD/S, -10	TSS_920	TATGTTATAATTTTAAAAG	0.000152	o
154	σD/S, -10	TSS_1379	CGTTGTACAATAATGATTA	0.000152	o
155	σD/S, -10	TSS_1374	TGTGTTAAAATATATTTGT	0.000152	o
156	σD/S, -10	TSS_1355	TTTGATATAATTACTTTGA	0.000152	p	USA300HOU_RS11470
157	σD/S, -10	TSS_1331	CATGATACAATTAATAAGA	0.000152	p	USA300HOU_RS11270
158	σD/S, -10	TSS_1235	TTTGTTATACTAAGTTTAA	0.000152	p	USA300HOU_RS10275
159	σD/S, -10	TSS_1216	TATGATAAAATTAAAGCTA	0.000152	p	USA300HOU_RS10160
160	σD/S, -10	TSS_657	AATGGTAAACTAGTAACAA	0.000152	p	USA300HOU_RS05075
161	σD/S, -10	TSS_420	AATGTTATAATGATGTTCA	0.000152	p	USA300HOU_RS03500
162	σD/S, -10	TSS_375	TATGCTAAAATAAGAAAAA	0.000152	p	USA300HOU_RS03120
163	σD/S, -10	TSS_291	TATGATATAATTGTTAGAA	0.000152	p	USA300HOU_RS02460
164	σD/S, -10	TSS_1643	AGTGTTATAATATATTTGT	0.000167	p	USA300HOU_RS13685
165	σD/S, -10	TSS_1194	AGTGGTATAATGAATAACT	0.000167	p	USA300HOU_RS09865
166	σD/S, -10	TSS_538	TATGATATACTACTTGTCG	0.000167	p	USA300HOU_RS04215
167	σD/S, -10	TSS_1017	CATGATATAATTAAGTAGA	0.000167	p	USA300HOU_RS08380
168	σD/S, -10	TSS_1441	CGTCATATAATGAAAGTAA	0.000184	s	USA300HOU_RS12325
169	σD/S, -10	TSS_455	TGTGGTATCATTTTGCCTT	0.000184	i
170	σD/S, -10	TSS_1231	TTTGATATACTAAAGATGT	0.000184	o
171	σD/S, -10	TSS_1592	AGTGATACAATAGTTTTAA	0.000184	p	USA300HOU_RS13315
172	σD/S, -10	TSS_1304	AATCGTATAATGACAGTGA	0.000184	p	USA300HOU_RS10960
173	σD/S, -10	TSS_1213	TATGCTATAATTTATAATG	0.000184	p	USA300HOU_RS10130
174	σD/S, -10	TSS_883	TATGATATAATTCTTCCGT	0.000184	p	USA300HOU_RS07090
175	σD/S, -10	TSS_578	TATGTTATCATTTCACTAG	0.000184	p	USA300HOU_RS04510
176	σD/S, -10	TSS_55	TATGTTATAGTATAAGTAG	0.000184	p	USA300HOU_RS00390
177	σD/S, -10	TSS_680	TAAGGTATAATTAATTTTG	0.000201	s	USA300HOU_RS05260
178	σD/S, -10	TSS_1781	TCTGTTAAAATGATGGACG	0.000201	p	USA300HOU_RS14595
179	σD/S, -10	TSS_1475	CGAGTTATAATCATAATGA	0.000201	o
180	σD/S, -10	TSS_1145	ATTGGTATAATACAATTAA	0.000201	i
181	σD/S, -10	TSS_1038	TATTGTATGATGATAGTGA	0.000201	p	USA300HOU_RS08610
182	σD/S, -10	TSS_899	TGTGATAAAATTTAAACGT	0.000201	p	USA300HOU_RS07220
183	σD/S, -10	TSS_1193	TGTGGTAAAGTAATATCGA	0.000201	p	USA300HOU_RS09860
184	σD/S, -10	TSS_28	TCTGGTAAACTCATGTTAC	0.000201	i
185	σD/S, -10	TSS_295	TATGGTATTATGTAACTTG	0.000201	p	USA300HOU_RS02525
186	σD/S, -10	TSS_1694	CGTTTTATAATAAACGGAG	0.000201	p	USA300HOU_RS13985
187	σD/S, -10	TSS_1383	ATTGGTATAATGGGTATTA	0.000201	p	USA300HOU_RS11665
188	σD/S, -10	TSS_1187	AATGTTATAATGAATGGTA	0.000201	p	USA300HOU_RS09820
189	σD/S, -10	TSS_895	TGTGCTAAAATATTTACTT	0.000201	p	USA300HOU_RS07180
190	σD/S, -10	TSS_787	AATGTTAAAATAAATATAG	0.000201	p	USA300HOU_RS06255
191	σD/S, -10	TSS_741	AATGTTACAATATGGTTAA	0.000201	p	USA300HOU_RS05740
192	σD/S, -10	TSS_638	TGTGTTAAAATGTTATGGA	0.000201	p	USA300HOU_RS04980
193	σD/S, -10	TSS_427	TATGATAAAATAGCTTTAA	0.000201	as
194	σD/S, -10	TSS_160	AATGATATACTGTTCATAA	0.000201	i
195	σD/S, -10	TSS_770	TATGTTAAGATAATAGTAG	0.00022	p	USA300HOU_RS06065
196	σD/S, -10	TSS_1653	CATGGTACAGTAGAACTAT	0.00022	p	USA300HOU_RS13750
197	σD/S, -10	TSS_516	TTTGGTATCATTTAATCAG	0.00022	s	USA300HOU_RS04095
198	σD/S, -10	TSS_570	GGTGTTATAATCAAATCGT	0.00022	p	USA300HOU_RS04440
199	σD/S, -10	TSS_1537	TCGGATATAATGAAAAGGT	0.00022	p	USA300HOU_RS12845
200	σD/S, -10	TSS_1110	AATGTTACAATAATCTTTG	0.00022	p	USA300HOU_RS09120
201	σD/S, -10	TSS_96	TATTGTATGATGAGAGTGA	0.00022	p	USA300HOU_RS00710
202	σD/S, -10	TSS_840	TCGTGTATAATATAGATAA	0.00022	p	USA300HOU_RS06770
203	σD/S, -10	TSS_296	TATGTTAAAATCATCATAT	0.00022	p	USA300HOU_RS02530
204	σD/S, -10	TSS_214	TATGTTATTATAATGATAA	0.00022	p	USA300HOU_RS01815
205	σD/S, -10	TSS_166	TATGCTATATTAATGATAA	0.000241	p	USA300HOU_RS01390
206	σD/S, -10	TSS_1316	TATGTTAAAATAAATGAGT	0.000241	p	USA300HOU_RS11140
207	σD/S, -10	TSS_671	TATGTTATGATATTATTAA	0.000241	p	USA300HOU_RS05220
208	σD/S, -10	TSS_354	TATAGTATAATATCAATAA	0.000241	p	USA300HOU_RS03000
209	σD/S, -10	TSS_32	TGTGATATACTTTGTTTGT	0.000241	p	USA300HOU_RS00240
210	σD/S, -10	TSS_1217	ACTGGTAAACTCAAGGTAT	0.000241	p	USA300HOU_RS10170
211	σD/S, -10	TSS_950	CAAGCTATAATTAGTGTAT	0.000241	p	USA300HOU_RS07590
212	σD/S, -10	TSS_269	CATAGTATAATAGGAATAA	0.000263	as
213	σD/S, -10	TSS_421	TATGCTAAAATTCTACCAT	0.000263	p	USA300HOU_RS03510
214	σD/S, -10	TSS_359	AGTGGTAAAATTGCTAGAG	0.000263	p	USA300HOU_RS03015
215	σD/S, -10	TSS_67	TGTGATATAGTTATCATAA	0.000263	p	USA300HOU_RS00490
216	σD/S, -10	TSS_1496	TACGTTATACTTTAATTGT	0.000263	p	USA300HOU_RS12630
217	σD/S, -10	TSS_1041	GATGTTATAATTGATGAGA	0.000263	p	USA300HOU_RS08625
218	σD/S, -10	TSS_1006	AACGATATAATAGAATTGA	0.000263	i
219	σD/S, -10	TSS_992	TGAGTTACAATAATTATAT	0.000263	p	USA300HOU_RS08080
220	σD/S, -10	TSS_1707	TGTGGGATAATGAACATAA	0.000263	s	USA300HOU_RS14060
221	σD/S, -10	TSS_1510	CATGATAAAATAATAGAGA	0.000263	p	USA300HOU_RS12695
222	σD/S, -10	TSS_1318	TTTGTTATCATTAGAGTAA	0.000263	p	USA300HOU_RS11175
223	σD/S, -10	TSS_362	TATGTTAAAATATGTCCTG	0.000263	p	USA300HOU_RS03040
224	σD/S, -10	TSS_106	CGTATTATAATTATGGCAA	0.000287	s	USA300HOU_RS00875
225	σD/S, -10	TSS_1529	TATGTTAAAATGAATAGTG	0.000287	s	USA300HOU_RS12800
226	σD/S, -10	TSS_949	ACTGTTATAATAGTTTGGG	0.000287	p	USA300HOU_RS07580
227	σD/S, -10	TSS_632	TAAGGTAAAATTAAATTAA	0.000287	s	USA300HOU_RS04950
228	σD/S, -10	TSS_1484	AGTGATAAAATATTTGCAA	0.000287	p	USA300HOU_RS12565
229	σD/S, -10	TSS_868	TGTACTATAATAATCACAT	0.000287	p	USA300HOU_RS06930
230	σD/S, -10	TSS_419	TGTGCTACTATTTTTATAG	0.000287	p	USA300HOU_RS03495
231	σD/S, -10	TSS_331	AATGTTATACTATAAACAT	0.000287	p	USA300HOU_RS02885
232	σD/S, -10	TSS_1636	TGTGATAAAATTAATTTTA	0.000287	p	USA300HOU_RS13630
233	σD/S, -10	TSS_1547	TCTGATATAATTGAGTGAT	0.000287	p	USA300HOU_RS12895
234	σD/S, -10	TSS_1370	ATTGGTATAATGGGCGAGT	0.000287	s	USA300HOU_RS11570
235	σD/S, -10	TSS_1249	TATGATAAAATGTAAGAAA	0.000287	p	USA300HOU_RS10390
236	σD/S, -10	TSS_1470	TGTTTTATAATTGCGTTGA	0.000313	as
237	σD/S, -10	TSS_803	GATGTTATAATATGAATAT	0.000313	p	USA300HOU_RS06455
238	σD/S, -10	TSS_126	TATAGTAAAATGTAAGCGA	0.000313	p	USA300HOU_RS01005
239	σD/S, -10	TSS_1683	GGCGTTATACTTTATATAA	0.000313	s	USA300HOU_RS13895
240	σD/S, -10	TSS_743	TATGATAAACTAAAAATTA	0.000313	p	USA300HOU_RS05755
241	σD/S, -10	TSS_213	AGTGCTAAAATGCTATTAA	0.000313	p	USA300HOU_RS01805
242	σD/S, -10	TSS_1079	TTTGCTAAAATGCATTTAA	0.000313	p	USA300HOU_RS08885
243	σD/S, -10	TSS_983	TATGATAAAATGAATTGAA	0.000313	p	USA300HOU_RS08040
244	σD/S, -10	TSS_767	TAAGCTATAATATAAAGAG	0.000313	p	USA300HOU_RS06010
245	σD/S, -10	TSS_725	CATGATATGATTAATGCTG	0.000313	p	USA300HOU_RS05600
246	σD/S, -10	TSS_630	TGTGTTAGAATATACGTAT	0.000313	p	USA300HOU_RS04945
247	σD/S, -10	TSS_488	TTTGCTATACTGAATCAAT	0.000313	p	USA300HOU_RS03915
248	σD/S, -10	TSS_446	CATGTTAAAATTAAAAAAG	0.000313	p	USA300HOU_RS03665
249	σD/S, -10	TSS_399	AGTGATAAAATAAAATTAA	0.000313	p	USA300HOU_RS03415
250	σD/S, -10	TSS_262	TACTTTATAATGGAGACAA	0.000313	p	USA300HOU_RS02260
251	σD/S, -10	TSS_737	TTTGATAAAATAATAGCGT	0.00034	p	USA300HOU_RS05715
252	σD/S, -10	TSS_448	TATGCTATCATGATATGGT	0.00034	p	USA300HOU_RS03695
253	σD/S, -10	TSS_956	AATGCTAAAATAGTAATGT	0.00034	p	USA300HOU_RS07600
254	σD/S, -10	TSS_1243	TGCGTTAAAATGACATAAA	0.00034	p	USA300HOU_RS10355
255	σD/S, -10	TSS_204	AACGTTATCATATACGTGG	0.00034	p	USA300HOU_RS01720
256	σD/S, -10	TSS_21	TATAGTATAATTTTAACAA	0.00034	p	USA300HOU_RS00140
257	σD/S, -10	TSS_49	TATAGTATAATTTTAACAA	0.00034	p	USA300HOU_RS00340
258	σD/S, -10	TSS_1237	CATTGTATACTATATTTAA	0.00034	p	USA300HOU_RS10295
259	σD/S, -10	TSS_1222	AGTGGTATCATACCGATAT	0.00034	p	USA300HOU_RS10185
260	σD/S, -10	TSS_MR_34	TATAGTATAATTTTAACAA	0.00034	p	USA300HOU_RS14790
261	σD/S, -10	TSS_1478	CCTGCTATAGTAGTTCTGT	0.00034	s	USA300HOU_RS12540
262	σD/S, -10	TSS_847	AATGATATACTGTATTTAA	0.00034	p	USA300HOU_RS06815
263	σD/S, -10	TSS_457	ATTGTTATAATTAAATTAA	0.00034	p	USA300HOU_RS03730
264	σD/S, -10	TSS_175	TCTGATATGATTAACTCAT	0.00034	p	USA300HOU_RS01465
265	σD/S, -10	TSS_72	TTTGTTAAAATAGCATTAA	0.00034	p	USA300HOU_RS00500
266	σD/S, -10	TSS_256	CCCTTTATAATAAAGGTGT	0.00037	p	USA300HOU_RS02150
267	σD/S, -10	TSS_54	AGTGTTATAATCATTTTTA	0.00037	o
268	σD/S, -10	TSS_999	TGTGTTACAGTAGAACCTG	0.00037	s	USA300HOU_RS08165
269	σD/S, -10	TSS_1278	TGTGTTATATTGTTTATGG	0.00037	p	USA300HOU_RS10550
270	σD/S, -10	TSS_536	AAAGCTATAATAATTATAG	0.00037	p	USA300HOU_RS04205
271	σD/S, -10	TSS_70	TTTGTTATCATAGAGTTAA	0.00037	s	USA300HOU_RS00495
272	σD/S, -10	TSS_1452	AGTGTTAAACTAGGAATAA	0.00037	p	USA300HOU_RS12370
273	σD/S, -10	TSS_1429	TACTATATAATAAAAGTAA	0.00037	p	USA300HOU_RS12205
274	σD/S, -10	TSS_1165	TTTGGTAAAATATGATTAT	0.00037	p	USA300HOU_RS09540
275	σD/S, -10	TSS_1102	CGCGTTAAGATGATTATGG	0.00037	p	USA300HOU_RS09065
276	σD/S, -10	TSS_1047	AATGCTAAAATGGGAATAT	0.00037	p	USA300HOU_RS08655
277	σD/S, -10	TSS_1018	TCATGTATAATTAATGTGA	0.00037	p	USA300HOU_RS08395
278	σD/S, -10	TSS_916	TATGATAAAATTTAAACAT	0.00037	p	USA300HOU_RS07370
279	σD/S, -10	TSS_781	TGTGATATAATTGTAGACT	0.00037	o
280	σD/S, -10	TSS_440	TGTAGTAAAATAATAATAA	0.00037	s	USA300HOU_RS03630
281	σD/S, -10	TSS_428	TATATTATAATAGTAGCAA	0.00037	p	USA300HOU_RS03555
282	σD/S, -10	TSS_846	TGTGTTATTATATAAATCG	0.000402	p	USA300HOU_RS06795
283	σD/S, -10	TSS_422	TGTTTTATACTATGACTGA	0.000402	p	USA300HOU_RS03515
284	σD/S, -10	TSS_1312	TTTGTTACAATATAAAGGT	0.000402	p	USA300HOU_RS11050
285	σD/S, -10	TSS_1204	TGTGTTAAAATAACATAGT	0.000402	p	USA300HOU_RS09920
286	σD/S, -10	TSS_786	TGTGCTAACATAATCTGAG	0.000402	p	USA300HOU_RS06240
287	σD/S, -10	TSS_201	CATGTTATATTGAAGGTGC	0.000402	p	USA300HOU_RS01700
288	σD/S, -10	TSS_1602	TTTGTTACACTTTAAATAT	0.000402	p	USA300HOU_RS13405
289	σD/S, -10	TSS_924	CACGTTAAAATAAGCTTTG	0.000402	p	USA300HOU_RS07415
290	σD/S, -10	TSS_910	AATGTTATAATATTTTTAT	0.000402	p	USA300HOU_RS07315
291	σD/S, -10	TSS_778	TACGTTATAATAGTTTGAT	0.000402	p	USA300HOU_RS06105
292	σD/S, -10	TSS_764	TATGATACAATCTAATGAG	0.000402	p	USA300HOU_RS05990
293	σD/S, -10	TSS_661	TATGTTACTATAAAAATGT	0.000402	o
294	σD/S, -10	TSS_189	TTTGCTATAATTATAAATA	0.000402	p	USA300HOU_RS01585
295	σD/S, -10	TSS_577	TCTGCCATAATAAATGCCT	0.000436	o
296	σD/S, -10	TSS_1305	TTTGCTATAATAGAATATA	0.000436	p	USA300HOU_RS10990
297	σD/S, -10	TSS_1036	AATGATACAATGAAAAGGT	0.000436	p	USA300HOU_RS08570
298	σD/S, -10	TSS_796	TTTGATATAATGATTATTC	0.000436	s	USA300HOU_RS06370
299	σD/S, -10	TSS_1716	TGTGCTATGATATAACATA	0.000436	p	USA300HOU_RS14110
300	σD/S, -10	TSS_1690	TGTGATATAGTGAGTACCG	0.000436	p	USA300HOU_RS13940
301	σD/S, -10	TSS_559	TTTGATATGATAACAATAA	0.000436	p	USA300HOU_RS04340
302	σD/S, -10	TSS_1578	TATGGTATATTAACACAGG	0.000436	as
303	σD/S, -10	TSS_1354	AATGGTAAAATATATCAAA	0.000436	o
304	σD/S, -10	TSS_1185	CATCGTATAATAAATAAAA	0.000436	p	USA300HOU_RS09805
305	σD/S, -10	TSS_339	AATGTTAAAATAGACATTG	0.000436	p	USA300HOU_RS02930
306	σD/S, -10	TSS_1644	ATGGATATAATGAAGACGA	0.000436	p	USA300HOU_RS13690
307	σD/S, -10	TSS_1100	TTTGTTATAATTAAGTGGC	0.000436	s	USA300HOU_RS09050
308	σD/S, -10	TSS_853	AATGCTATAATTCATTTTG	0.000436	p	USA300HOU_RS06845
309	σD/S, -10	TSS_756	TAATGTATAATAATAGTAG	0.000436	p	USA300HOU_RS05910
310	σD/S, -10	TSS_563	TTAGCTATAATAAAAATTA	0.000473	p	USA300HOU_RS04365
311	σD/S, -10	TSS_966	CATTTTATAATGGATCTGT	0.000473	i
312	σD/S, -10	TSS_366	TGGCGTATAATTATACCGT	0.000473	p	USA300HOU_RS03075
313	σD/S, -10	TSS_952	CACGTTATCATATTTTCAA	0.000473	p	USA300HOU_RS07595
314	σD/S, -10	TSS_759	TATTGTAAACTAAGGATAG	0.000473	p	USA300HOU_RS05955
315	σD/S, -10	TSS_650	TATGCTATAATTGTATACT	0.000473	s	USA300HOU_RS05040
316	σD/S, -10	TSS_1232	CGCTTTATAATAATAGTAT	0.000473	p	USA300HOU_RS10245
317	σD/S, -10	TSS_777	GTGGGTATAATAAAAAGAG	0.000473	p	USA300HOU_RS06100
318	σD/S, -10	TSS_758	TGTGGTAAATTATATATAA	0.000473	p	USA300HOU_RS05920
319	σD/S, -10	TSS_604	CATGTTATAGTCAACTCAA	0.000473	p	USA300HOU_RS04740
320	σD/S, -10	TSS_587	TATGTTATGCTTGACTTGC	0.000512	s	USA300HOU_RS04610
321	σD/S, -10	TSS_580	TAAGTTATAATTAACTGAA	0.000512	s	USA300HOU_RS04515
322	σD/S, -10	TSS_1015	ATCGGTATAATAATAGGTG	0.000512	p	USA300HOU_RS08345
323	σD/S, -10	TSS_877	CATGGTATTATATTGTTTG	0.000512	p	USA300HOU_RS07005
324	σD/S, -10	TSS_303	TATGGTAAATTAATAATAA	0.000512	i
325	σD/S, -10	TSS_64	AATGATACACTACTTATGA	0.000512	p	USA300HOU_RS00460
326	σD/S, -10	TSS_1613	TATTATATAATAGATGTGT	0.000512	s	USA300HOU_RS13495
327	σD/S, -10	TSS_267	AATGATAAACTTAATGTAA	0.000512	p	USA300HOU_RS02285
328	σD/S, -10	TSS_601	CATGTTATGATACATATAT	0.000512	s	USA300HOU_RS04725
329	σD/S, -10	TSS_368	AATGATATGATGGAAATAA	0.000512	o
330	σD/S, -10	TSS_1596	AATGTTATAATTTCTTTAT	0.000512	p	USA300HOU_RS13335
331	σD/S, -10	TSS_1270	ATTGGTATAATGTTGTAAA	0.000512	p	USA300HOU_RS10475
332	σD/S, -10	TSS_1230	TTTGCTATAATAAGTTATA	0.000512	p	USA300HOU_RS10240
333	σD/S, -10	TSS_1200	AATGATATACTACAGTTAA	0.000512	p	USA300HOU_RS09890
334	σD/S, -10	TSS_1123	TATGGTAAACTATGAAAAT	0.000512	p	USA300HOU_RS09215
335	σD/S, -10	TSS_1056	TGTAGTATCATAGAACTAA	0.000512	s	USA300HOU_RS08695
336	σD/S, -10	TSS_1051	TGTGGTAATATAACATCAT	0.000512	p	USA300HOU_RS08670
337	σD/S, -10	TSS_979	TTCGATACACTTTAGCTAA	0.000512	p	USA300HOU_RS08015
338	σD/S, -10	TSS_947	TATGATAAAATATTATTCA	0.000512	p	USA300HOU_RS07570
339	σD/S, -10	TSS_358	TGTATTACACTGCAAGTGG	0.000554	s	USA300HOU_RS03015
340	σD/S, -10	TSS_1494	CATACTATAATGAATATTG	0.000554	p	USA300HOU_RS12615
341	σD/S, -10	TSS_1199	TGTGATATGATATTAAAGA	0.000554	p	USA300HOU_RS09885
342	σD/S, -10	TSS_1229	TGTTTTATAATAATTAAGA	0.000554	p	USA300HOU_RS10235
343	σD/S, -10	TSS_22	TTTGTTAAAATTATACTAT	0.000554	s	USA300HOU_RS00145
344	σD/S, -10	TSS_1033	TGTGATAAAATAACAAATG	0.000554	p	USA300HOU_RS08520
345	σD/S, -10	TSS_1700	ATTGATACAATAATTTTGA	0.000554	p	USA300HOU_RS14030
346	σD/S, -10	TSS_274	TATGTTATCATATATGAGT	0.000554	p	USA300HOU_RS02345
347	σD/S, -10	TSS_839	TATTGTAAAATAGTATTAA	0.000554	p	USA300HOU_RS06765
348	σD/S, -10	TSS_1395	TGCGTTATGATAAGTGGTA	0.000554	p	USA300HOU_RS11810
349	σD/S, -10	TSS_712	TGATGTATAATAAAGATGT	0.000554	p	USA300HOU_RS05525
350	σD/S, -10	TSS_292	AGTGTTATAATTATAAATG	0.000554	p	USA300HOU_RS02485
351	σD/S, -10	TSS_1072	TATTGTAAAATAAATATAC	0.000554	p	USA300HOU_RS08825
352	σD/S, -10	TSS_1007	GTTGGTATAATAATAAAGT	0.000554	p	USA300HOU_RS08280
353	σD/S, -10	TSS_618	AATGCTATGATGTATCTAT	0.000554	p	USA300HOU_RS04820
354	σD/S, -10	TSS_614	TGTGGTAGAATATATATTC	0.000554	p	USA300HOU_RS04810
355	σD/S, -10	TSS_382	CACATTATAATAAGAGTGA	0.000599	p	USA300HOU_RS03215
356	σD/S, -10	TSS_1436	CGTTTTATAATTACTATTG	0.000599	p	USA300HOU_RS12255
357	σD/S, -10	TSS_357	CATTATATAATGTTAACAA	0.000599	p	USA300HOU_RS03010
358	σD/S, -10	TSS_313	AGTGATAAAATTGATGTTA	0.000599	p	USA300HOU_RS02650
359	σD/S, -10	TSS_1362	ATTGTTACAATTTAAGTAT	0.000599	p	USA300HOU_RS11520
360	σD/S, -10	TSS_530	TTCGATAAAATTATACCGA	0.000599	as
361	σD/S, -10	TSS_521	TATGTTAAGATAGGGTCAA	0.000599	o
362	σD/S, -10	TSS_1614	TATTATATAATACTTGTGA	0.000599	s	USA300HOU_RS13500
363	σD/S, -10	TSS_336	TATATTATAATTATTATGA	0.000599	p	USA300HOU_RS02905
364	σD/S, -10	TSS_63	TGTGGTAATATCATCATGC	0.000599	p	USA300HOU_RS00455
365	σD/S, -10	TSS_1758	CATGATATTATATATACAA	0.000599	i
366	σD/S, -10	TSS_7	TTTGCTATATTAAAAATAA	0.000599	o
367	σD/S, -10	TSS_45	TACTGTAAACTTATCGTAG	0.000599	as
368	σD/S, -10	TSS_1236	CAGCGTATAATTATGTTGA	0.000599	p	USA300HOU_RS10290
369	σD/S, -10	TSS_1771	GTTGTTATAATTAAACGGA	0.000599	p	USA300HOU_RS14475
370	σD/S, -10	TSS_1724	TATGCTAACATAAGTTTGT	0.000599	p	USA300HOU_RS14160
371	σD/S, -10	TSS_1343	TAAGTTATAATAGAGGAGT	0.000599	p	USA300HOU_RS11415
372	σD/S, -10	TSS_1104	TGTCGTATGATGTAGTTAG	0.000599	p	USA300HOU_RS09085
373	σD/S, -10	TSS_747	TGTGTTAATATATTTGCAG	0.000599	p	USA300HOU_RS05820
374	σD/S, -10	TSS_508	TATTGTATCATTGCTATGA	0.000599	p	USA300HOU_RS04050
375	σD/S, -10	TSS_16	AATGATAAAATAATATTAA	0.000599	p	USA300HOU_RS00100
376	σD/S, -10	TSS_1245	TTTGTTATATTAGAAGCGA	0.000647	o
377	σD/S, -10	TSS_1029	TGGACTATAATTATTCTGA	0.000647	i
378	σD/S, -10	TSS_338	AGGGGTACGATTTGTACAA	0.000647	i
379	σD/S, -10	TSS_153	GCTGGTAAGATTGCGATAG	0.000647	as
380	σD/S, -10	TSS_196	GCTGATACAATATCTGCTT	0.000647	as
381	σD/S, -10	TSS_259	AGTGTTATGATGGAGTTAC	0.000647	p	USA300HOU_RS02190
382	σD/S, -10	TSS_1160	TCTATTATAATTAAAGTTA	0.000647	p	USA300HOU_RS09490
383	σD/S, -10	TSS_430	AACGTTATAATAAGATAGA	0.000647	s	USA300HOU_RS03575
384	σD/S, -10	TSS_1457	TTTGATATAATCGATTTAT	0.000647	p	USA300HOU_RS12435
385	σD/S, -10	TSS_915	AAGGATAAAATAATTGTGA	0.000647	p	USA300HOU_RS07360
386	σD/S, -10	TSS_114	AGGTGTATAATGAAAATGT	0.000647	p	USA300HOU_RS00930
387	σD/S, -10	TSS_854	TATATTAAAATAAAAGCGA	0.000647	p	USA300HOU_RS06850
388	σD/S, -10	TSS_1333	TGTGATAGAATAAATCCTA	0.000647	p	USA300HOU_RS11290
389	σD/S, -10	TSS_1220	AGCGATATAATCTTAGCTA	0.000647	s	USA300HOU_RS10185
390	σD/S, -10	TSS_1090	TTAGCTATAATATTAGTTG	0.000647	p	USA300HOU_RS08985
391	σD/S, -10	TSS_752	TATGGTATATTATATTTAT	0.000647	p	USA300HOU_RS05875
392	σD/S, -10	TSS_127	TATGATATATTTAGAGCAA	0.000647	p	USA300HOU_RS01030
393	σD/S, -10	TSS_145	TAGTGTATAATTTTTTTGA	0.000698	p	USA300HOU_RS01170
394	σD/S, -10	TSS_754	TATTTTAAAATAACAACAA	0.000698	p	USA300HOU_RS05895
395	σD/S, -10	TSS_275	TACTGTACAATTATGTTAT	0.000698	s	USA300HOU_RS02345
396	σD/S, -10	TSS_254	TTTGTTATGATGAAAAAAG	0.000698	o
397	σD/S, -10	TSS_207	ACTGCTATAATGAGTAATC	0.000698	p	USA300HOU_RS01745
398	σD/S, -10	TSS_1150	ATTGCTATAATTATAGGTA	0.000698	p	USA300HOU_RS09405
399	σD/S, -10	TSS_990	TGTGTTATGATAGCATGTA	0.000698	s	USA300HOU_RS08070
400	σD/S, -10	TSS_908	TGTGTTAAATTAAAGATAA	0.000698	p	USA300HOU_RS07290
401	σD/S, -10	TSS_736	TCATGTATAATGTTTATGA	0.000698	p	USA300HOU_RS05705
402	σD/S, -10	TSS_308	TTTGATAAAATAATTCTAT	0.000698	p	USA300HOU_RS02630
403	σD/S, -10	TSS_17	ATTGTTATAATAATTAAGA	0.000698	p	USA300HOU_RS00120
404	σD/S, -10	TSS_1493	AGTGTTACGATATTATTAA	0.000698	p	USA300HOU_RS12605
405	σD/S, -10	TSS_1196	AACTGTATAATAAACCCTA	0.000698	o
406	σD/S, -10	TSS_763	TATGTTAGAATTACAACGT	0.000698	i
407	σD/S, -10	TSS_492	TATGCTAATATAAATACGT	0.000698	p	USA300HOU_RS03940
408	σD/S, -10	TSS_MR_19	CATGATATGATAAGCGAGT	0.000698	p	USA300HOU_RS14760
409	σD/S, -10	TSS_1566	ATGGGTATAATTACCGGAT	0.000698	p	USA300HOU_RS13055
410	σD/S, -10	TSS_1070	TATAGTATAATGATTGACA	0.000698	p	USA300HOU_RS08815
411	σD/S, -10	TSS_622	TGTGTTATATTGATTTTGT	0.000698	p	USA300HOU_RS04865
412	σD/S, -10	TSS_526	TATTATATAATGCGCATAA	0.000698	p	USA300HOU_RS04135
413	σD/S, -10	TSS_465	TGTGTTAAGATGATAAAAA	0.000698	p	USA300HOU_RS03760
414	σD/S, -10	TSS_1681	GCTGATATGATAAGCTTAA	0.000753	as
415	σD/S, -10	TSS_1445	TATGTTAAAATTTTAAGCA	0.000753	s	USA300HOU_RS12345
416	σD/S, -10	TSS_1604	TGTAGTATCATAAATATGT	0.000753	p	USA300HOU_RS13420
417	σD/S, -10	TSS_10	TTAGGTAAACTGTTAGTAA	0.000753	o
418	σD/S, -10	TSS_1027	TTTGTTAAAATATTTCTTG	0.000753	p	USA300HOU_RS08455
419	σD/S, -10	TSS_332	TACTGTATGATAAAGGTAT	0.000753	p	USA300HOU_RS02890
420	σD/S, -10	TSS_401	AATTGTATAATAAACTGAG	0.000753	s	USA300HOU_RS03435
421	σD/S, -10	TSS_1409	AATGATATAATCACTAAGA	0.000753	p	USA300HOU_RS11935
422	σD/S, -10	TSS_40	TGTGCTATTATCACAGGTA	0.000753	i
423	σD/S, -10	TSS_969	TCGTGTATAATGTTGTTAT	0.000753	p	USA300HOU_RS07920
424	σD/S, -10	TSS_1265	TATGATAAGATGATTTTAA	0.000753	s	USA300HOU_RS10455
425	σD/S, -10	TSS_760	TATGTTACAATTAATTATC	0.000753	p	USA300HOU_RS05960
426	σD/S, -10	TSS_476	TCTGCTAAGATATAATTTA	0.000753	as
427	σD/S, -10	TSS_674	GGTACTATAATGTTAGTAA	0.000753	p	USA300HOU_RS05240
428	σD/S, -10	TSS_782	CATGATAAAATAAATAACA	0.000753	p	USA300HOU_RS06165
429	σD/S, -10	TSS_609	TTTGCTATCATGTGTTCAT	0.000753	p	USA300HOU_RS04770
430	σD/S, -10	TSS_606	TCATGTATAATAGTTATAA	0.000753	p	USA300HOU_RS04745
431	σD/S, -10	TSS_365	TATGATAAAATTTATAAAG	0.000753	p	USA300HOU_RS03070
432	σD/S, -10	TSS_302	AAGGATATAATAAGGGAAA	0.000753	p	USA300HOU_RS02605
433	σD/S, -10	TSS_936	GCAGTTATAATGAATATAT	0.000811	i
434	σD/S, -10	TSS_1753	TACGTTACAATCTTTAGAT	0.000811	i
435	σD/S, -10	TSS_452	TATGTTATCATTTTTAAAA	0.000811	p	USA300HOU_RS03715
436	σD/S, -10	TSS_735	TATGATATGATTATTTTTG	0.000811	p	USA300HOU_RS05700
437	σD/S, -10	TSS_1260	TTCGTTATGATTAAAGTTA	0.000811	s	USA300HOU_RS10435
438	σD/S, -10	TSS_1159	TTTGTTATGATAACAGGGT	0.000811	p	USA300HOU_RS09485
439	σD/S, -10	TSS_879	AATACTATAATGAACGTTA	0.000811	p	USA300HOU_RS07030
440	σD/S, -10	TSS_1073	TACGTTATTATTTTAATGA	0.000811	p	USA300HOU_RS08835
441	σD/S, -10	TSS_1579	TATGGCATAATAAATAACA	0.000811	p	USA300HOU_RS13200
442	σD/S, -10	TSS_1242	AATGCTATAATCATATGTA	0.000811	p	USA300HOU_RS10350
443	σD/S, -10	TSS_1097	AAAGTTATAATGTAGTTAA	0.000811	p	USA300HOU_RS09040
444	σD/S, -10	TSS_665	AATGATAAAATAATAATAT	0.000811	p	USA300HOU_RS05160
445	σD/S, -10	TSS_593	AATGCTATAATATTGTAAC	0.000811	p	USA300HOU_RS04655
446	σD/S, -10	TSS_553	AAGTGTATAATGAAAGTTA	0.000811	p	USA300HOU_RS04295
447	σD/S, -10	TSS_527	TATGTTATATTAAACTTAT	0.000811	o
448	σD/S, -10	TSS_325	TATGTTATGATTAAACAAT	0.000811	p	USA300HOU_RS02780
449	σD/S, -10	TSS_276	TATGATAACATAATTGTAC	0.000811	p	USA300HOU_RS02350
450	σD/S, -10	TSS_1176	ACTTGTATAATGTGTATAT	0.000873	s	USA300HOU_RS09730
451	σD/S, -10	TSS_209	TATGATACGATTATGAAAA	0.000873	p	USA300HOU_RS01780
452	σD/S, -10	TSS_713	AATGTTAAAATCATCATTG	0.000873	p	USA300HOU_RS05535
453	σD/S, -10	TSS_745	AAAGGTATAATTATTTTAT	0.000873	o
454	σD/S, -10	TSS_555	AGTGTTATCATATTTATTA	0.000873	p	USA300HOU_RS04320
455	σD/S, -10	TSS_1167	TATAGTATAATGAAAAATA	0.000873	s	USA300HOU_RS09565
456	σD/S, -10	TSS_943	TGTGATATTATTAAAAAGA	0.000873	p	USA300HOU_RS07545
457	σD/S, -10	TSS_158	TATGTTATTATTTGTGTAT	0.000873	s	USA300HOU_RS01325
458	σD/S, -10	TSS_142	ATTGCTAAAATTATTGTAT	0.000873	p	USA300HOU_RS01145
459	σD/S, -10	TSS_1044	ATTGGTATACTTCTTATAT	0.000873	p	USA300HOU_RS08640
460	σD/S, -10	TSS_118	AATACTATAATGAGGATAG	0.000873	p	USA300HOU_RS00955
461	σD/S, -10	TSS_1580	AGTGATAAAATATTAACTA	0.000873	p	USA300HOU_RS13210
462	σD/S, -10	TSS_1482	AAAGTTATAATTGCACTAA	0.000873	s	USA300HOU_RS12560
463	σD/S, -10	TSS_1723	CGTGGTAGGATTTATATAA	0.000873	p	USA300HOU_RS14150
464	σD/S, -10	TSS_1574	CATGATAAGATAAAAATGT	0.000873	i
465	σD/S, -10	TSS_1502	TATAGTACAATATATTTTA	0.000873	p	USA300HOU_RS12645
466	σD/S, -10	TSS_1451	TCTTGTATAATTTTTGAAT	0.000873	p	USA300HOU_RS12365
467	σD/S, -10	TSS_1302	TATGTTAAAATATTAAATA	0.000873	s	USA300HOU_RS10960
468	σD/S, -10	TSS_1164	ATCGTTATAATTATAATGT	0.000873	p	USA300HOU_RS09530
469	σD/S, -10	TSS_1028	CATGATATAATCTATTGAT	0.000873	p	USA300HOU_RS08460
470	σD/S, -10	TSS_653	ACGTGTATAATAAACATAT	0.000873	p	USA300HOU_RS05045
471	σD/S, -10	TSS_584	TTCGATATAATGTTTAAAG	0.000873	p	USA300HOU_RS04580
472	σD/S, -10	TSS_497	TATGTTATAGTATTCCAGA	0.000873	p	USA300HOU_RS04000
473	σD/S, -10	TSS_195	TGTAGTAAAATGGCCTCTA	0.000873	p	USA300HOU_RS01650
474	σD/S, -10	TSS_134	TCGAGTATAATAATTATAC	0.000873	p	USA300HOU_RS01080
475	σD/S, -10	TSS_1677	CATAGTAAAATGAGTTTAA	0.000939	s	USA300HOU_RS13865
476	σD/S, -10	TSS_1443	AAGTGTATAATGAAAATGT	0.000939	p	USA300HOU_RS12340
477	σD/S, -10	TSS_1136	TGTGATATATTCATAATAA	0.000939	p	USA300HOU_RS09315
478	σD/S, -10	TSS_550	AACGGTATAATTTGTTGAT	0.000939	o
479	σD/S, -10	TSS_892	TGCACTATAATACAAGTTA	0.000939	s	USA300HOU_RS07140
480	σD/S, -10	TSS_656	GGTGTTAAAATGAAGAATA	0.000939	p	USA300HOU_RS05070
481	σD/S, -10	TSS_621	TATAATATAATTAAGGTCA	0.000939	p	USA300HOU_RS04835
482	σD/S, -10	TSS_1776	AATGTTATAATTGTGCATA	0.000939	p	USA300HOU_RS14555
483	σD/S, -10	TSS_1711	TGTGGTACAGTATAATATG	0.000939	s	USA300HOU_RS14085
484	σD/S, -10	TSS_1536	AATAGTATAATGGCTTTAA	0.000939	p	USA300HOU_RS12835
485	σD/S, -10	TSS_1292	TGTGATATTATTCACATGT	0.000939	p	USA300HOU_RS10875
486	σD/S, -10	TSS_875	TATTGTATACTTATTTAGA	0.000939	p	USA300HOU_RS06995
487	σD/S, -10	TSS_806	CCTTGTATAGTATTGGTAA	0.000939	p	USA300HOU_RS06475
488	σD/S, -10	TSS_783	AGTGTTATGATATGTGAGG	0.000939	p	USA300HOU_RS06170
489	σD/S, -10	TSS_644	TAGGATATACTAAATAATA	0.000939	p	USA300HOU_RS05015
490	σD/S, -10	TSS_596	TGTTGTACAATTTGAAGTG	0.000939	p	USA300HOU_RS04670
491	σD/S, -10	TSS_586	TATGATAATATATAAGTGA	0.000939	p	USA300HOU_RS04595
492	σD/S, -10	TSS_441	TTTTATATAATAATGACAA	0.000939	p	USA300HOU_RS03630
493	σD/S, -10	TSS_129	TAGTTTATAATATTAACAG	0.000939	p	USA300HOU_RS01035
494	σD/S, -10	TSS_1679	TAACGTACAATGTGAGTAA	0.00101	p	USA300HOU_RS13875
495	σD/S, -10	TSS_1597	TGTGCTAAAGTATCTATAT	0.00101	p	USA300HOU_RS13345
496	σD/S, -10	TSS_707	TATGTTAATATACAAGTAA	0.00101	s	USA300HOU_RS05510
497	σD/S, -10	TSS_1508	TTTGATAAAATAGTATTGT	0.00101	o
498	σD/S, -10	TSS_835	ATTGTTATAATCAAATTAT	0.00101	s	USA300HOU_RS06740
499	σD/S, -10	TSS_544	TAGTGTATAATTCCATTAA	0.00101	s	USA300HOU_RS04270
500	σD/S, -10	TSS_1557	CGGTTTATAATAATCTTGT	0.00101	s	USA300HOU_RS12995
501	σD/S, -10	TSS_1096	TATAGTAAACTGATGGTTA	0.00101	o
502	σD/S, -10	TSS_755	TCTGTTAAGATTTAGATAC	0.00101	p	USA300HOU_RS05905
503	σD/S, -10	TSS_13	GAGGTTAAAATAATAGCTA	0.00101	p	USA300HOU_RS00065
504	σD/S, -10	TSS_507	TGTGTCATAATAACTCCTT	0.00108	s	USA300HOU_RS04050
505	σD/S, -10	TSS_1284	CGAAGTATAATGGTTATAA	0.00108	p	USA300HOU_RS10605
506	σD/S, -10	TSS_1034	AATATTATAATGATGATGA	0.00108	i
507	σD/S, -10	TSS_708	CGTAGTATACTTATTAAAA	0.00108	p	USA300HOU_RS05510
508	σD/S, -10	TSS_914	TTTGATACAATTACAAATA	0.00108	i
509	σD/S, -10	TSS_388	CATGGCATAATACAGTGAA	0.00108	p	USA300HOU_RS03265
510	σD/S, -10	TSS_1214	TAATGTACAATAAAAACAT	0.00108	p	USA300HOU_RS10135
511	σD/S, -10	TSS_470	TATAGTAAAATATGAGTGT	0.00108	p	USA300HOU_RS03790
512	σD/S, -10	TSS_410	TATATTATAATCTAGATAA	0.00108	p	USA300HOU_RS03450
513	σD/S, -10	TSS_1577	CGCTATATAATTATATTAA	0.00108	p	USA300HOU_RS13195
514	σD/S, -10	TSS_1143	TATGTTAAAATCTGTACTT	0.00108	p	USA300HOU_RS09345
515	σD/S, -10	TSS_1112	TATTCTAAAATTAAACTAT	0.00108	p	USA300HOU_RS09135
516	σD/S, -10	TSS_797	CATAGTATAATTAAAGATA	0.00108	p	USA300HOU_RS06370
517	σD/S, -10	TSS_439	TCATGTATAATATATGTTG	0.00108	p	USA300HOU_RS03615
518	σD/S, -10	TSS_690	CCGGGTAAGATTTATATAT	0.00116	p	USA300HOU_RS05375
519	σD/S, -10	TSS_1180	GATGATATAATTACATCTC	0.00116	i
520	σD/S, -10	TSS_935	CACAGTATAATGGCTGTTC	0.00116	s	USA300HOU_RS07470
521	σD/S, -10	TSS_616	AGTTTTACAATTTCAATGA	0.00116	as
522	σD/S, -10	TSS_350	GATGCTATATTAATGGTGT	0.00116	p	USA300HOU_RS02985
523	σD/S, -10	TSS_1067	TTGTGTATAATACCTACGA	0.00116	p	USA300HOU_RS08785
524	σD/S, -10	TSS_139	CGTGATATATTTGGCTTAA	0.00116	p	USA300HOU_RS01130
525	σD/S, -10	TSS_1442	GGTGCTACATTAATGGTTG	0.00116	p	USA300HOU_RS12330
526	σD/S, -10	TSS_1680	GGGGGTACATTAGACGTGT	0.00116	p	USA300HOU_RS13880
527	σD/S, -10	TSS_1138	AGTAGTATAATGTTTATAT	0.00116	s	USA300HOU_RS09315
528	σD/S, -10	TSS_1219	TCTGTTAGGATAATAATGA	0.00116	p	USA300HOU_RS10180
529	σD/S, -10	TSS_MR_43	AGTGTTATTATGGATATTA	0.00116	s	USA300HOU_RS14825
530	σD/S, -10	TSS_1483	TCTTTTAAAATTAGATCGA	0.00116	s	USA300HOU_RS12560
531	σD/S, -10	TSS_1385	AGTTTTATACTTTTAGTGA	0.00116	p	USA300HOU_RS11730
532	σD/S, -10	TSS_1201	TATGATATGCTATTGAAGA	0.00116	p	USA300HOU_RS09895
533	σD/S, -10	TSS_1163	TATGTTAATATAATAGTTA	0.00116	p	USA300HOU_RS09520
534	σD/S, -10	TSS_696	TTTGGTAAAGTTAATGTAT	0.00116	p	USA300HOU_RS05395
535	σD/S, -10	TSS_284	TATCTTACAATAGAATTAT	0.00116	p	USA300HOU_RS02410
536	σD/S, -10	TSS_281	CAAGTTATACTCGTTTTAA	0.00116	p	USA300HOU_RS02390
537	σD/S, -10	TSS_87	TGTGTTATATTAAAATAAA	0.00116	p	USA300HOU_RS00585
538	σD/S, -10	TSS_678	AAGGCTATAATGTATTAGT	0.00125	s	USA300HOU_RS05255
539	σD/S, -10	TSS_1554	TGGTATACAATACGTGTGA	0.00125	p	USA300HOU_RS12980
540	σD/S, -10	TSS_176	TTAGTTATAATAATGTTTA	0.00125	p	USA300HOU_RS01470
541	σD/S, -10	TSS_1208	TATCGTATCATAAAATTAT	0.00125	p	USA300HOU_RS10105
542	σD/S, -10	TSS_288	AGTGTTACTATATAATTAA	0.00125	p	USA300HOU_RS02450
543	σD/S, -10	TSS_1203	AGTGCTATATTTAGAGTAT	0.00125	s	USA300HOU_RS09910
544	σD/S, -10	TSS_547	TGTTATATAATTTGGCTTG	0.00125	p	USA300HOU_RS04275
545	σD/S, -10	TSS_1291	TTTCGTATAATAAGAAAAA	0.00125	p	USA300HOU_RS10835
546	σD/S, -10	TSS_1310	TACTGTAAAATGGTTATTA	0.00125	p	USA300HOU_RS11020
547	σD/S, -10	TSS_773	TGTGATATCATATTTAAAT	0.00125	p	USA300HOU_RS06075
548	σD/S, -10	TSS_706	TTAGTTATAATAACGGGAT	0.00125	p	USA300HOU_RS05505
549	σD/S, -10	TSS_655	TGTGTCATAATGATAAGTG	0.00125	p	USA300HOU_RS05065
550	σD/S, -10	TSS_523	TTTGATATGATAAGAAGAG	0.00125	p	USA300HOU_RS04115
551	σD/S, -10	TSS_1573	TGTGGTACCTTCACCACCA	0.00134	as
552	σD/S, -10	TSS_1766	TATTATAAACTAATCATGA	0.00134	s	USA300HOU_RS14425
553	σD/S, -10	TSS_1521	TTAGTTATAATTGAGAGAG	0.00134	s	USA300HOU_RS12745
554	σD/S, -10	TSS_1076	TTTTTTATAATGTATACCG	0.00134	s	USA300HOU_RS08860
555	σD/S, -10	TSS_251	GCTCCTATAATATGGGTGT	0.00134	p	USA300HOU_RS02110
556	σD/S, -10	TSS_1169	TATCTTATAATTCAGATGT	0.00134	p	USA300HOU_RS09580
557	σD/S, -10	TSS_482	GATGATAAAATGATTTTTA	0.00134	p	USA300HOU_RS03860
558	σD/S, -10	TSS_1376	TATAGTATACTTCAAATAT	0.00134	o
559	σD/S, -10	TSS_1344	TTCTGTATAATTAGTATAT	0.00134	s	USA300HOU_RS11415
560	σD/S, -10	TSS_1071	TGTGATACGATCAGAAGCA	0.00134	as
561	σD/S, -10	TSS_693	TTTGTTAAAATCAACAGTA	0.00134	p	USA300HOU_RS05385
562	σD/S, -10	TSS_1239	TTTGATACAATTTAGTGAT	0.00134	p	USA300HOU_RS10325
563	σD/S, -10	TSS_636	CATGTTATATTAGTTATAT	0.00134	p	USA300HOU_RS04970
564	σD/S, -10	TSS_429	TTTGCTACTATTATAATAT	0.00134	p	USA300HOU_RS03560
565	σD/S, -10	TSS_327	AGTGTTAAAATTATGTGGT	0.00134	p	USA300HOU_RS02825
566	σD/S, -10	TSS_1761	GTTGATACACTAGATACAT	0.00143	i
567	σD/S, -10	TSS_598	TGTATTATGATAATAATAA	0.00143	p	USA300HOU_RS04685
568	σD/S, -10	TSS_MR_49	TATAATATAATTTTAACAA	0.00143	p	USA300HOU_RS14855
569	σD/S, -10	TSS_1251	TTTGATACACTTAAAAATA	0.00143	i
570	σD/S, -10	TSS_1674	CCTTTTAAAATCAACGTTA	0.00143	s	USA300HOU_RS13855
571	σD/S, -10	TSS_203	CATGGTACTTTGAAAACAA	0.00143	p	USA300HOU_RS01710
572	σD/S, -10	TSS_1735	AGCGTTAGAATAGAAGCGT	0.00143	p	USA300HOU_RS14270
573	σD/S, -10	TSS_445	AATGATAAAATTTATATAT	0.00143	i
574	σD/S, -10	TSS_1458	TCTGTTATAGTCTTTCTTG	0.00143	p	USA300HOU_RS12440
575	σD/S, -10	TSS_105	TTTGATAAAATGAAGCATA	0.00143	s	USA300HOU_RS00875
576	σD/S, -10	TSS_1466	TACTATATAATAAATAGAG	0.00143	p	USA300HOU_RS12505
577	σD/S, -10	TSS_1179	TATTTTACAATTATAGGTA	0.00143	p	USA300HOU_RS09775
578	σD/S, -10	TSS_567	TATGATAGAATCACTGTAT	0.00143	p	USA300HOU_RS04400
579	σD/S, -10	TSS_1561	ATTTGTACAATTGAGGTGT	0.00143	p	USA300HOU_RS13015
580	σD/S, -10	TSS_1455	GATAGTATAATGTCAATGT	0.00143	as
581	σD/S, -10	TSS_505	GATGTTAAAATGTTGCCTT	0.00143	s	USA300HOU_RS04040
582	σD/S, -10	TSS_177	TATACTAAAATTAAATTAA	0.00143	p	USA300HOU_RS01480
583	σD/S, -10	TSS_1026	CGTTTTATAATTATAAGTA	0.00143	s	USA300HOU_RS08450
584	σD/S, -10	TSS_1325	TGTGATACTATTAAGATTC	0.00143	p	USA300HOU_RS11245
585	σD/S, -10	TSS_1269	TATGCTATATTTAAATAAG	0.00143	i
586	σD/S, -10	TSS_1042	GGTGCTATTATTGGAACAT	0.00143	p	USA300HOU_RS08635
587	σD/S, -10	TSS_801	AATGATATGATATAACTAT	0.00143	p	USA300HOU_RS06420
588	σD/S, -10	TSS_721	TTTTTTACAATAGTATTAA	0.00143	p	USA300HOU_RS05585
589	σD/S, -10	TSS_686	CTTGTTATGCTATATCTAT	0.00143	p	USA300HOU_RS05300
590	σD/S, -10	TSS_602	TATGTTAATATATATGTAT	0.00143	p	USA300HOU_RS04730
591	σD/S, -10	TSS_1156	GACGCTAAAATACAGTCTG	0.00153	p	USA300HOU_RS09450
592	σD/S, -10	TSS_461	AATTGTATAATTAATGACA	0.00153	p	USA300HOU_RS03750
593	σD/S, -10	TSS_1184	GATGATAAACTAGTCATTA	0.00153	s	USA300HOU_RS09800
594	σD/S, -10	TSS_649	TAAGTTACACTTAAATAAA	0.00153	p	USA300HOU_RS05040
595	σD/S, -10	TSS_1114	AGTGATAAAATCTAGTTGT	0.00153	p	USA300HOU_RS09165
596	σD/S, -10	TSS_1687	TCTGTTATAGTTTGTTTTG	0.00153	p	USA300HOU_RS13925
597	σD/S, -10	TSS_830	TCTTGTATGCTTTAGGGAG	0.00153	p	USA300HOU_RS06715
598	σD/S, -10	TSS_1012	TACTTTATAATAGTAAAGA	0.00153	p	USA300HOU_RS08315
599	σD/S, -10	TSS_643	AGTGTTAAAATGTATTGAC	0.00153	p	USA300HOU_RS05010
600	σD/S, -10	TSS_1795	AGTTTTACACTTTGTGTGA	0.00153	p	USA300HOU_RS14695
601	σD/S, -10	TSS_1736	TTTATTATAATGAGGTTAA	0.00153	p	USA300HOU_RS14285
602	σD/S, -10	TSS_1209	TATGATACGATATTAGATG	0.00153	p	USA300HOU_RS10110
603	σD/S, -10	TSS_1129	GATGATATAATAACTTATA	0.00153	p	USA300HOU_RS09270
604	σD/S, -10	TSS_561	TTGTTTACAATAAAAATAA	0.00153	p	USA300HOU_RS04355
605	σD/S, -10	TSS_511	AATGTTAAAATATAATAAA	0.00153	p	USA300HOU_RS04065
606	σD/S, -10	TSS_485	AGGTGTATAATGTATAGAA	0.00153	p	USA300HOU_RS03890
607	σD/S, -10	TSS_316	TACATTACAATGTATTTAA	0.00153	p	USA300HOU_RS02730
608	σD/S, -10	TSS_192	CATAGTATACTCTGATTAA	0.00153	p	USA300HOU_RS01620
609	σD/S, -10	TSS_76	TGCTGTAAAATAATGTAAA	0.00153	p	USA300HOU_RS00535
610	σD/S, -10	TSS_1233	TATTATACAATGAGTATCT	0.00163	p	USA300HOU_RS10255
611	σD/S, -10	TSS_414	AGTATTATAATAATTGTTG	0.00163	s	USA300HOU_RS03450
612	σD/S, -10	TSS_828	TGATGTATAATATATTTAT	0.00163	p	USA300HOU_RS06690
613	σD/S, -10	TSS_1676	TGTTATATCATTAAATCAA	0.00163	p	USA300HOU_RS13865
614	σD/S, -10	TSS_1590	TATTATATAATAGAACGGT	0.00163	p	USA300HOU_RS13300
615	σD/S, -10	TSS_1563	TTTGATAAAATAAAAAAAT	0.00163	p	USA300HOU_RS13035
616	σD/S, -10	TSS_130	GGTGTTAAAATATTTGATA	0.00163	i
617	σD/S, -10	TSS_938	TCAGGTATTATTGATATTG	0.00163	i
618	σD/S, -10	TSS_897	TAAGTTATAATATAATAGT	0.00163	p	USA300HOU_RS07200
619	σD/S, -10	TSS_1738	CATTATACAATTTAGACTA	0.00163	p	USA300HOU_RS14295
620	σD/S, -10	TSS_335	ACTTGTAAAATAGAACCTA	0.00163	p	USA300HOU_RS02900
621	σD/S, -10	TSS_1606	TGTGATACGCTTTTTAAAA	0.00163	p	USA300HOU_RS13435
622	σD/S, -10	TSS_1101	TGGCATAAAATGGAAGTAA	0.00163	p	USA300HOU_RS09055
623	σD/S, -10	TSS_1085	TATAGTATAATTAGGCATA	0.00163	p	USA300HOU_RS08935
624	σD/S, -10	TSS_881	TTATGTATAATGAATGTAT	0.00163	p	USA300HOU_RS07045
625	σD/S, -10	TSS_794	TATGTTATATTTATTTTCG	0.00163	p	USA300HOU_RS06325
626	σD/S, -10	TSS_772	TGCTATACAATATAAAGAA	0.00163	s	USA300HOU_RS06075
627	σD/S, -10	TSS_688	TACAGTATAATTAATTAAA	0.00163	p	USA300HOU_RS05365
628	σD/S, -10	TSS_613	AAAGTTATAATGTGAATTA	0.00163	p	USA300HOU_RS04805
629	σD/S, -10	TSS_562	TGTCTTATAATTGAGAAGT	0.00163	p	USA300HOU_RS04360
630	σD/S, -10	TSS_520	TTTGCTAAAATATGTAATG	0.00163	p	USA300HOU_RS04105
631	σD/S, -10	TSS_514	TATGTTAAAATTTAGCATT	0.00163	p	USA300HOU_RS04080
632	σD/S, -10	TSS_819	TATGATACATTATTATTAG	0.00175	i
633	σD/S, -10	TSS_1320	CCATGTATAATTTTATCAA	0.00175	o
634	σD/S, -10	TSS_548	TGGTATATAATGCTGTTAG	0.00175	s	USA300HOU_RS04280
635	σD/S, -10	TSS_390	TTAGTTATAATTAACTAAA	0.00175	p	USA300HOU_RS03275
636	σD/S, -10	TSS_1238	AACTGTATAATAAAAAGGT	0.00175	o
637	σD/S, -10	TSS_812	TGACTTATAATAAAATTAA	0.00175	i
638	σD/S, -10	TSS_151	CATGTTACATTTTATATGT	0.00175	p	USA300HOU_RS01245
639	σD/S, -10	TSS_1587	AAGCGTATAATTGTCGCAT	0.00175	p	USA300HOU_RS13290
640	σD/S, -10	TSS_1410	TTGTATATAATAATCATGA	0.00175	p	USA300HOU_RS11950
641	σD/S, -10	TSS_417	TATGATAGAATATTTCTAT	0.00175	p	USA300HOU_RS03475
642	σD/S, -10	TSS_397	TGGTGTAAACTTTAGTTAA	0.00175	p	USA300HOU_RS03355
643	σD/S, -10	TSS_1297	TACGATAAAATAAATTATA	0.00175	p	USA300HOU_RS10935
644	σD/S, -10	TSS_716	TAAGATAAACTTTTAGTAA	0.00175	p	USA300HOU_RS05550
645	σD/S, -10	TSS_668	AATGATACAATATAATAAT	0.00175	p	USA300HOU_RS05185
646	σD/S, -10	TSS_541	AGTAATATAATATTAGTAA	0.00175	p	USA300HOU_RS04250
647	σD/S, -10	TSS_109	TACTATATAATGTGAATCA	0.00175	p	USA300HOU_RS00890
648	σD/S, -10	TSS_27	TATTGTAAAATATATATTC	0.00175	i
649	σD/S, -10	TSS_1122	TTCTATATAATGAATTTAA	0.00186	p	USA300HOU_RS09205
650	σD/S, -10	TSS_495	ATTGGTATAATACTATATG	0.00186	p	USA300HOU_RS03995
651	σD/S, -10	TSS_1323	GGTGGTACTATATAGAAGT	0.00186	p	USA300HOU_RS11235
652	σD/S, -10	TSS_1075	TATTATATAATGGTAGAAT	0.00186	p	USA300HOU_RS08860
653	σD/S, -10	TSS_1642	TGAAGTATAATTTGTATAG	0.00186	p	USA300HOU_RS13680
654	σD/S, -10	TSS_1401	TTTTGTATAATAAGAAATA	0.00186	p	USA300HOU_RS11850
655	σD/S, -10	TSS_837	TATACTATACTATCATCTA	0.00186	p	USA300HOU_RS06750
656	σD/S, -10	TSS_415	TTGTTTATAATTTAAGTAA	0.00186	p	USA300HOU_RS03460
657	σD/S, -10	TSS_200	AATGATATATTGTAAATGA	0.00199	p	USA300HOU_RS01690
658	σD/S, -10	TSS_889	TTCTTTATAATAATGATAT	0.00199	p	USA300HOU_RS07130
659	σD/S, -10	TSS_677	TATTTTAAAATTATGATTA	0.00199	p	USA300HOU_RS05255
660	σD/S, -10	TSS_585	GTCGTTATACTAACTTTAC	0.00199	p	USA300HOU_RS04590
661	σD/S, -10	TSS_670	AGTGTTATATTTAACTTGT	0.00199	p	USA300HOU_RS05215
662	σD/S, -10	TSS_404	GATGTTAAAATTAAAAAAT	0.00199	as
663	σD/S, -10	TSS_1332	TCTTATAAAATAGAAATAT	0.00199	p	USA300HOU_RS11275
664	σD/S, -10	TSS_1131	AGTGATATGATGTAATAAA	0.00199	p	USA300HOU_RS09280
665	σD/S, -10	TSS_18	TATGATAATATATTGGTGT	0.00199	p	USA300HOU_RS00125
666	σD/S, -10	TSS_645	AATCGTATAATATTTTTAT	0.00199	p	USA300HOU_RS05020
667	σD/S, -10	TSS_264	CTATGTACAATGAAGTTAA	0.00199	o
668	σD/S, -10	TSS_1661	TTGTGTATAATGAAATAAA	0.00199	p	USA300HOU_RS13785
669	σD/S, -10	TSS_1177	TAGAGTATAATAATATAAA	0.00199	p	USA300HOU_RS09730
670	σD/S, -10	TSS_1108	CATTTTATAATTTATCCTT	0.00199	s	USA300HOU_RS09110
671	σD/S, -10	TSS_322	AGTGCTAATATATCATTGA	0.00199	o
672	σD/S, -10	TSS_37	ATTGTTAAAATAGATTTAT	0.00199	s	USA300HOU_RS00270
673	σD/S, -10	TSS_1728	AGTGGTATAACGTAATGAG	0.00199	p	USA300HOU_RS14200
674	σD/S, -10	TSS_1434	AACTGTATAATTAAAGGTA	0.00199	p	USA300HOU_RS12240
675	σD/S, -10	TSS_1422	TATTGTAAAATATGATAGA	0.00199	p	USA300HOU_RS12035
676	σD/S, -10	TSS_1378	TATGTTAATATGATTTTAT	0.00199	p	USA300HOU_RS11620
677	σD/S, -10	TSS_1638	TATGTTACATTTTCTATAT	0.00199	p	USA300HOU_RS13650
678	σD/S, -10	TSS_1462	TCTACTATACTAAGATAAA	0.00199	p	USA300HOU_RS12475
679	σD/S, -10	TSS_1446	TGCTTTAAAATAAAGTTTA	0.00199	p	USA300HOU_RS12345
680	σD/S, -10	TSS_1430	TGCTTTACAATAACATGCA	0.00199	p	USA300HOU_RS12210
681	σD/S, -10	TSS_1014	TTAGGTATAATAGTATAAC	0.00199	p	USA300HOU_RS08335
682	σD/S, -10	TSS_660	TTTAGTACAATATAATTTA	0.00199	p	USA300HOU_RS05105
683	σD/S, -10	TSS_480	GCTCCTATAATATATATTA	0.00199	p	USA300HOU_RS03850
684	σD/S, -10	TSS_1437	TGATATATAATAAATTTAA	0.00212	p	USA300HOU_RS12265
685	σD/S, -10	TSS_287	TATTATACAATAGACAAGC	0.00212	s	USA300HOU_RS02450
686	σD/S, -10	TSS_119	TGTGTTAAGCTCTATGCCT	0.00212	as
687	σD/S, -10	TSS_856	TTTGTTATCCTATAAAGGT	0.00212	p	USA300HOU_RS06865
688	σD/S, -10	TSS_1530	AATGGTATATTTTAATTGT	0.00212	p	USA300HOU_RS12805
689	σD/S, -10	TSS_1526	AACCTTATACTGACGCTAA	0.00212	p	USA300HOU_RS12775
690	σD/S, -10	TSS_714	TATCATATAATTGAGAAAA	0.00212	p	USA300HOU_RS05530
691	σD/S, -10	TSS_224	TATGATAAATTAAAAGCAC	0.00212	i
692	σD/S, -10	TSS_945	TTTACTATAATATATCTTG	0.00212	s	USA300HOU_RS07550
693	σD/S, -10	TSS_426	TGAGATATAATAAATTGTT	0.00212	p	USA300HOU_RS03550
694	σD/S, -10	TSS_326	TATGATAAAGTTATATTAA	0.00212	o
695	σD/S, -10	TSS_1520	ATTTGTAAAATAATAATGG	0.00212	p	USA300HOU_RS12745
696	σD/S, -10	TSS_709	TAGGTTATTATATTGTCCA	0.00212	p	USA300HOU_RS05515
697	σD/S, -10	TSS_236	AGTGTTATGGTAGATATGA	0.00212	p	USA300HOU_RS01995
698	σD/S, -10	TSS_197	AACGCTATCATAAAATGTA	0.00212	s	USA300HOU_RS01680
699	σD/S, -10	TSS_1276	AATTTTATAATAATATTGC	0.00212	s	USA300HOU_RS10535
700	σD/S, -10	TSS_1189	TTAGTTATAATCTAACTTA	0.00212	p	USA300HOU_RS09830
701	σD/S, -10	TSS_667	TTCTATATAATAAATGTTA	0.00212	p	USA300HOU_RS05175
702	σD/S, -10	TSS_651	CAGTATACAATTATAGCAT	0.00212	s	USA300HOU_RS05045
703	σD/S, -10	TSS_400	TATTATACAATTAATTAGG	0.00212	p	USA300HOU_RS03430
704	σD/S, -10	TSS_318	GGTCATATAATATAGTCAA	0.00212	p	USA300HOU_RS02745
705	σD/S, -10	TSS_299	TAAATTATAATAATGACGA	0.00212	p	USA300HOU_RS02555
706	σD/S, -10	TSS_74	AGATGTATAATTAATGTAT	0.00212	p	USA300HOU_RS00510
707	σD/S, -10	TSS_880	TATAATAAAATGTATACAA	0.00225	p	USA300HOU_RS07040
708	σD/S, -10	TSS_494	AACGCTACTATTAATGAGA	0.00225	p	USA300HOU_RS03970
709	σD/S, -10	TSS_1158	TATGATACGATATGTAAAT	0.00225	p	USA300HOU_RS09460
710	σD/S, -10	TSS_913	TGTATTACAGTAATAGTAA	0.00225	p	USA300HOU_RS07335
711	σD/S, -10	TSS_179	TTTACTATAATATTGAGGG	0.00225	p	USA300HOU_RS01535
712	σD/S, -10	TSS_805	AAGGGTATGATTAATCACA	0.00225	i
713	σD/S, -10	TSS_230	ATTTTTATAATTGTAGCAA	0.00225	p	USA300HOU_RS01965
714	σD/S, -10	TSS_42	CCTACTATAATAATGAGCT	0.00225	s	USA300HOU_RS00290
715	σD/S, -10	TSS_460	CAAGTTATCATAAGTGCTT	0.00225	s	USA300HOU_RS03745
716	σD/S, -10	TSS_25	TGTAATATACTACAAATGT	0.00225	p	USA300HOU_RS00160
717	σD/S, -10	TSS_788	TTTTTTATAATTGTAAGGG	0.00225	p	USA300HOU_RS06265
718	σD/S, -10	TSS_615	CATTTTATAATATTTTAAA	0.00225	p	USA300HOU_RS04815
719	σD/S, -10	TSS_605	TATGTCATTATAAATGTAA	0.00225	s	USA300HOU_RS04745
720	σD/S, -10	TSS_1688	TGTGATATGCTACAAAATA	0.00225	p	USA300HOU_RS13930
721	σD/S, -10	TSS_93	TATGATATATTTTTAATGT	0.00225	p	USA300HOU_RS00675
722	σD/S, -10	TSS_1652	GTCGATATAATGAATTAAA	0.00225	p	USA300HOU_RS13745
723	σD/S, -10	TSS_1528	AAGTATATAATTAAAGTAG	0.00225	p	USA300HOU_RS12800
724	σD/S, -10	TSS_1327	TCATGTAAAATTGATATAA	0.00225	p	USA300HOU_RS11250
725	σD/S, -10	TSS_1142	AATGTTATAGTGTTTATTA	0.00225	p	USA300HOU_RS09340
726	σD/S, -10	TSS_871	TCGTATATAATAAGATTCA	0.00225	p	USA300HOU_RS06945
727	σD/S, -10	TSS_844	TATGATATCATAATAAATC	0.00225	p	USA300HOU_RS06790
728	σD/S, -10	TSS_808	AACCGTACAATTAATTTGT	0.00225	p	USA300HOU_RS06480
729	σD/S, -10	TSS_720	TAAGATATCATAATCTTAT	0.00225	p	USA300HOU_RS05570
730	σD/S, -10	TSS_599	TCATGTATAATGAATAACA	0.00225	p	USA300HOU_RS04720
731	σD/S, -10	TSS_384	ACTTATATAATAAATAGAA	0.00225	p	USA300HOU_RS03240
732	σD/S, -10	TSS_277	GGGCGTATAATCACCATAT	0.00225	p	USA300HOU_RS02365
733	σD/S, -10	TSS_241	ACGTGTACAATTGCAATAT	0.00225	p	USA300HOU_RS02025
734	σD/S, -10	TSS_1756	CATGATATAGTTGAACTTC	0.0024	i
735	σD/S, -10	TSS_456	ATCGTTATGATTTGAGTAG	0.0024	i
736	σD/S, -10	TSS_249	CTCAATATAATGTAGGTAG	0.0024	p	USA300HOU_RS02105
737	σD/S, -10	TSS_549	TTGGTTATAATATTGAGTC	0.0024	p	USA300HOU_RS04280
738	σD/S, -10	TSS_590	TATATTATAATAGATAGTG	0.0024	p	USA300HOU_RS04645
739	σD/S, -10	TSS_676	TATGTTATTATTAGTAAAT	0.0024	p	USA300HOU_RS05245
740	σD/S, -10	TSS_223	TATGACACAATATCCTTTA	0.0024	i
741	σD/S, -10	TSS_1059	TATGTTAATATGTATAAGG	0.0024	s	USA300HOU_RS08710
742	σD/S, -10	TSS_1357	GATGATAAAATTTTATTCG	0.0024	p	USA300HOU_RS11480
743	σD/S, -10	TSS_1539	CATATTATAATAGACAACA	0.0024	p	USA300HOU_RS12855
744	σD/S, -10	TSS_1558	CATGTTAAGATGAGTAAAT	0.0024	p	USA300HOU_RS13000
745	σD/S, -10	TSS_1504	AAGTGTACAATATGAATGT	0.0024	p	USA300HOU_RS12660
746	σD/S, -10	TSS_571	AATGGTAAATTGTAATTAG	0.0024	p	USA300HOU_RS04445
747	σD/S, -10	TSS_506	AATGATATGATGAAAAAAT	0.0024	p	USA300HOU_RS04040
748	σD/S, -10	TSS_330	TCTGTTATAGTTATATAAT	0.0024	p	USA300HOU_RS02850
749	σD/S, -10	TSS_155	GACGTTATTATTAAAGTAC	0.0024	i
750	σD/S, -10	TSS_11	TATGATAAGATTAATATTT	0.0024	i
751	σD/S, -10	TSS_3	AAAGGTATAATATATTAAT	0.0024	p	USA300HOU_RS00015
752	σD/S, -10	TSS_MR_5	ACTTATACAATTAAAATAT	0.00255	p	USA300HOU_RS14735
753	σD/S, -10	TSS_789	AATGATATGATTTTTATTA	0.00255	p	USA300HOU_RS06280
754	σD/S, -10	TSS_273	AATCGTATAATGATGTAGT	0.00255	p	USA300HOU_RS02340
755	σD/S, -10	TSS_625	TAATGTAAACTATGCGTAA	0.00255	p	USA300HOU_RS04885
756	σD/S, -10	TSS_1336	TTTGTTATATTTAAAGAAA	0.00255	p	USA300HOU_RS11330
757	σD/S, -10	TSS_1612	TTTGATAGAATAACAATTA	0.00255	p	USA300HOU_RS13495
758	σD/S, -10	TSS_939	TATGATAAGATTAACAACA	0.00255	p	USA300HOU_RS07500
759	σD/S, -10	TSS_898	AGTGATATTATTACATTGT	0.00255	p	USA300HOU_RS07210
760	σD/S, -10	TSS_99	TATAGTAAAATTAAATAAA	0.00255	p	USA300HOU_RS00730
761	σD/S, -10	TSS_340	TATCATATAATGTAATTCT	0.00271	o
762	σD/S, -10	TSS_115	TCGAGTATAATACCGATTT	0.00271	i
763	σD/S, -10	TSS_1151	TTTGGTATATTACACGATA	0.00271	o
764	σD/S, -10	TSS_1472	TCTCATATACTTAGTTTCG	0.00271	s	USA300HOU_RS12525
765	σD/S, -10	TSS_1066	TTTGTTATGATTTAAAAGC	0.00271	o
766	σD/S, -10	TSS_293	TAATGTAAAATAAATACAT	0.00271	s	USA300HOU_RS02505
767	σD/S, -10	TSS_1334	GATGTTACAGTAGTCTCTG	0.00271	p	USA300HOU_RS11320
768	σD/S, -10	TSS_1448	AATGTTATGATTTTGTAGA	0.00271	p	USA300HOU_RS12360
769	σD/S, -10	TSS_619	TTTGATATATTATGAATAA	0.00271	p	USA300HOU_RS04825
770	σD/S, -10	TSS_467	AATGTTAATATAGTTCTGA	0.00271	p	USA300HOU_RS03765
771	σD/S, -10	TSS_1543	TGGTGCATAATTAATATAG	0.00271	o
772	σD/S, -10	TSS_1464	AGTAATACAATTAAATTAA	0.00271	p	USA300HOU_RS12500
773	σD/S, -10	TSS_1002	AGTCTTATAATTATATTAT	0.00271	p	USA300HOU_RS08190
774	σD/S, -10	TSS_691	TAATATATAATGATTTTGA	0.00271	p	USA300HOU_RS05380
775	σD/S, -10	TSS_229	CATGATATAATTCTTTATT	0.00271	p	USA300HOU_RS01935
776	σD/S, -10	TSS_341	TTTGTTAGAATTACATTAT	0.00288	p	USA300HOU_RS02935
777	σD/S, -10	TSS_43	CATCTTATACTTGAAACTT	0.00288	s	USA300HOU_RS00290
778	σD/S, -10	TSS_591	TATGTTAATATTTACTTTA	0.00288	s	USA300HOU_RS04655
779	σD/S, -10	TSS_1352	TAATTTATAATGCTAATAA	0.00288	p	USA300HOU_RS11465
780	σD/S, -10	TSS_816	TTTTGTACAATGGGTTAGC	0.00288	p	USA300HOU_RS06545
781	σD/S, -10	TSS_800	TAGCTTATAATATCTAGAG	0.00288	p	USA300HOU_RS06415
782	σD/S, -10	TSS_575	AATTGTAAAATTACTTTGT	0.00288	s	USA300HOU_RS04500
783	σD/S, -10	TSS_300	TGTTGTATCATTAATTATA	0.00288	p	USA300HOU_RS02590
784	σD/S, -10	TSS_1780	ACCGTTATCATTTTATTTG	0.00288	s	USA300HOU_RS14590
785	σD/S, -10	TSS_80	TGATTTAAAATGAGTACAA	0.00288	p	USA300HOU_RS00565
786	σD/S, -10	TSS_1460	TTTGTTATAGTTAAAGATA	0.00288	p	USA300HOU_RS12460
787	σD/S, -10	TSS_1009	CTTGTTATTATTTACTTAC	0.00288	p	USA300HOU_RS08290
788	σD/S, -10	TSS_1412	GGTTATATAATGTACTGAA	0.00288	p	USA300HOU_RS11965
789	σD/S, -10	TSS_1704	TCATATATAATAGAAGTTA	0.00288	p	USA300HOU_RS14050
790	σD/S, -10	TSS_1240	TTATGTATAATGTTTTCAA	0.00288	p	USA300HOU_RS10330
791	σD/S, -10	TSS_1141	TGTGGCATATTTATTGCAT	0.00288	i
792	σD/S, -10	TSS_1120	TTCGTTATTATATGAATGT	0.00288	p	USA300HOU_RS09195
793	σD/S, -10	TSS_917	CACCGTATAATAGCCAATT	0.00288	p	USA300HOU_RS07375
794	σD/S, -10	TSS_858	TATGTTAGAATGAGATATA	0.00288	p	USA300HOU_RS06875
795	σD/S, -10	TSS_610	CTTAGTAAAATTAAGATAT	0.00288	p	USA300HOU_RS04775
796	σD/S, -10	TSS_642	AATGATATTATTAGTATGT	0.00305	p	USA300HOU_RS05005
797	σD/S, -10	TSS_370	TGTAGTATTATAGTTAGGG	0.00305	p	USA300HOU_RS03085
798	σD/S, -10	TSS_1556	TGTAATATTATAAAAATGA	0.00305	p	USA300HOU_RS12995
799	σD/S, -10	TSS_1767	TAGTTTATAATAATAAAGT	0.00305	p	USA300HOU_RS14430
800	σD/S, -10	TSS_565	TATGGCATCATTAATGATG	0.00305	p	USA300HOU_RS04375
801	σD/S, -10	TSS_306	TATGATAAAGTTATAGAAA	0.00305	s	USA300HOU_RS02625
802	σD/S, -10	TSS_161	TTGTATACACTGGAAATGA	0.00305	p	USA300HOU_RS01345
803	σD/S, -10	TSS_MR_41	AATGATATCATGGAAGGTC	0.00305	p	USA300HOU_RS14810
804	σD/S, -10	TSS_1330	TGGGATATAGTATAGTAAG	0.00305	p	USA300HOU_RS11265
805	σD/S, -10	TSS_258	CTCATTATAATGAATGAGG	0.00305	p	USA300HOU_RS02180
806	σD/S, -10	TSS_1534	AATGATACATTTATTCCAG	0.00305	p	USA300HOU_RS12825
807	σD/S, -10	TSS_1527	ACATGTATAATAAATGAAA	0.00305	p	USA300HOU_RS12780
808	σD/S, -10	TSS_1264	GATAGTATAATGAAATGTA	0.00305	p	USA300HOU_RS10450
809	σD/S, -10	TSS_1225	CGCTATAAAATGGGGATAT	0.00305	s	USA300HOU_RS10205
810	σD/S, -10	TSS_1128	TATTGTAAACTATTATAAG	0.00305	p	USA300HOU_RS09260
811	σD/S, -10	TSS_813	TATAATAAAATTAACACAT	0.00305	i
812	σD/S, -10	TSS_478	CATTTTAAACTTAACTTAT	0.00305	p	USA300HOU_RS03825
813	σD/S, -10	TSS_381	CATGTTAATATGATGGATA	0.00305	i
814	σD/S, -10	TSS_317	TATTGTATGATAGATTGTA	0.00305	p	USA300HOU_RS02740
815	σD/S, -10	TSS_1166	AATATTATAATAAATTTAT	0.00324	p	USA300HOU_RS09565
816	σD/S, -10	TSS_1181	TATGATAATATAGATAAGA	0.00324	p	USA300HOU_RS09795
817	σD/S, -10	TSS_886	CATTATATAGTGGCAATGA	0.00324	i
818	σD/S, -10	TSS_1453	AATGTTAGAATTTTCATAT	0.00324	p	USA300HOU_RS12405
819	σD/S, -10	TSS_1721	AGGCGTATGATGTATATAA	0.00324	p	USA300HOU_RS14140
820	σD/S, -10	TSS_1403	TCCTTTATACTTATATAAA	0.00324	p	USA300HOU_RS11860
821	σD/S, -10	TSS_597	ACTGATACTATGTAGTCTA	0.00324	p	USA300HOU_RS04675
822	σD/S, -10	TSS_589	TCTATTATAATATACTAAT	0.00324	p	USA300HOU_RS04640
823	σD/S, -10	TSS_556	TCTGATAAGATTAATAATA	0.00324	p	USA300HOU_RS04325
824	σD/S, -10	TSS_163	CCATCTATACTTTAGTTAA	0.00324	p	USA300HOU_RS01360
825	σD/S, -10	TSS_85	AGTGTTACATTTTAAATAT	0.00324	p	USA300HOU_RS00575
826	σD/S, -10	TSS_12	AAAGTTATGATGAACGTTT	0.00324	i
827	σD/S, -10	TSS_646	CGTATTATATTGAATATGG	0.00343	i
828	σD/S, -10	TSS_MR_50	AATGTTATATTAACATTAC	0.00343	s	USA300HOU_RS14860
829	σD/S, -10	TSS_1254	GTTACTACAATCAATGTAG	0.00343	s	USA300HOU_RS10410
830	σD/S, -10	TSS_1650	GGGTGTACGATGTTTATGG	0.00343	p	USA300HOU_RS13735
831	σD/S, -10	TSS_364	TAAACTATAATGAGTATTA	0.00343	p	USA300HOU_RS03065
832	σD/S, -10	TSS_1763	TATATTATAATCTAATGAA	0.00343	s	USA300HOU_RS14420
833	σD/S, -10	TSS_1418	TATAATATAATGGAGAATA	0.00343	i
834	σD/S, -10	TSS_66	TAAATTATAATTTCTGCAA	0.00343	as
835	σD/S, -10	TSS_483	TAATGTATAATGAAATAAT	0.00343	o
836	σD/S, -10	TSS_1250	TAGACTATAATATAAAGCG	0.00343	p	USA300HOU_RS10395
837	σD/S, -10	TSS_525	TAGCATATAATTATTATTA	0.00343	i
838	σD/S, -10	TSS_1461	TTTGTTAAAGTAACTATTG	0.00343	p	USA300HOU_RS12465
839	σD/S, -10	TSS_1298	TTTATTATACTTAGATTAA	0.00343	p	USA300HOU_RS10940
840	σD/S, -10	TSS_1748	GGTGCTAATATTATTATAC	0.00343	i
841	σD/S, -10	TSS_1737	AAGCGTAAAATGTTGATAA	0.00343	p	USA300HOU_RS14290
842	σD/S, -10	TSS_1540	TCTATTATAATATGTAAGT	0.00343	p	USA300HOU_RS12860
843	σD/S, -10	TSS_1511	TTTAGTATGATAGTCACTA	0.00343	p	USA300HOU_RS12700
844	σD/S, -10	TSS_1348	TTTGCTATAGTTATTCATG	0.00343	p	USA300HOU_RS11450
845	σD/S, -10	TSS_1299	AATTTTATACTTAGTCTAT	0.00343	p	USA300HOU_RS10945
846	σD/S, -10	TSS_1263	GTTCGTATAATGTAATTAT	0.00343	p	USA300HOU_RS10445
847	σD/S, -10	TSS_1262	TTTAATAAAATGAAAATAA	0.00343	p	USA300HOU_RS10440
848	σD/S, -10	TSS_1183	ATTACTATAATGAATCTTG	0.00343	p	USA300HOU_RS09800
849	σD/S, -10	TSS_872	TCATCTACAATAAAGAGTA	0.00343	p	USA300HOU_RS06955
850	σD/S, -10	TSS_344	TGTATTACGATGGGAATAC	0.00343	p	USA300HOU_RS02955
851	σD/S, -10	TSS_1315	CATAATATAATAAATAACG	0.00363	p	USA300HOU_RS11130
852	σD/S, -10	TSS_980	AGTGATACCATTTTCAACA	0.00363	s	USA300HOU_RS08015
853	σD/S, -10	TSS_405	TAGTTTAAAATGACATCTA	0.00363	as
854	σD/S, -10	TSS_1309	TAATGTATAATATTTAGGT	0.00363	p	USA300HOU_RS11015
855	σD/S, -10	TSS_718	GATGATAAGATAAAGTTAT	0.00363	s	USA300HOU_RS05560
856	σD/S, -10	TSS_729	AAAGTTAAAATAAATTTTG	0.00363	p	USA300HOU_RS05625
857	σD/S, -10	TSS_479	ATTGATATAATAGTTGATT	0.00363	p	USA300HOU_RS03830
858	σD/S, -10	TSS_1713	TATAATAAAATAAAATTGT	0.00363	p	USA300HOU_RS14100
859	σD/S, -10	TSS_1675	AACGTTATAGTTTAAATAT	0.00363	p	USA300HOU_RS13855
860	σD/S, -10	TSS_1490	TCTTGTAACGTAAACGTAA	0.00363	p	USA300HOU_RS12590
861	σD/S, -10	TSS_1363	TTTTGTACTATAGAATTAA	0.00363	p	USA300HOU_RS11540
862	σD/S, -10	TSS_1035	AGTGATAATATTTAGCTAA	0.00363	p	USA300HOU_RS08540
863	σD/S, -10	TSS_1013	TAGTTTAAAATAGCAATAT	0.00363	p	USA300HOU_RS08330
864	σD/S, -10	TSS_568	GGTGTTAGGATTAATACAA	0.00363	p	USA300HOU_RS04405
865	σD/S, -10	TSS_533	AATGTTAAGATATATAAGA	0.00363	p	USA300HOU_RS04175
866	σD/S, -10	TSS_522	GGTGTTATATTTTTGATAT	0.00363	s	USA300HOU_RS04115
867	σD/S, -10	TSS_227	TTTTATATAATAACTCTTT	0.00363	p	USA300HOU_RS01915
868	σD/S, -10	TSS_198	TTATGTATAATTAATGAAA	0.00363	p	USA300HOU_RS01680
869	σD/S, -10	TSS_1794	TCTGATAGTCTGATTGTAA	0.00384	p	USA300HOU_RS14685
870	σD/S, -10	TSS_1065	TAGCTTATAATTTTGTTAT	0.00384	o
871	σD/S, -10	TSS_1050	TAAGTTACTATGTACTTAT	0.00384	p	USA300HOU_RS08665
872	σD/S, -10	TSS_98	TATGATATTCTTTGCAGGT	0.00384	i
873	σD/S, -10	TSS_658	AAATGTATACTTATTATAA	0.00384	p	USA300HOU_RS05095
874	σD/S, -10	TSS_1572	TTATATACAATAAGAGCGA	0.00384	p	USA300HOU_RS13175
875	σD/S, -10	TSS_810	TTTGTTATCATTTAATATG	0.00384	s	USA300HOU_RS06495
876	σD/S, -10	TSS_73	TCGCTTATAATAATAAAAT	0.00384	i
877	σD/S, -10	TSS_1106	AATAGTATAATGCTTGAGT	0.00384	p	USA300HOU_RS09100
878	σD/S, -10	TSS_260	TTTGGTAACGTAAAAGAGA	0.00384	p	USA300HOU_RS02195
879	σD/S, -10	TSS_1633	TCTGATAATATTATAAAAA	0.00384	p	USA300HOU_RS13605
880	σD/S, -10	TSS_1524	CAACCTATAATAATAGTTT	0.00384	o
881	σD/S, -10	TSS_1308	TCACCTATAATACATACTA	0.00384	p	USA300HOU_RS11010
882	σD/S, -10	TSS_1206	TATAATATGATGAGTTTAA	0.00384	p	USA300HOU_RS09935
883	σD/S, -10	TSS_1093	TGTGGTAATTTAGAGTTAA	0.00384	p	USA300HOU_RS09010
884	σD/S, -10	TSS_948	TATTTTATCATAATTAGGT	0.00384	p	USA300HOU_RS07575
885	σD/S, -10	TSS_934	TGTATTATCATGTTGTCTA	0.00384	s	USA300HOU_RS07470
886	σD/S, -10	TSS_867	TATGATATATTTTGATTTA	0.00384	p	USA300HOU_RS06925
887	σD/S, -10	TSS_834	CAGTTTATAATTTGATTAT	0.00384	p	USA300HOU_RS06735
888	σD/S, -10	TSS_821	TATGATAGAATACTTTGAG	0.00384	p	USA300HOU_RS06575
889	σD/S, -10	TSS_719	TAAGATAAAATTTTATTAT	0.00384	p	USA300HOU_RS05560
890	σD/S, -10	TSS_564	AATGATATATTTATTTTAA	0.00384	p	USA300HOU_RS04370
891	σD/S, -10	TSS_463	TGTAATACAATATAGAAAC	0.00384	p	USA300HOU_RS03755
892	σD/S, -10	TSS_92	AGGAGTAAAATGTAATTAA	0.00384	p	USA300HOU_RS00665
893	σD/S, -10	TSS_1757	TTGTATATAATGGTGATAT	0.00406	i
894	σD/S, -10	TSS_438	TACTGTAAAATTTGACGCA	0.00406	p	USA300HOU_RS03600
895	σD/S, -10	TSS_252	ATCGTTAAAATACTACTAT	0.00406	i
896	σD/S, -10	TSS_47	TAACTTATACTTTGAGCAA	0.00406	as
897	σD/S, -10	TSS_MR_15	AATGTTACATTACTCCCCA	0.00406	as	USA300HOU_RS14755
898	σD/S, -10	TSS_1544	TCAACTATAATAGGTATAC	0.00406	p	USA300HOU_RS12880
899	σD/S, -10	TSS_1673	CGTGGTAACGTATCCAGAT	0.00406	i
900	σD/S, -10	TSS_1593	CGTATTATAATAAGGAATT	0.00406	s	USA300HOU_RS13315
901	σD/S, -10	TSS_1407	GAATATATAATGATAGTGA	0.00406	i
902	σD/S, -10	TSS_1345	TATATTATGATAAATAAGA	0.00406	p	USA300HOU_RS11425
903	σD/S, -10	TSS_1640	AGCTATATAATTTATCTCG	0.00406	p	USA300HOU_RS13665
904	σD/S, -10	TSS_91	TAAGGTATATTAAGGTAAA	0.00406	p	USA300HOU_RS00655
905	σD/S, -10	TSS_1664	TTGAGTATAATGTTTTTTG	0.00406	p	USA300HOU_RS13810
906	σD/S, -10	TSS_1381	CTCTATACACTATATATAG	0.00406	p	USA300HOU_RS11630
907	σD/S, -10	TSS_1140	TACTATAAAATAGCAATTG	0.00406	p	USA300HOU_RS09320
908	σD/S, -10	TSS_1779	TTGTTTAAAATAAAATTGA	0.00406	p	USA300HOU_RS14590
909	σD/S, -10	TSS_437	TTTGATAATATGGAAATCG	0.00406	p	USA300HOU_RS03595
910	σD/S, -10	TSS_1549	GATAGTAAAATAAAATTTG	0.00406	s	USA300HOU_RS12900
911	σD/S, -10	TSS_1575	ACGTATATAATTTATATAA	0.00406	p	USA300HOU_RS13185
912	σD/S, -10	TSS_1463	TGTATTATTATGATTATGT	0.00406	p	USA300HOU_RS12490
913	σD/S, -10	TSS_1358	ATAGGTAAAATAATATGGG	0.00406	p	USA300HOU_RS11490
914	σD/S, -10	TSS_1133	TCATGTAAAATAGAATTTA	0.00406	p	USA300HOU_RS09300
915	σD/S, -10	TSS_985	TATCTTATAATAATAAATC	0.00406	p	USA300HOU_RS08045
916	σD/S, -10	TSS_654	TATACTATGATGTATCAAA	0.00406	p	USA300HOU_RS05060
917	σD/S, -10	TSS_423	TATGATAGTATATATGTAA	0.00406	p	USA300HOU_RS03530
918	σD/S, -10	TSS_1730	AGTGATAATATGTGGTTAA	0.00429	i
919	σD/S, -10	TSS_282	CATGATATTATTACGTATG	0.00429	p	USA300HOU_RS02400
920	σD/S, -10	TSS_1703	TATGATATAACTCAAGAAG	0.00429	p	USA300HOU_RS14045
921	σD/S, -10	TSS_342	TATATTACGATAGTAATGC	0.00429	p	USA300HOU_RS02945
922	σD/S, -10	TSS_702	TATAATATAATTTTTAAAG	0.00429	p	USA300HOU_RS05445
923	σD/S, -10	TSS_1712	TTGCGTAAAATAATAATTG	0.00429	p	USA300HOU_RS14095
924	σD/S, -10	TSS_566	AATGATACAGTGACAGATG	0.00429	p	USA300HOU_RS04395
925	σD/S, -10	TSS_MR_57	CCTTTTATTATTATTTTAA	0.00429	i	USA300HOU_RS14875
926	σD/S, -10	TSS_1706	ACGTTTATAATCATTGGGG	0.00429	p	USA300HOU_RS14060
927	σD/S, -10	TSS_1734	TGTTTTAATATAGAACTAA	0.00429	p	USA300HOU_RS14255
928	σD/S, -10	TSS_1709	TTCATTATACTATTTCTAA	0.00429	p	USA300HOU_RS14085
929	σD/S, -10	TSS_1366	TATAATATAATAATTAATA	0.00429	p	USA300HOU_RS11550
930	σD/S, -10	TSS_1062	AATGGTAAGATGCAATAGT	0.00429	p	USA300HOU_RS08760
931	σD/S, -10	TSS_836	AAATGTATAATGATATTTG	0.00429	p	USA300HOU_RS06740
932	σD/S, -10	TSS_776	TAATGTAAAATATCAATAT	0.00429	p	USA300HOU_RS06095
933	σD/S, -10	TSS_700	TCATGTAAAATAAGATTTA	0.00429	p	USA300HOU_RS05440
934	σD/S, -10	TSS_633	TATGTTATTATAAGTTACC	0.00429	s	USA300HOU_RS04950
935	σD/S, -10	TSS_411	TGTTGTAAAGTGTATAGAA	0.00429	s	USA300HOU_RS03455
936	σD/S, -10	TSS_154	AAAGCTATATTGAGAATAA	0.00429	p	USA300HOU_RS01255
937	σD/S, -10	TSS_86	TATATTATGATGACTTTAC	0.00429	p	USA300HOU_RS00580
938	σD/S, -10	TSS_1791	AGATGTACAATGTCTTCAT	0.00453	as
939	σD/S, -10	TSS_1551	CATAATAAAATATATATGT	0.00453	p	USA300HOU_RS12915
940	σD/S, -10	TSS_1121	TTATGTATAATATTGAGAA	0.00453	p	USA300HOU_RS09200
941	σD/S, -10	TSS_766	ATCGATACAATATGAAGTA	0.00453	i
942	σD/S, -10	TSS_MR_22	TTCATTACACTCTTGGCGG	0.00453	as	USA300HOU_RS14765
943	σD/S, -10	TSS_475	TATGATAAATTATATCTTA	0.00453	p	USA300HOU_RS03815
944	σD/S, -10	TSS_1546	TTAGGTATAACAGAATTAA	0.00453	p	USA300HOU_RS12890
945	σD/S, -10	TSS_1568	TGTGATACCTTTTAGATGT	0.00453	p	USA300HOU_RS13080
946	σD/S, -10	TSS_1406	TGGTTTATAGTGGACATAC	0.00453	p	USA300HOU_RS11925
947	σD/S, -10	TSS_1255	TTGGTTAATATATGAGTAA	0.00453	p	USA300HOU_RS10415
948	σD/S, -10	TSS_149	AGTTTTAAAATATTAATTG	0.00453	s	USA300HOU_RS01220
949	σD/S, -10	TSS_1500	TCATGTAAAATATGAATTG	0.00453	p	USA300HOU_RS12640
950	σD/S, -10	TSS_1155	TTCTGTAAAATATATAAAA	0.00453	p	USA300HOU_RS09445
951	σD/S, -10	TSS_1339	TCATGTACAATGTAATACA	0.00453	p	USA300HOU_RS11345
952	σD/S, -10	TSS_933	GACAGTAAAATATTTATAA	0.00453	p	USA300HOU_RS07470
953	σD/S, -10	TSS_1359	TTTACTATACTATTATTTA	0.00453	p	USA300HOU_RS11500
954	σD/S, -10	TSS_1025	AACGTTATTATATCAAAGA	0.00453	p	USA300HOU_RS08450
955	σD/S, -10	TSS_1657	ATATGTATAATAGCTATGA	0.00453	s	USA300HOU_RS13765
956	σD/S, -10	TSS_1562	CGGTGTATAGTATTAATTA	0.00453	p	USA300HOU_RS13030
957	σD/S, -10	TSS_1519	AATGCTAATATATAAAAGA	0.00453	p	USA300HOU_RS12735
958	σD/S, -10	TSS_1512	GATATTATAATTTGCATCA	0.00453	s	USA300HOU_RS12695
959	σD/S, -10	TSS_1481	TATGTTAAGCTTTGATAAA	0.00453	p	USA300HOU_RS12560
960	σD/S, -10	TSS_829	AGTTCTATGATTTAGGAAA	0.00453	p	USA300HOU_RS06695
961	σD/S, -10	TSS_355	CTCCGTATAATTATGAAAC	0.00453	p	USA300HOU_RS03005
962	σD/S, -10	TSS_232	GGTAATACAATCTATATAG	0.00453	p	USA300HOU_RS01975
963	σD/S, -10	TSS_1744	TATGGCAATATTGAAATAA	0.00478	p	USA300HOU_RS14345
964	σD/S, -10	TSS_1275	TGTTGTAAGCTATATAAAA	0.00478	p	USA300HOU_RS10530
965	σD/S, -10	TSS_833	TTGTATACAATAATAATTA	0.00478	s	USA300HOU_RS06740
966	σD/S, -10	TSS_222	TTTTGTACTATAGATGAGG	0.00478	p	USA300HOU_RS01880
967	σD/S, -10	TSS_634	TTTAATACAATGTGGATAC	0.00478	p	USA300HOU_RS04950
968	σD/S, -10	TSS_1000	TACATTAAAATAATATCAT	0.00478	p	USA300HOU_RS08175
969	σD/S, -10	TSS_941	TAATATATAATAGTAATAT	0.00478	p	USA300HOU_RS07510
970	σD/S, -10	TSS_503	AGTTGTAAACTTCAATTGT	0.00478	p	USA300HOU_RS04030
971	σD/S, -10	TSS_1671	TTCTTTACCATTAATATAG	0.00478	as
972	σD/S, -10	TSS_1725	GGTTTTATAATGTATTAGT	0.00478	p	USA300HOU_RS14170
973	σD/S, -10	TSS_1719	TGCTTTAACATATACATGT	0.00478	p	USA300HOU_RS14130
974	σD/S, -10	TSS_1083	TCCTGTATATTACAAGTTA	0.00478	o
975	σD/S, -10	TSS_1010	TGAGTTATATTAAATGAGT	0.00478	s	USA300HOU_RS08290
976	σD/S, -10	TSS_864	CGATATATAATCTTAATAA	0.00478	p	USA300HOU_RS06910
977	σD/S, -10	TSS_862	AATGATAAAATACAGTAAT	0.00478	p	USA300HOU_RS06905
978	σD/S, -10	TSS_857	AATAATACAATTTAATCAA	0.00478	p	USA300HOU_RS06870
979	σD/S, -10	TSS_271	TCGTTTATAATTCTTATCT	0.00478	p	USA300HOU_RS02315
980	σD/S, -10	TSS_79	AGCGATAATCTAAATATAA	0.00478	p	USA300HOU_RS00550
981	σD/S, -10	TSS_1696	TGCAATACAATATGGAGGC	0.00504	p	USA300HOU_RS13995
982	σD/S, -10	TSS_996	TCAAGTAAAATAGACGGGT	0.00504	p	USA300HOU_RS08160
983	σD/S, -10	TSS_432	TGTGAGAAAATAAAAGTAT	0.00504	o
984	σD/S, -10	TSS_356	GACGTTACTATATGTATAT	0.00504	o
985	σD/S, -10	TSS_78	TCATTTATGATGTAACTAA	0.00504	p	USA300HOU_RS00540
986	σD/S, -10	TSS_65	TATATTATTATTAAATCAG	0.00504	p	USA300HOU_RS00480
987	σD/S, -10	TSS_1019	TATATTATACTTATAAATG	0.00504	p	USA300HOU_RS08400
988	σD/S, -10	TSS_711	TTTTATAAAATGTTGATGT	0.00504	s	USA300HOU_RS05525
989	σD/S, -10	TSS_958	TAGTATAAAATTAATGAGA	0.00504	p	USA300HOU_RS07610
990	σD/S, -10	TSS_780	TATGCTATCTTAATTAAGT	0.00504	p	USA300HOU_RS06150
991	σD/S, -10	TSS_320	TACGTCAAAATAAAATAGG	0.00504	s	USA300HOU_RS02770
992	σD/S, -10	TSS_1396	ATTTGTATAATCCATATTA	0.00504	p	USA300HOU_RS11805
993	σD/S, -10	TSS_744	TCTATTATTATAAATATAT	0.00504	p	USA300HOU_RS05775
994	σD/S, -10	TSS_122	TTTGATATTATCTTAATTA	0.00504	p	USA300HOU_RS00980
995	σD/S, -10	TSS_1692	AGTAGTATAGTATGTCTAA	0.00504	p	USA300HOU_RS13960
996	σD/S, -10	TSS_95	TATGATAATGTAAATGTAA	0.00504	p	USA300HOU_RS00705
997	σD/S, -10	TSS_1197	CAATGTATAATAGTTAATA	0.00504	p	USA300HOU_RS09880
998	σD/S, -10	TSS_1109	TATACTATTATAAAATCTA	0.00504	p	USA300HOU_RS09115
999	σD/S, -10	TSS_987	TAATGTAGAATAAAAATAA	0.00504	p	USA300HOU_RS08050
1000	σD/S, -10	TSS_926	ATGGTTACCATATTCCTTA	0.00504	p	USA300HOU_RS07420
1001	σD/S, -10	TSS_894	CTACGTATAATAACATTAT	0.00504	p	USA300HOU_RS07155
1002	σD/S, -10	TSS_761	TATTATATAATTATTAACT	0.00504	p	USA300HOU_RS05965
1003	σD/S, -10	TSS_611	AACTTTATAATGTAAGAAT	0.00504	p	USA300HOU_RS04780
1004	σD/S, -10	TSS_493	TTATGTATAATGAAACACA	0.00504	o
1005	σD/S, -10	TSS_349	TTTAGTAAAATAGAAAGAT	0.00504	p	USA300HOU_RS02980
1006	σD/S, -10	TSS_289	TATGATAGAATTGGTAAAT	0.00504	p	USA300HOU_RS02455
1007	σD/S, -10	TSS_123	GAGGCTATCATTTTAAGTG	0.00504	p	USA300HOU_RS00990
1008	σD/S, -10	TSS_102	ATGTTTATAATAATATTGA	0.00504	p	USA300HOU_RS00785
1009	σD/S, -10	TSS_581	TATTATAAACTAGTTAAGA	0.00531	p	USA300HOU_RS04515
1010	σD/S, -10	TSS_1624	TTAGATAAAATAATTAAAG	0.00531	i
1011	σD/S, -10	TSS_738	GCAGTTAAAATAATGTAAA	0.00531	s	USA300HOU_RS05725
1012	σD/S, -10	TSS_1001	AACGATAATATAATTATAA	0.00531	p	USA300HOU_RS08185
1013	σD/S, -10	TSS_1055	TCAAGTAAAATTAATATTA	0.00531	p	USA300HOU_RS08695
1014	σD/S, -10	TSS_608	TATTTTAAAATTGTTAGAC	0.00531	p	USA300HOU_RS04760
1015	σD/S, -10	TSS_1207	ACAGTTATATTTATAGTAA	0.00531	p	USA300HOU_RS10095
1016	σD/S, -10	TSS_187	TTTACTATAATTATAAATA	0.00531	p	USA300HOU_RS01555
1017	σD/S, -10	TSS_1769	TTGAGTATGCTTAAAATGA	0.00531	p	USA300HOU_RS14455
1018	σD/S, -10	TSS_1505	AATGTTATATTAAGATAAA	0.00531	p	USA300HOU_RS12670
1019	σD/S, -10	TSS_279	GATGATATAACAATAACTG	0.00531	i
1020	σD/S, -10	TSS_246	TTTGCTATTATCGTTAAAT	0.00531	o
1021	σD/S, -10	TSS_212	TGGTATAAAATTTATACTA	0.00531	p	USA300HOU_RS01790
1022	σD/S, -10	TSS_191	TTTACTATAATTATAAATA	0.00531	o
1023	σD/S, -10	TSS_731	TGTGCTAGTATAATTGATA	0.00559	p	USA300HOU_RS05645
1024	σD/S, -10	TSS_641	TATATTACAATTGATTATA	0.00559	p	USA300HOU_RS05000
1025	σD/S, -10	TSS_551	TGGTATATAATTTTCAATG	0.00559	p	USA300HOU_RS04285
1026	σD/S, -10	TSS_1620	TTTAATATAATCATAATTA	0.00559	s	USA300HOU_RS13520
1027	σD/S, -10	TSS_407	TCATTTATAATAAGTGATA	0.00559	s	USA300HOU_RS03440
1028	σD/S, -10	TSS_1144	AATTATAAAATTAATATGT	0.00559	p	USA300HOU_RS09355
1029	σD/S, -10	TSS_1337	CTAGATATAATTAAATAAT	0.00559	p	USA300HOU_RS11340
1030	σD/S, -10	TSS_1068	CTAACTATAATTTACATAA	0.00559	p	USA300HOU_RS08795
1031	σD/S, -10	TSS_1188	TATAATATGATTAATATTA	0.00559	p	USA300HOU_RS09825
1032	σD/S, -10	TSS_679	AGTACTACAATTTAAGGCT	0.00559	s	USA300HOU_RS05255
1033	σD/S, -10	TSS_637	CATAATATAGTTAAGATAA	0.00559	p	USA300HOU_RS04975
1034	σD/S, -10	TSS_181	GGTGGTATAAAATTTGCTG	0.00559	i
1035	σD/S, -10	TSS_1246	TTTAATATAATTATTTTAT	0.00559	p	USA300HOU_RS10365
1036	σD/S, -10	TSS_1739	TATGATAGGCTATTGGTTG	0.00559	i
1037	σD/S, -10	TSS_477	TAATGTATAGTAATAGTAT	0.00559	o
1038	σD/S, -10	TSS_1749	ATTAGTATAATCAATTTAC	0.00559	p	USA300HOU_RS14370
1039	σD/S, -10	TSS_1517	GTCTCTATAATAAATAAAG	0.00559	p	USA300HOU_RS12725
1040	σD/S, -10	TSS_923	TGTGATAAATTAAAAAATG	0.00559	p	USA300HOU_RS07405
1041	σD/S, -10	TSS_557	CGGGGTAAAACGCAATGAA	0.00559	p	USA300HOU_RS04330
1042	σD/S, -10	TSS_133	TATATTATTATAGTGTTAA	0.00559	p	USA300HOU_RS01075
1043	σD/S, -10	TSS_825	TAAAATATAATTATAGTAT	0.00589	p	USA300HOU_RS06640
1044	σD/S, -10	TSS_1390	TCGTTTATGATGTATTTAC	0.00589	p	USA300HOU_RS11765
1045	σD/S, -10	TSS_35	CATATTAAAATGAATCATA	0.00589	p	USA300HOU_RS00265
1046	σD/S, -10	TSS_31	ATTTATATAATGAGATTCA	0.00589	i
1047	σD/S, -10	TSS_1241	CATGTTAATATGATTTATA	0.00589	p	USA300HOU_RS10335
1048	σD/S, -10	TSS_1347	ACCTTTATAATTACACAGT	0.00589	p	USA300HOU_RS11445
1049	σD/S, -10	TSS_652	TATTATACCATGTTACAAG	0.00589	s	USA300HOU_RS05045
1050	σD/S, -10	TSS_1393	AATGGTATTCTATTTTATA	0.00589	p	USA300HOU_RS11800
1051	σD/S, -10	TSS_500	ATATGTATAATATATTCGA	0.00589	s	USA300HOU_RS04015
1052	σD/S, -10	TSS_848	TCTGATAAATTACTAATAC	0.00589	p	USA300HOU_RS06820
1053	σD/S, -10	TSS_1553	AAATGTACAATCTAATTAA	0.00589	p	USA300HOU_RS12960
1054	σD/S, -10	TSS_1003	TAGTTTAAAATTAAAGACA	0.00589	p	USA300HOU_RS08210
1055	σD/S, -10	TSS_218	TCCTGCATAATTAACAGCA	0.00589	p	USA300HOU_RS01845
1056	σD/S, -10	TSS_1224	TGTGATACTTTGATAACAT	0.00589	p	USA300HOU_RS10200
1057	σD/S, -10	TSS_1161	TTAGGTACTATTATTTTTA	0.00589	p	USA300HOU_RS09495
1058	σD/S, -10	TSS_768	AGTATTATCCTTATAACAG	0.00589	p	USA300HOU_RS06020
1059	σD/S, -10	TSS_685	AGTTGTATATTATAGATAT	0.00589	p	USA300HOU_RS05295
1060	σD/S, -10	TSS_528	CAATCTAAAATAGATATTA	0.00589	s	USA300HOU_RS04165
1061	σD/S, -10	TSS_101	AAATATATAATAGAAATAA	0.00589	p	USA300HOU_RS00765
1062	σD/S, -10	TSS_1682	CTACCTAAAATGAAAATAA	0.00619	p	USA300HOU_RS13895
1063	σD/S, -10	TSS_1610	CATTGTAAGATTTGTGTCT	0.00619	i
1064	σD/S, -10	TSS_1303	GGCAATATAATGATAAAAG	0.00619	s	USA300HOU_RS10960
1065	σD/S, -10	TSS_900	TACAGTATTCTATATTTAA	0.00619	s	USA300HOU_RS07220
1066	σD/S, -10	TSS_1777	AGATTTATAATCAGCGTAC	0.00619	i
1067	σD/S, -10	TSS_1048	TGAGTTAAGATAGTATAAG	0.00619	s	USA300HOU_RS08660
1068	σD/S, -10	TSS_323	AGTGTTAAATTTTAGATAT	0.00619	o
1069	σD/S, -10	TSS_967	AAAGATATAATGCGTTAAG	0.00619	p	USA300HOU_RS07760
1070	σD/S, -10	TSS_1281	TGTGTTACACATGCATCAA	0.00619	o
1071	σD/S, -10	TSS_378	GATAGTATAATTAGGTAAC	0.00619	s	USA300HOU_RS03195
1072	σD/S, -10	TSS_1515	AAGTATATAATGTAGAAGA	0.00619	p	USA300HOU_RS12715
1073	σD/S, -10	TSS_1796	TCCTTTACAACTAACATAA	0.00619	p	USA300HOU_RS14700
1074	σD/S, -10	TSS_221	AATAGTATACTTAGTAAAT	0.00619	p	USA300HOU_RS01870
1075	σD/S, -10	TSS_1509	GCATGTATAATGTTAAAAG	0.00619	p	USA300HOU_RS12685
1076	σD/S, -10	TSS_1342	TATATTATCATTTAGTTTG	0.00619	p	USA300HOU_RS11395
1077	σD/S, -10	TSS_970	TAAGTTAATATTACATTAA	0.00619	p	USA300HOU_RS07930
1078	σD/S, -10	TSS_932	TATACTATATTAGAAATGC	0.00619	p	USA300HOU_RS07465
1079	σD/S, -10	TSS_818	AAATGTATGATAATAATAA	0.00619	p	USA300HOU_RS06555
1080	σD/S, -10	TSS_757	GACTTTATACTATAGTTTG	0.00619	p	USA300HOU_RS05915
1081	σD/S, -10	TSS_435	AAGCGTAAAATACTGGTAT	0.00619	o
1082	σD/S, -10	TSS_307	GGGTGTAGAATAAGTACAA	0.00619	p	USA300HOU_RS02625
1083	σD/S, -10	TSS_824	TAATTTACACTATATAGAG	0.00651	s	USA300HOU_RS06640
1084	σD/S, -10	TSS_1268	TATATTATCATAACGAACA	0.00651	as
1085	σD/S, -10	TSS_360	TTATTTATAATATAACCAT	0.00651	p	USA300HOU_RS03030
1086	σD/S, -10	TSS_1570	AGCGATATGCTTTAATTCC	0.00651	i
1087	σD/S, -10	TSS_1024	TTTGATAAATTATAATTAG	0.00651	s	USA300HOU_RS08435
1088	σD/S, -10	TSS_722	TTTGTTAAGCTATAAAAGT	0.00651	p	USA300HOU_RS05595
1089	σD/S, -10	TSS_694	AGGGGTATAGTAACTTATT	0.00651	p	USA300HOU_RS05390
1090	σD/S, -10	TSS_286	GTATGTATAATGAAAGAAA	0.00651	p	USA300HOU_RS02420
1091	σD/S, -10	TSS_942	AATGTTAATATGAATAGTG	0.00651	p	USA300HOU_RS07525
1092	σD/S, -10	TSS_1317	GGGTATATAATAATTTGAA	0.00651	p	USA300HOU_RS11155
1093	σD/S, -10	TSS_1215	TGGATTATAATAGTATATA	0.00651	p	USA300HOU_RS10140
1094	σD/S, -10	TSS_724	TTTAATATAATCTAAATAC	0.00651	s	USA300HOU_RS05600
1095	σD/S, -10	TSS_472	TAGGGTAATGTAAAGATAT	0.00651	p	USA300HOU_RS03800
1096	σD/S, -10	TSS_38	AAGTGTAAAATAACAGATA	0.00684	s	USA300HOU_RS00275
1097	σD/S, -10	TSS_1261	AATATTATTATGTACACGA	0.00684	p	USA300HOU_RS10435
1098	σD/S, -10	TSS_937	CACTTTACAATTTTGGATT	0.00684	i
1099	σD/S, -10	TSS_1476	AGTTTTATCATTTAATTCG	0.00684	as
1100	σD/S, -10	TSS_989	AGAGGTACTATTTTATGGA	0.00684	p	USA300HOU_RS08070
1101	σD/S, -10	TSS_1746	ACGCTTACAATATAGAAAA	0.00684	p	USA300HOU_RS14355
1102	σD/S, -10	TSS_343	GATGTTAAAGTTACTTTAT	0.00684	i
1103	σD/S, -10	TSS_311	AATGATAAGATAATAAACG	0.00684	p	USA300HOU_RS02635
1104	σD/S, -10	TSS_546	CGTATTAAACTCTACTTTA	0.00684	as
1105	σD/S, -10	TSS_1098	TTTATTAGAATGTAAGTGA	0.00684	p	USA300HOU_RS09045
1106	σD/S, -10	TSS_270	CATGTTAGAGTGTTACTTA	0.00684	p	USA300HOU_RS02310
1107	σD/S, -10	TSS_1714	TCAAATATGATGAGGGTAA	0.00684	o
1108	σD/S, -10	TSS_1660	ATCTTTATAATAGTTATTG	0.00684	p	USA300HOU_RS13780
1109	σD/S, -10	TSS_1416	AAGTATATAATTATATTGT	0.00684	p	USA300HOU_RS11990
1110	σD/S, -10	TSS_1149	TATAGTATCATTTTAAATG	0.00684	o
1111	σD/S, -10	TSS_921	CAAACTATACTTGTGATAT	0.00684	p	USA300HOU_RS07395
1112	σD/S, -10	TSS_841	AAGCTTACAATAATGGGTA	0.00684	p	USA300HOU_RS06780
1113	σD/S, -10	TSS_337	ACGTTTATACTAAAAGATA	0.00684	p	USA300HOU_RS02910
1114	σD/S, -10	TSS_110	TTCTATATGATAGGAATAA	0.00684	p	USA300HOU_RS00895
1115	σD/S, -10	TSS_1705	TAATGTAACATGGTGTTAG	0.00718	p	USA300HOU_RS14055
1116	σD/S, -10	TSS_464	TGGTGTATATTGATATAAA	0.00718	s	USA300HOU_RS03760
1117	σD/S, -10	TSS_371	AAGAGTAAAATAGATAGAG	0.00718	p	USA300HOU_RS03100
1118	σD/S, -10	TSS_247	TGTGAAATAATATAACTAA	0.00718	p	USA300HOU_RS02065
1119	σD/S, -10	TSS_107	TGTGTCAAACTAGGGCATA	0.00718	p	USA300HOU_RS00875
1120	σD/S, -10	TSS_906	ATTGATATGATTAACTACA	0.00718	p	USA300HOU_RS07255
1121	σD/S, -10	TSS_901	TTTGTGAAAATAAAGATAA	0.00718	i
1122	σD/S, -10	TSS_842	TAAATTATAATATGTATTA	0.00718	s	USA300HOU_RS06785
1123	σD/S, -10	TSS_14	ATTGGTAGAATATCAAATG	0.00718	p	USA300HOU_RS00085
1124	σD/S, -10	TSS_831	TTTTATATGATTAATCGGA	0.00718	p	USA300HOU_RS06730
1125	σD/S, -10	TSS_1583	TTTTGTAAACTCATCAAGC	0.00718	p	USA300HOU_RS13235
1126	σD/S, -10	TSS_1191	TAGCTTACAATCAAATGTA	0.00718	p	USA300HOU_RS09835
1127	σD/S, -10	TSS_843	TAAATTATAATATGTATTA	0.00718	p	USA300HOU_RS06785
1128	σD/S, -10	TSS_682	TAACTTAAAATTAATGTTA	0.00718	p	USA300HOU_RS05280
1129	σD/S, -10	TSS_120	TGTAATATATTAATATTAA	0.00753	p	USA300HOU_RS00975
1130	σD/S, -10	TSS_1581	AATGGTAATGTAAGTGCCA	0.00753	as
1131	σD/S, -10	TSS_851	TTTGATATTATTTTTAGTA	0.00753	s	USA300HOU_RS06835
1132	σD/S, -10	TSS_1785	AGGCTTATGATAATCATCA	0.00753	s	USA300HOU_RS14610
1133	σD/S, -10	TSS_1080	GTTGATATGATTAATAACG	0.00753	p	USA300HOU_RS08905
1134	σD/S, -10	TSS_1081	GTTGATATGATTAATAACG	0.00753	s	USA300HOU_RS08905
1135	σD/S, -10	TSS_726	TTTAATATAATTTATTGAG	0.00753	p	USA300HOU_RS05605
1136	σD/S, -10	TSS_319	AACTGTAGAATGATAACTA	0.00753	p	USA300HOU_RS02760
1137	σD/S, -10	TSS_1533	TGTGTTAATGTATTTTTAA	0.00753	p	USA300HOU_RS12820
1138	σD/S, -10	TSS_1471	TCGTTTATCATGTAGAAGT	0.00753	p	USA300HOU_RS12525
1139	σD/S, -10	TSS_588	ACCTTTAAAATGAATGATG	0.0079	p	USA300HOU_RS04610
1140	σD/S, -10	TSS_498	ATGTGTATAATGGTAAACA	0.0079	s	USA300HOU_RS04010
1141	σD/S, -10	TSS_1364	AATGTTATCTTAAAATTAT	0.0079	p	USA300HOU_RS11545
1142	σD/S, -10	TSS_310	AGCGTTAAATTAAACATTT	0.0079	s	USA300HOU_RS02635
1143	σD/S, -10	TSS_97	AATATTATTATATACATGG	0.0079	p	USA300HOU_RS00720
1144	σD/S, -10	TSS_1405	TAAGTTATTATATATTTTT	0.0079	p	USA300HOU_RS11920
1145	σD/S, -10	TSS_852	TTTAGTAAAATTCAGTAGG	0.0079	p	USA300HOU_RS06835
1146	σD/S, -10	TSS_496	ATTAGTATAATTATAAAAT	0.0079	o
1147	σD/S, -10	TSS_849	TTTGTTATATTTTGTTAAA	0.0079	s	USA300HOU_RS06825
1148	σD/S, -10	TSS_244	ACGTTTAAACTATGTATGA	0.0079	p	USA300HOU_RS02040
1149	σD/S, -10	TSS_1431	TATGTTAAAGTTATAAATT	0.0079	p	USA300HOU_RS12220
1150	σD/S, -10	TSS_1286	CAGTTTATTATGTTAGTAT	0.0079	p	USA300HOU_RS10685
1151	σD/S, -10	TSS_822	TATGATAAGTTATTAACAA	0.0079	p	USA300HOU_RS06585
1152	σD/S, -10	TSS_785	TAACGTAAAATTAAAGATG	0.0079	p	USA300HOU_RS06200
1153	σD/S, -10	TSS_701	GTTGTTAAGATACTCATAC	0.0079	s	USA300HOU_RS05450
1154	σD/S, -10	TSS_543	TACTATAAAATATTACTTT	0.0079	p	USA300HOU_RS04265
1155	σD/S, -10	TSS_1669	AAAAGTACAATTGCAATTG	0.00828	s	USA300HOU_RS13830
1156	σD/S, -10	TSS_623	ATATATATAATTAAAGTGG	0.00828	p	USA300HOU_RS04870
1157	σD/S, -10	TSS_560	CATTTTAATATGTAATTAA	0.00828	p	USA300HOU_RS04345
1158	σD/S, -10	TSS_413	TGTAATAAACTAATATTTT	0.00828	p	USA300HOU_RS03455
1159	σD/S, -10	TSS_167	CGCCCTACTCTAATATTGC	0.00828	p	USA300HOU_RS01400
1160	σD/S, -10	TSS_792	AGAGGTATTCTAATTAACA	0.00828	s	USA300HOU_RS06300
1161	σD/S, -10	TSS_804	AATGATATATTGTAAAACA	0.00828	p	USA300HOU_RS06470
1162	σD/S, -10	TSS_1538	ATAGGTATAATCGGATATA	0.00828	s	USA300HOU_RS12845
1163	σD/S, -10	TSS_1282	CAATATAAAATGAAGTTGT	0.00828	p	USA300HOU_RS10565
1164	σD/S, -10	TSS_927	TGATTTATACTATTAAGTA	0.00828	p	USA300HOU_RS07435
1165	σD/S, -10	TSS_1582	AGGCGTATAGTGATATCCA	0.00828	p	USA300HOU_RS13220
1166	σD/S, -10	TSS_592	AAATATATAATAAGCATAT	0.00828	p	USA300HOU_RS04650
1167	σD/S, -10	TSS_1125	ATTGTTAGAATATTTTTTA	0.00867	p	USA300HOU_RS09225
1168	σD/S, -10	TSS_283	TATAGTAATATATATCTTG	0.00867	o
1169	σD/S, -10	TSS_1773	CCAAATATAATATTAATTA	0.00867	p	USA300HOU_RS14500
1170	σD/S, -10	TSS_1667	AGGCGTATGATTAGAAAAA	0.00867	p	USA300HOU_RS13825
1171	σD/S, -10	TSS_1503	ACACTTATAATGAAAGGTA	0.00867	o
1172	σD/S, -10	TSS_1377	AATGACAAAATTTAATTAA	0.00867	p	USA300HOU_RS11615
1173	σD/S, -10	TSS_1153	AATGTTAAACTTTATTATC	0.00867	p	USA300HOU_RS09425
1174	σD/S, -10	TSS_1091	AAGTGCATAATAAACATAT	0.00867	p	USA300HOU_RS08990
1175	σD/S, -10	TSS_1077	CATTTTAATATAGTTTTGA	0.00867	p	USA300HOU_RS08870
1176	σD/S, -10	TSS_675	AGAGGTAATATATTTCTTG	0.00867	s	USA300HOU_RS05240
1177	σD/S, -10	TSS_582	TTATATATAATGAATTTTA	0.00867	p	USA300HOU_RS04550
1178	σD/S, -10	TSS_60	GTGGGTATATTGGAAAGCA	0.00867	p	USA300HOU_RS00445
1179	σD/S, -10	TSS_15	AATGGTAAATTATATAATA	0.00867	s	USA300HOU_RS00100
1180	σD/S, -10	TSS_631	ATTGTTAATATAGCTCTAT	0.00908	s	USA300HOU_RS04950
1181	σD/S, -10	TSS_953	TATCTTATTATTTTGAGAG	0.00908	as
1182	σD/S, -10	TSS_802	AATAATAAACTAGAAGTTG	0.00908	i
1183	σD/S, -10	TSS_41	TAATGTATTCTAATAACCA	0.00908	p	USA300HOU_RS00290
1184	σD/S, -10	TSS_1626	TGGGTAATAATGAAGACAT	0.00908	i
1185	σD/S, -10	TSS_425	TGTTTTAACCTTAAAAGCA	0.00908	p	USA300HOU_RS03540
1186	σD/S, -10	TSS_395	GATGGTAATATTGATTATA	0.00908	i
1187	σD/S, -10	TSS_321	GCGTTTAAAATAGATTTGT	0.00908	p	USA300HOU_RS02770
1188	σD/S, -10	TSS_1279	TAGATTAAACTCATTTTAG	0.00908	p	USA300HOU_RS10555
1189	σD/S, -10	TSS_82	TGGGGTAATGTAATTAAAA	0.00908	s	USA300HOU_RS00570
1190	σD/S, -10	TSS_1555	ACTAATATAATTAGAAAGT	0.00908	p	USA300HOU_RS12990
1191	σD/S, -10	TSS_954	TATCTTATTATTTTGAGAG	0.00908	as
1192	σD/S, -10	TSS_328	CAAGTTATATTACTTATTG	0.00908	p	USA300HOU_RS02835
1193	σD/S, -10	TSS_113	TATAGTAATATTTTTTCAA	0.00908	p	USA300HOU_RS00905
1194	σD/S, -10	TSS_50	TTTTTTATAGTTATAGAGA	0.00908	o
1195	σD/S, -10	TSS_1011	AGTTGTATAGTTGAATGCG	0.0095	i
1196	σD/S, -10	TSS_280	TCATATATGATAAATATTG	0.0095	p	USA300HOU_RS02385
1197	σD/S, -10	TSS_1783	TATCTTATTATGTAAGATA	0.0095	p	USA300HOU_RS14610
1198	σD/S, -10	TSS_1115	AAAGACATAATTAAAGCAT	0.0095	p	USA300HOU_RS09170
1199	σD/S, -10	TSS_814	TTTAATATAATTATTAAAT	0.0095	p	USA300HOU_RS06510
1200	σD/S, -10	TSS_1326	AGGAATAAAATAGAAGGGA	0.0095	s	USA300HOU_RS11245
1201	σD/S, -10	TSS_1126	AGATTTATAATAGAAGATA	0.0095	s	USA300HOU_RS09225
1202	σD/S, -10	TSS_993	ATTAGTAGAATGAGGATAG	0.0095	p	USA300HOU_RS08095
1203	σD/S, -10	TSS_869	AACGTTAATATGTGATTAT	0.0095	p	USA300HOU_RS06935
1204	σD/S, -10	TSS_815	GATAGTATCATAACAAATA	0.0095	p	USA300HOU_RS06540
1205	σD/S, -10	TSS_733	TGATTTATAGTAGTAGTAT	0.0095	p	USA300HOU_RS05685
1206	σD/S, -10	TSS_512	TATGCTAATGTTAATGGAT	0.0095	p	USA300HOU_RS04070
1207	σD/S, -10	TSS_453	ACTAATATAATGTGTCAGT	0.0095	as
1208	σD/S, -10	TSS_434	TGTGCTATTTTCATATAAG	0.0095	p	USA300HOU_RS03585
1209	σD/S, -10	TSS_1	AAAAGTATAATTGTGTGGA	0.0095	p	USA300HOU_RS00005
1210	σD/S, -10	TSS_912	TTCAGTAAAATGAGTTAGT	0.00994	p	USA300HOU_RS07320
1211	σD/S, -10	TSS_1173	ACTATTATAATTTGGGGTT	0.00994	o
1212	σD/S, -10	TSS_540	ATATGTATAATAAACAAGT	0.00994	o
1213	σD/S, -10	TSS_1498	ATATGTATAATTGTTACTA	0.00994	s	USA300HOU_RS12635
1214	σD/S, -10	TSS_951	TATGCTCTAATAGGAAAAG	0.00994	i
1215	σD/S, -10	TSS_112	TAGGGTATAAGTAAATAAA	0.00994	p	USA300HOU_RS00900
1216	σD/S, -10	TSS_1322	AATATTATGATATTGCTAT	0.00994	p	USA300HOU_RS11225
1217	σD/S, -10	TSS_1668	TGTGTTATTTTTAATAAGT	0.00994	s	USA300HOU_RS13825
1218	σD/S, -10	TSS_1605	AGTAGTACGATTTATAGTG	0.00994	i
1219	σD/S, -10	TSS_624	TAAAATAAAATATATATAA	0.00994	s	USA300HOU_RS04870
1220	σD/S, -10	TSS_9	TGTATTAGACTAGGTATAT	0.00994	p	USA300HOU_RS00050
1221	σD/S, -10	TSS_MR_55	AAACGTATGATTAGGGTGT	0.00994	p	USA300HOU_RS14870
1222	σD/S, -10	TSS_1628	TATATTAACATACTTGTAT	0.00994	p	USA300HOU_RS13580
1223	σD/S, -10	TSS_1591	ACGGGAATAATATACCTGA	0.00994	p	USA300HOU_RS13310
1224	σD/S, -10	TSS_1565	CAGATTAAAATATTTTTAT	0.00994	p	USA300HOU_RS13050
1225	σD/S, -10	TSS_1499	ATATGTATAATTGTTACTA	0.00994	p	USA300HOU_RS12635
1226	σD/S, -10	TSS_1425	TTCTATATAATTAGTCATA	0.00994	p	USA300HOU_RS12185
1227	σD/S, -10	TSS_1195	TATATTAAGATGTAATCTG	0.00994	p	USA300HOU_RS09870
1228	σD/S, -10	TSS_1069	ATCATTATACTATAAGTTA	0.00994	o
1229	σD/S, -10	TSS_552	AATATTAAAATTAACTAAA	0.00994	p	USA300HOU_RS04290
1230	σD/S, -10	TSS_391	AGTGATAAGCTATTTTTTT	0.00994	o
1231	σD/S, -10	TSS_1698	TGGAATATGCTATTCATAT	0.0104	p	USA300HOU_RS14005
1232	σD/S, -10	TSS_1147	TTATATATAATAATATGGA	0.0104	s	USA300HOU_RS09370
1233	σD/S, -10	TSS_600	TATATTAACATACTTTTAA	0.0104	p	USA300HOU_RS04725
1234	σD/S, -10	TSS_278	TAGATTATAGTAATTATCA	0.0104	p	USA300HOU_RS02375
1235	σD/S, -10	TSS_MR_20	CGAATTATAATCGAGTAAA	0.0104	o
1236	σD/S, -10	TSS_88	AGTATTACGCTTACCTCGC	0.0104	i
1237	σD/S, -10	TSS_59	CTGTTTAAAATACCCCTAC	0.0104	p	USA300HOU_RS00435
1238	σD/S, -10	TSS_1350	GAGCGTATCATAATGGAAT	0.0104	s	USA300HOU_RS11455
1239	σD/S, -10	TSS_1786	AGCTTTATTCTTAAATTGA	0.0104	p	USA300HOU_RS14620
1240	σD/S, -10	TSS_1211	AAGTGTATAACAGTAATGA	0.0104	p	USA300HOU_RS10115
1241	σD/S, -10	TSS_1218	TTGTCTATAGTAATTATAT	0.0104	p	USA300HOU_RS10175
1242	σD/S, -10	TSS_52	TGTAGTACTATTCAAAACG	0.0104	p	USA300HOU_RS00360
1243	σD/S, -10	TSS_1710	TGCAGTATTATTAGAAATA	0.0104	p	USA300HOU_RS14090
1244	σD/S, -10	TSS_1497	AGGGGTAAAAGTAATGTAG	0.0104	s	USA300HOU_RS12630
1245	σD/S, -10	TSS_532	CATAGTAATATAACAATCT	0.0104	o
1246	σD/S, -10	TSS_960	GAGAGTATAATTATTTACA	0.0104	s	USA300HOU_RS07620
1247	σD/S, -10	TSS_MR_28	TGTAATATTATTGATTTAT	0.0104	p	USA300HOU_RS14765
1248	σD/S, -10	TSS_1754	AGGTATATAATAGTATGTA	0.0104	p	USA300HOU_RS14380
1249	σD/S, -10	TSS_1373	TTTGTTATTGTATTTATAT	0.0104	p	USA300HOU_RS11590
1250	σD/S, -10	TSS_1361	ACCGATAGAATAAGTAATA	0.0104	p	USA300HOU_RS11515
1251	σD/S, -10	TSS_1256	ATCTATATACTTAATCTAT	0.0104	p	USA300HOU_RS10420
1252	σD/S, -10	TSS_1248	TACTATATTATATTAATAT	0.0104	p	USA300HOU_RS10380
1253	σD/S, -10	TSS_974	ACTATTAACATAACATTAG	0.0109	i
1254	σD/S, -10	TSS_1258	AATGCTAGAGTAATTTTTA	0.0109	o
1255	σD/S, -10	TSS_1488	TACTATATATTATATTTAA	0.0109	s	USA300HOU_RS12575
1256	σD/S, -10	TSS_1063	TAATATAAAATAGAAAAGG	0.0109	p	USA300HOU_RS08770
1257	σD/S, -10	TSS_965	AATGGTACATCTTGGGTAG	0.0109	i
1258	σD/S, -10	TSS_1584	ATTTTTAAAATGAACAACA	0.0109	p	USA300HOU_RS13245
1259	σD/S, -10	TSS_1157	CGTGATATAAATGTTTTAT	0.0109	p	USA300HOU_RS09455
1260	σD/S, -10	TSS_997	GGTTATATGCTGATATGAG	0.0109	o
1261	σD/S, -10	TSS_469	CTCATTATAATACAAAGTG	0.0109	p	USA300HOU_RS03770
1262	σD/S, -10	TSS_352	TGAGATATATTTAGACGAC	0.0109	s	USA300HOU_RS02990
1263	σD/S, -10	TSS_5	AAACGTATACTTCAAGAAG	0.0113	p	USA300HOU_RS00040
1264	σD/S, -10	TSS_1788	ATTAGTAAAATCGTTATAT	0.0113	p	USA300HOU_RS14625
1265	σD/S, -10	TSS_1622	ATTTGTAAAATTACATGTA	0.0113	p	USA300HOU_RS13530
1266	σD/S, -10	TSS_750	ACAATTATAATAATGTTTA	0.0113	i
1267	σD/S, -10	TSS_1311	TGATATATGATTGAGTTGT	0.0113	s	USA300HOU_RS11015
1268	σD/S, -10	TSS_1423	TAAAGTAAAATATAAAAGT	0.0113	p	USA300HOU_RS12180
1269	σD/S, -10	TSS_1271	TTGTGTATATTGTATATAT	0.0113	p	USA300HOU_RS10500
1270	σD/S, -10	TSS_1117	TTAATTATAATTAGGGAAA	0.0113	o
1271	σD/S, -10	TSS_1058	TCAAGTATTCTAAATACAT	0.0113	p	USA300HOU_RS08710
1272	σD/S, -10	TSS_962	TATACTATGACAAAGATAG	0.0113	i
1273	σD/S, -10	TSS_228	ATGCGTATAATTTATTAAA	0.0113	as
1274	σD/S, -10	TSS_219	TCATTTACAGTGTAATTAA	0.0113	p	USA300HOU_RS01850
1275	σD/S, -10	TSS_1685	TAATTTATACTATGTCAGT	0.0118	p	USA300HOU_RS13920
1276	σD/S, -10	TSS_301	TGGCATATGATTGAAGAAC	0.0118	i
1277	σD/S, -10	TSS_MR_16	TTCTTTAAACTTATCATTC	0.0118	as	USA300HOU_RS14755
1278	σD/S, -10	TSS_1162	TAATGTAAGCTGATTCTAC	0.0118	as
1279	σD/S, -10	TSS_1693	CCGTTTATTATAAAACGTG	0.0118	p	USA300HOU_RS13980
1280	σD/S, -10	TSS_1411	GCTGTTATGTTTAGATTAT	0.0118	o
1281	σD/S, -10	TSS_351	TAGTTTACAGTGCTGATTA	0.0118	as
1282	σD/S, -10	TSS_1340	GGTATTAAACTTTGTATCA	0.0118	s	USA300HOU_RS11345
1283	σD/S, -10	TSS_1402	GCAAATATAATGTGGTTGA	0.0118	p	USA300HOU_RS11855
1284	σD/S, -10	TSS_2	ACCTATATAATTATATATA	0.0118	p	USA300HOU_RS00010
1285	σD/S, -10	TSS_572	AAATGTATAATAGAGAATT	0.0118	p	USA300HOU_RS04475
1286	σD/S, -10	TSS_845	CAATATATGATTATATTAG	0.0118	o
1287	σD/S, -10	TSS_208	CGCAGTATATTTAGTTAGA	0.0118	p	USA300HOU_RS01770
1288	σD/S, -10	TSS_1615	TTCTTTATAATTCATTACA	0.0118	p	USA300HOU_RS13500
1289	σD/S, -10	TSS_1301	TGTTTTAATATAACTAGAT	0.0118	p	USA300HOU_RS10955
1290	σD/S, -10	TSS_1021	TATAATACTCTAAATGAAG	0.0118	p	USA300HOU_RS08410
1291	σD/S, -10	TSS_698	GCAATTATAATTAAGTTCA	0.0118	p	USA300HOU_RS05410
1292	σD/S, -10	TSS_1223	ACAGGTAATGTAATCGTAA	0.0123	i
1293	σD/S, -10	TSS_1095	TTTTTTATGCTTATTATTT	0.0123	o
1294	σD/S, -10	TSS_1718	TTTATCATACTGGAGGTGT	0.0123	p	USA300HOU_RS14125
1295	σD/S, -10	TSS_1646	TAGTATAAAATGAATTGCT	0.0123	s	USA300HOU_RS13705
1296	σD/S, -10	TSS_1182	TATTGTAAATTTAAATTCT	0.0123	s	USA300HOU_RS09805
1297	σD/S, -10	TSS_1522	TATGAGAAAATAAATATCT	0.0123	as
1298	σD/S, -10	TSS_850	TTTGTTAAAGTATTATAAT	0.0123	p	USA300HOU_RS06825
1299	σD/S, -10	TSS_545	GGGTATATAGTTAATATAA	0.0123	p	USA300HOU_RS04270
1300	σD/S, -10	TSS_1750	AGTGTGATAATAAACTATG	0.0123	p	USA300HOU_RS14365
1301	σD/S, -10	TSS_1408	AGTAATAAAATAAGAAGTA	0.0123	p	USA300HOU_RS11930
1302	σD/S, -10	TSS_1290	CGTATTATATTAGGTTTAC	0.0123	p	USA300HOU_RS10825
1303	σD/S, -10	TSS_940	GAATGCACAATGAATATGA	0.0123	s	USA300HOU_RS07500
1304	σD/S, -10	TSS_579	TAAGGTATAAGTAAGTTAT	0.0123	s	USA300HOU_RS04515
1305	σD/S, -10	TSS_573	AAATGTATTATATATATAA	0.0123	p	USA300HOU_RS04495
1306	σD/S, -10	TSS_710	TATTGTAGCATATGTTTTA	0.0129	s	USA300HOU_RS05525
1307	σD/S, -10	TSS_1772	TTAGATATATTTGAAACTA	0.0129	p	USA300HOU_RS14490
1308	σD/S, -10	TSS_MR_59	AGTAGTACTATTAAATTTT	0.0129	#N/A	#N/A
1309	σD/S, -10	TSS_1417	GATAGTATATTATATATAT	0.0129	p	USA300HOU_RS11995
1310	σD/S, -10	TSS_346	TCATATAAAATAAACAATA	0.0129	s	USA300HOU_RS02960
1311	σD/S, -10	TSS_376	CATGATAGTGTGATAGTGG	0.0129	p	USA300HOU_RS03190
1312	σD/S, -10	TSS_1307	CAGATTATTATGAAAAAAA	0.0129	p	USA300HOU_RS11000
1313	σD/S, -10	TSS_347	TCATATAAAATAAACAATA	0.0129	p	USA300HOU_RS02960
1314	σD/S, -10	TSS_312	CACAATATAATCGTGTAAT	0.0129	p	USA300HOU_RS02645
1315	σD/S, -10	TSS_144	AATATTAAGATGAAACTTA	0.0129	p	USA300HOU_RS01165
1316	σD/S, -10	TSS_324	CTATTTAAAATTTAAGCAT	0.0134	s	USA300HOU_RS02780
1317	σD/S, -10	TSS_1745	GATGGTACTGTTGAATGGT	0.0134	as
1318	σD/S, -10	TSS_152	TAAGGTAATATCTAAAATA	0.0134	as
1319	σD/S, -10	TSS_859	TAACTTAAAATTCAACTAT	0.0134	p	USA300HOU_RS06880
1320	σD/S, -10	TSS_1016	TCAATTAGAATAAACGTAC	0.0134	p	USA300HOU_RS08350
1321	σD/S, -10	TSS_907	AAATTTATAATTAGATAGA	0.0134	p	USA300HOU_RS07280
1322	σD/S, -10	TSS_826	AACTTTATAGTATAAATAT	0.0134	p	USA300HOU_RS06660
1323	σD/S, -10	TSS_361	TAGGTTAAAAATGATATGA	0.0134	p	USA300HOU_RS03035
1324	σD/S, -10	TSS_24	AATGTGATAATACAGTTAC	0.0134	p	USA300HOU_RS00150
1325	σD/S, -10	TSS_1380	ACTGTCACATTGATGACAC	0.014	s	USA300HOU_RS11630
1326	σD/S, -10	TSS_MR_37	CTCGATAATCTTTTCAGGG	0.014	as	USA300HOU_RS14800
1327	σD/S, -10	TSS_459	CGAGTTAAATTAAATTTTT	0.014	p	USA300HOU_RS03745
1328	σD/S, -10	TSS_1665	TATGATACAAGTGTTGCTT	0.014	p	USA300HOU_RS13820
1329	σD/S, -10	TSS_147	TAAATTAAAATAGTTTTAT	0.014	p	USA300HOU_RS01215
1330	σD/S, -10	TSS_1689	TATGATAATCTATGTTATG	0.014	s	USA300HOU_RS13930
1331	σD/S, -10	TSS_1296	TTGATTATTATAAATGTAT	0.014	p	USA300HOU_RS10930
1332	σD/S, -10	TSS_699	ATCGTTAATATTATTATTA	0.014	p	USA300HOU_RS05420
1333	σD/S, -10	TSS_663	AAGTATAAAATTATTTTGT	0.014	p	USA300HOU_RS05145
1334	σD/S, -10	TSS_823	AAAGTTAACATATTTAAAA	0.0145	i
1335	σD/S, -10	TSS_1321	CCTGACATATTTGGAACTA	0.0145	i
1336	σD/S, -10	TSS_217	CGGTATAAAGTAAATACTA	0.0145	p	USA300HOU_RS01840
1337	σD/S, -10	TSS_1267	TACAATATATTACAACTAA	0.0145	p	USA300HOU_RS10455
1338	σD/S, -10	TSS_131	ATTACTATGATATACAAAA	0.0145	p	USA300HOU_RS01050
1339	σD/S, -10	TSS_1454	TTGTTTAGAATGAACTTTA	0.0145	p	USA300HOU_RS12415
1340	σD/S, -10	TSS_809	TGAATTAAACTAGTATTTA	0.0145	p	USA300HOU_RS06490
1341	σD/S, -10	TSS_1784	TAGGGTAATACTTACGGAA	0.0151	p	USA300HOU_RS14615
1342	σD/S, -10	TSS_732	TTATTTATGATTTTACTAA	0.0151	p	USA300HOU_RS05650
1343	σD/S, -10	TSS_234	AGGACTAGAATATACACAT	0.0151	s	USA300HOU_RS01980
1344	σD/S, -10	TSS_171	TGATGTATATTGAACTATG	0.0151	p	USA300HOU_RS01425
1345	σD/S, -10	TSS_MR_24	TTAAATAAACTTATCGCAA	0.0151	i	USA300HOU_RS14765
1346	σD/S, -10	TSS_1760	CTAGATACATTGTTACCTG	0.0151	i
1347	σD/S, -10	TSS_946	AAGTATAAAATTTTACTAT	0.0151	s	USA300HOU_RS07550
1348	σD/S, -10	TSS_1257	ATGGTTAATATATAAATAT	0.0151	s	USA300HOU_RS10415
1349	σD/S, -10	TSS_272	TTACATATAATGCTCTTAT	0.0151	p	USA300HOU_RS02325
1350	σD/S, -10	TSS_1751	AATGATATTGTTAGAGTCT	0.0157	as
1351	σD/S, -10	TSS_1670	TTGTATATAGTTTGCATAA	0.0157	p	USA300HOU_RS13830
1352	σD/S, -10	TSS_1479	ATTATTAAAATTATATCAT	0.0157	s	USA300HOU_RS12540
1353	σD/S, -10	TSS_1064	AAATATATAATTAGATGAA	0.0157	p	USA300HOU_RS08780
1354	σD/S, -10	TSS_673	TATAATATTATAAATAATA	0.0157	p	USA300HOU_RS05230
1355	σD/S, -10	TSS_216	AATGGTAATTTGGTATTGT	0.0157	i
1356	σD/S, -10	TSS_MR_52	AACTATACACTAATTTATA	0.0157	s	USA300HOU_RS14865
1357	σD/S, -10	TSS_697	TATATTACATTAGAATAAA	0.0157	p	USA300HOU_RS05405
1358	σD/S, -10	TSS_36	ATATTTATAATGCAAATAT	0.0157	p	USA300HOU_RS00270
1359	σD/S, -10	TSS_1273	GAAGATAATATATAGGCAT	0.0157	p	USA300HOU_RS10515
1360	σD/S, -10	TSS_1797	TGTTATATTGTAGTAGTTG	0.0163	p	USA300HOU_RS14725
1361	σD/S, -10	TSS_1388	CCTGTCATATTTGTTCTCC	0.0163	s	USA300HOU_RS11765
1362	σD/S, -10	TSS_1172	TATGTGATCATTTTGTTTA	0.0163	p	USA300HOU_RS09610
1363	σD/S, -10	TSS_628	AGCGGCACAACTACGAGAA	0.0163	p	USA300HOU_RS04910
1364	σD/S, -10	TSS_594	GGTGATATTGTTGAAGGTG	0.0163	p	USA300HOU_RS04660
1365	σD/S, -10	TSS_1764	AGTTGTAAATTAACTATTT	0.0163	s	USA300HOU_RS14420
1366	σD/S, -10	TSS_1729	TGGTGTACCGTCTGTATCA	0.0163	i
1367	σD/S, -10	TSS_873	TGAGTTATGTTGAAAGACT	0.0163	s	USA300HOU_RS06990
1368	σD/S, -10	TSS_117	TTGGGTATTTTAGAGGATA	0.0163	i
1369	σD/S, -10	TSS_1798	TGTTATATTGTAGTAGTTG	0.0163	s	USA300HOU_RS14725
1370	σD/S, -10	TSS_1793	GAGCGTATAGTTGGTCTTA	0.0163	s	USA300HOU_RS14680
1371	σD/S, -10	TSS_1205	ATATGTATAATTATGAATA	0.0163	p	USA300HOU_RS09930
1372	σD/S, -10	TSS_1631	ATTAGTATTATCTTAATAA	0.0163	s	USA300HOU_RS13590
1373	σD/S, -10	TSS_1731	TGGTACATAATAAATAGTA	0.0163	p	USA300HOU_RS14220
1374	σD/S, -10	TSS_1755	TGTGTTAATTTTAAAGATA	0.0163	i
1375	σD/S, -10	TSS_1548	TCGTTCATACTGAATAGAT	0.0163	p	USA300HOU_RS12900
1376	σD/S, -10	TSS_904	GTGTGTAAGATTAACATGT	0.0163	p	USA300HOU_RS07250
1377	σD/S, -10	TSS_748	ATTTTTATATTGTAATCGA	0.0163	o
1378	σD/S, -10	TSS_172	TATAGTATGTTTAAGTGAA	0.0163	p	USA300HOU_RS01440
1379	σD/S, -10	TSS_255	AGTGGTAAGGTTGAAAATT	0.017	i
1380	σD/S, -10	TSS_1501	TATGTTAATTTATACGAGT	0.017	s	USA300HOU_RS12640
1381	σD/S, -10	TSS_408	GACTTTAGACTTACCTTAG	0.017	s	USA300HOU_RS03445
1382	σD/S, -10	TSS_1134	TGAGGTATTACATTTAAGA	0.017	p	USA300HOU_RS09305
1383	σD/S, -10	TSS_1190	AAATGTATACTTTTATGTA	0.017	as
1384	σD/S, -10	TSS_51	ATGAATATAATAAGAGGGC	0.017	i
1385	σD/S, -10	TSS_369	GTATATATAATGCGTATGA	0.017	o
1386	σD/S, -10	TSS_558	TGATGTACATTTTTTTCAT	0.017	s	USA300HOU_RS04330
1387	σD/S, -10	TSS_1608	TCATGTAATATTAGACTTG	0.017	p	USA300HOU_RS13450
1388	σD/S, -10	TSS_620	TAACGTAACATTAGCTAGA	0.017	s	USA300HOU_RS04835
1389	σD/S, -10	TSS_705	TTTGATACCTTTATCAAGT	0.017	p	USA300HOU_RS05480
1390	σD/S, -10	TSS_57	GCAAATATAATACTCCCTA	0.0176	as
1391	σD/S, -10	TSS_458	TGCTTTAGCATATGGATTA	0.0176	i
1392	σD/S, -10	TSS_393	TATGATAAAAAATCAGAAA	0.0176	i
1393	σD/S, -10	TSS_1426	GATATTAAACTATTAAGGT	0.0176	p	USA300HOU_RS12190
1394	σD/S, -10	TSS_165	ACAATTATAATTGGAGGTA	0.0176	p	USA300HOU_RS01375
1395	σD/S, -10	TSS_MR_18	CATGATAAGTTTTGTAGGA	0.0176	p	USA300HOU_RS14755
1396	σD/S, -10	TSS_1559	GAGTATATAATTTTAAAAC	0.0176	p	USA300HOU_RS13005
1397	σD/S, -10	TSS_664	ACAAATATAATTTGGACTA	0.0176	p	USA300HOU_RS05155
1398	σD/S, -10	TSS_635	AATGAGAAAATTATATCAA	0.0176	p	USA300HOU_RS04960
1399	σD/S, -10	TSS_535	AATAGTACTATTGCAAGTG	0.0176	p	USA300HOU_RS04180
1400	σD/S, -10	TSS_304	TAGTGTAGACTCAAAAATA	0.0176	s	USA300HOU_RS02620
1401	σD/S, -10	TSS_137	GAATATATGATTTATGTAA	0.0176	p	USA300HOU_RS01090
1402	σD/S, -10	TSS_1632	TGGTATATAACATGAATTA	0.0183	p	USA300HOU_RS13595
1403	σD/S, -10	TSS_1105	TAGTATAAGATTATCATTT	0.0183	p	USA300HOU_RS09095
1404	σD/S, -10	TSS_902	TAACGTATATTGTCTTTTA	0.0183	p	USA300HOU_RS07230
1405	σD/S, -10	TSS_68	CCTTGTAGTATAGGAAAAA	0.0183	s	USA300HOU_RS00495
1406	σD/S, -10	TSS_717	ATGTATATAATAAGTAACA	0.0183	p	USA300HOU_RS05555
1407	σD/S, -10	TSS_58	TCTATTAATATATTTTTAT	0.0183	p	USA300HOU_RS00430
1408	σD/S, -10	TSS_1740	TCCATTATTATGTATTGTA	0.0183	p	USA300HOU_RS14320
1409	σD/S, -10	TSS_MR_4	TATGCTAATTTTTAAATTT	0.0183	o
1410	σD/S, -10	TSS_MR_29	TTGTTTATTATAAATATTT	0.0183	p	USA300HOU_RS14770
1411	σD/S, -10	TSS_961	AGGTTTAATATAAAAATGT	0.0183	p	USA300HOU_RS07650
1412	σD/S, -10	TSS_1702	AATGCTAGTCTATTAAAAG	0.0183	p	USA300HOU_RS14040
1413	σD/S, -10	TSS_1266	AAAGTTATATTTTACTAAA	0.0183	o
1414	σD/S, -10	TSS_909	TTGGGTAAACAATTACCAA	0.0183	p	USA300HOU_RS07295
1415	σD/S, -10	TSS_765	TTCGCGATAATTTTAAGTA	0.0183	p	USA300HOU_RS06000
1416	σD/S, -10	TSS_626	GTATATATAATATTAGTTA	0.0183	p	USA300HOU_RS04890
1417	σD/S, -10	TSS_242	AATATTATTCTTAGCATAC	0.0183	p	USA300HOU_RS02030
1418	σD/S, -10	TSS_108	CATAATATAACTATAATAC	0.0183	p	USA300HOU_RS00885
1419	σD/S, -10	TSS_1569	TGTACTATCTTAAATAGTG	0.019	i
1420	σD/S, -10	TSS_1449	AGTAGTATACCTGAGAAAA	0.019	s	USA300HOU_RS12360
1421	σD/S, -10	TSS_1588	TCGGTTATAAATAACTAAC	0.019	o
1422	σD/S, -10	TSS_1226	GGGGATATAACTACATAGT	0.019	p	USA300HOU_RS10205
1423	σD/S, -10	TSS_769	TAGCATAATATAGACACTA	0.019	p	USA300HOU_RS06060
1424	σD/S, -10	TSS_534	AAGGGTATACATTTGACTA	0.019	s	USA300HOU_RS04180
1425	σD/S, -10	TSS_1387	TGTAGTGTAATTAAAGTAA	0.019	p	USA300HOU_RS11740
1426	σD/S, -10	TSS_1371	AGTGGTATGGCATAGAGAA	0.019	p	USA300HOU_RS11575
1427	σD/S, -10	TSS_436	TAATATATTATGCATTTAA	0.019	o
1428	σD/S, -10	TSS_MR_6	TAAGATATTTTAATTGTAT	0.019	p	USA300HOU_RS14740
1429	σD/S, -10	TSS_1384	TACATTATTCTTTAATTAC	0.019	p	USA300HOU_RS11670
1430	σD/S, -10	TSS_982	ATATATACAATAATAAGAA	0.019	p	USA300HOU_RS08035
1431	σD/S, -10	TSS_791	GCGTTTATCATTTATCTTT	0.019	p	USA300HOU_RS06290
1432	σD/S, -10	TSS_135	GAATATATACTTAATACCC	0.019	p	USA300HOU_RS01085
1433	σD/S, -10	TSS_MR_21	ATGTTTATTATAGAGGCTA	0.0197	o
1434	σD/S, -10	TSS_595	AGCTATAGAATTAGTATTG	0.0197	p	USA300HOU_RS04665
1435	σD/S, -10	TSS_784	AATGGGAAAATATAGTAGT	0.0197	p	USA300HOU_RS06195
1436	σD/S, -10	TSS_345	AACACTAAAGTTGATATAG	0.0197	i
1437	σD/S, -10	TSS_265	TATTTTATGTTATAAGTTT	0.0197	p	USA300HOU_RS02275
1438	σD/S, -10	TSS_1545	ATTTATATCATAAGGAGAT	0.0197	p	USA300HOU_RS12885
1439	σD/S, -10	TSS_1030	AATCTTATATTATTAGAAA	0.0197	p	USA300HOU_RS08470
1440	σD/S, -10	TSS_1178	TATACTAATATTTGTGTTC	0.0197	p	USA300HOU_RS09770
1441	σD/S, -10	TSS_1132	AATTATAAAATTTTCTATG	0.0197	o
1442	σD/S, -10	TSS_1585	TATGATATTGTTTCTTAAT	0.0204	p	USA300HOU_RS13250
1443	σD/S, -10	TSS_1629	TCAACTATGGTAATTATAG	0.0204	p	USA300HOU_RS13585
1444	σD/S, -10	TSS_186	TCTTATATTTTAGTAATAG	0.0204	as
1445	σD/S, -10	TSS_1152	GATGATAATCTATTTAACG	0.0204	p	USA300HOU_RS09410
1446	σD/S, -10	TSS_466	TTTGCAATAATTTAATTTA	0.0204	s	USA300HOU_RS03765
1447	σD/S, -10	TSS_1518	TTATTTATTATAGAGACAT	0.0204	p	USA300HOU_RS12730
1448	σD/S, -10	TSS_1413	AGTGTTCTAATAATAGATA	0.0204	p	USA300HOU_RS11975
1449	σD/S, -10	TSS_1391	TAGCGTATATTTAATAACT	0.0204	p	USA300HOU_RS11770
1450	σD/S, -10	TSS_1113	AATAGTAGAATGATTTATA	0.0204	p	USA300HOU_RS09155
1451	σD/S, -10	TSS_517	GAAAGTATAATTTATGATT	0.0204	p	USA300HOU_RS04095
1452	σD/S, -10	TSS_MR_56	CTTTTTACATTTATGAGGT	0.0212	p	USA300HOU_RS14875
1453	σD/S, -10	TSS_294	TTAGATATTATTTGAAGTG	0.0212	p	USA300HOU_RS02505
1454	σD/S, -10	TSS_529	ATATGTAAAATAATGAGTA	0.0212	p	USA300HOU_RS04165
1455	σD/S, -10	TSS_225	CTCTGTAAGCTAATTAATA	0.0212	o
1456	σD/S, -10	TSS_666	TTAAGTAGAATTATAGTTA	0.0212	p	USA300HOU_RS05170
1457	σD/S, -10	TSS_1616	AGGTTTAGAATTACAAAAA	0.0212	p	USA300HOU_RS13505
1458	σD/S, -10	TSS_1635	AATAATATAGTTAACCGGT	0.0212	p	USA300HOU_RS13625
1459	σD/S, -10	TSS_1467	TCTTTTAATATAGGGTAAT	0.0212	p	USA300HOU_RS12510
1460	σD/S, -10	TSS_1139	ATATTTATAATGTGAACTT	0.0212	s	USA300HOU_RS09315
1461	σD/S, -10	TSS_998	GACCTTATAGTTTTAACAT	0.0212	p	USA300HOU_RS08165
1462	σD/S, -10	TSS_1717	TATTGGATAGTATTCATAG	0.022	p	USA300HOU_RS14115
1463	σD/S, -10	TSS_1595	TGTATTATAAAGAAATTAT	0.022	p	USA300HOU_RS13330
1464	σD/S, -10	TSS_1040	GTAACTAAAATAGAATTAA	0.022	o
1465	σD/S, -10	TSS_1008	TCATATATGATTTAAAGTG	0.022	p	USA300HOU_RS08285
1466	σD/S, -10	TSS_193	AATAATAGAATCATAGTAT	0.022	p	USA300HOU_RS01625
1467	σD/S, -10	TSS_94	TTAATTATTATAAAAGTAT	0.022	p	USA300HOU_RS00700
1468	σD/S, -10	TSS_484	TACTCTATATTTATTAATT	0.0227	p	USA300HOU_RS03880
1469	σD/S, -10	TSS_703	TTATTTATCATTTAATTTA	0.0227	p	USA300HOU_RS05450
1470	σD/S, -10	TSS_1459	TAGGTTAATTTAAGGTTAT	0.0227	p	USA300HOU_RS12455
1471	σD/S, -10	TSS_363	GGGTATAGAATACCTTCGA	0.0227	p	USA300HOU_RS03055
1472	σD/S, -10	TSS_1341	AGATTTATGATGTAGTGGT	0.0236	p	USA300HOU_RS11350
1473	σD/S, -10	TSS_884	TTTAATAATATTTTGATGA	0.0236	p	USA300HOU_RS07095
1474	σD/S, -10	TSS_403	TAATATAAAATACAACATG	0.0236	as
1475	σD/S, -10	TSS_963	ATTAATAAAATATCTAAAG	0.0236	i
1476	σD/S, -10	TSS_1567	TCATTCATAATATTGTTAC	0.0236	p	USA300HOU_RS13075
1477	σD/S, -10	TSS_1111	TGTGATAGTTTAATTTTAG	0.0236	p	USA300HOU_RS09130
1478	σD/S, -10	TSS_290	TCATTCATAATGAATCACA	0.0236	s	USA300HOU_RS02460
1479	σD/S, -10	TSS_1619	ATTAGTAGAATATAACCTC	0.0244	p	USA300HOU_RS13520
1480	σD/S, -10	TSS_178	TTATATATTATTTGAGTAA	0.0244	p	USA300HOU_RS01485
1481	σD/S, -10	TSS_1607	AGTAATAAAGTTAATACTG	0.0244	p	USA300HOU_RS13440
1482	σD/S, -10	TSS_125	TATGTTTTAATAATAATCT	0.0244	o
1483	σD/S, -10	TSS_1450	AATGATAGATTAGTATTAT	0.0244	s	USA300HOU_RS12360
1484	σD/S, -10	TSS_988	GTGACTAAACTGGTATTAT	0.0244	p	USA300HOU_RS08060
1485	σD/S, -10	TSS_240	AATGTAATAATGCTAACTA	0.0244	p	USA300HOU_RS02020
1486	σD/S, -10	TSS_692	TTAATTAAAATAATGAGAC	0.0252	s	USA300HOU_RS05375
1487	σD/S, -10	TSS_672	TATAATAAATTAGTAAGAG	0.0252	p	USA300HOU_RS05225
1488	σD/S, -10	TSS_314	AGTGTTATGAATTAGAGGG	0.0252	p	USA300HOU_RS02660
1489	σD/S, -10	TSS_MR_7	TTTTCTAAATTTTCATTCA	0.0252	s	USA300HOU_RS14735
1490	σD/S, -10	TSS_1328	CATTGCAAACTCCTTTTAT	0.0252	o
1491	σD/S, -10	TSS_MR_63	GCTTATAATATTTTATCAA	0.0252	p	USA300HOU_RS14885
1492	σD/S, -10	TSS_1244	TAAAATAGAATGAGAATAT	0.0252	p	USA300HOU_RS10360
1493	σD/S, -10	TSS_1672	TTTAGTAGTATTAAGCCTG	0.0261	i
1494	σD/S, -10	TSS_1440	AATGATAAAAAGAAAGGAT	0.0261	p	USA300HOU_RS12325
1495	σD/S, -10	TSS_1637	TTCTTGATAATCATTGTAA	0.0261	p	USA300HOU_RS13640
1496	σD/S, -10	TSS_77	ATCTATATCATATACTTCT	0.0261	as
1497	σD/S, -10	TSS_1601	CAGTGGAAAATAAGGACTG	0.0261	p	USA300HOU_RS13400
1498	σD/S, -10	TSS_1765	GGGCGTAACCTTAAATGTA	0.027	p	USA300HOU_RS14425
1499	σD/S, -10	TSS_1474	TATGATAAAAATTAAGATA	0.027	as
1500	σD/S, -10	TSS_1617	ATTGCTATTTTTAGGATTT	0.027	i
1501	σD/S, -10	TSS_8	ACCGTTATTTTAGTGAAGT	0.027	p	USA300HOU_RS00045
1502	σD/S, -10	TSS_1506	GGCTTGATAATGAATCTTG	0.027	p	USA300HOU_RS12675
1503	σD/S, -10	TSS_23	TACTATAAATTCAACTTTG	0.027	p	USA300HOU_RS00145
1504	σD/S, -10	TSS_473	CCTTTTAATGTGTACATTA	0.027	s	USA300HOU_RS03805
1505	σD/S, -10	TSS_182	GATAGTATGGTGAGAAGTG	0.027	i
1506	σD/S, -10	TSS_1649	ATATCTAAAATAACTTAAA	0.027	p	USA300HOU_RS13715
1507	σD/S, -10	TSS_944	GATGTTATAAATATGTAGT	0.027	p	USA300HOU_RS07550
1508	σD/S, -10	TSS_863	AGATATATCATATAGGATA	0.027	s	USA300HOU_RS06910
1509	σD/S, -10	TSS_1742	TGAAGTACACAAAAAACAA	0.0279	s	USA300HOU_RS14345
1510	σD/S, -10	TSS_116	AACAATATGATGATTTACA	0.0279	i
1511	σD/S, -10	TSS_1542	TATATTAACATTAATTATC	0.0279	p	USA300HOU_RS12875
1512	σD/S, -10	TSS_1294	TATACTACTTTGAAAGGTG	0.0279	p	USA300HOU_RS10880
1513	σD/S, -10	TSS_730	TGATGGATACTTTTGTTAA	0.0279	i
1514	σD/S, -10	TSS_237	GGAGTTATATTACATTATG	0.0279	p	USA300HOU_RS02005
1515	σD/S, -10	TSS_MR_8	TTTTATATATTTTTCTAAA	0.0279	s	USA300HOU_RS14735
1516	σD/S, -10	TSS_1598	TGTATTAATGTATGGATAG	0.0279	as
1517	σD/S, -10	TSS_1720	TGTATCAAAATAGAGTATA	0.0279	o
1518	σD/S, -10	TSS_1300	TTTAGTAAGTTATATATAA	0.0279	p	USA300HOU_RS10950
1519	σD/S, -10	TSS_1039	AAATCTAAACTACAAGATA	0.0279	s	USA300HOU_RS08610
1520	σD/S, -10	TSS_893	AAAGGTATAAAAATAAGTA	0.0279	p	USA300HOU_RS07150
1521	σD/S, -10	TSS_746	TAGGATAACTTAATAAATG	0.0279	p	USA300HOU_RS05795
1522	σD/S, -10	TSS_1089	GATGTTATTTTTATAAATA	0.0288	s	USA300HOU_RS08970
1523	σD/S, -10	TSS_981	TTTCTTATTATTGTATATA	0.0288	p	USA300HOU_RS08030
1524	σD/S, -10	TSS_1421	AATTATAAGATTATTAACG	0.0288	p	USA300HOU_RS12015
1525	σD/S, -10	TSS_1356	TTAATTACAATATTTTATA	0.0288	p	USA300HOU_RS11475
1526	σD/S, -10	TSS_389	GGGTATATAGTTTATTGAG	0.0288	p	USA300HOU_RS03270
1527	σD/S, -10	TSS_891	TATTCCATATTGCAAAGAA	0.0298	s	USA300HOU_RS07140
1528	σD/S, -10	TSS_71	ATAAATATAATAAATTAAA	0.0298	p	USA300HOU_RS00495
1529	σD/S, -10	TSS_1277	AGTACTATTTTGAATATAT	0.0298	p	USA300HOU_RS10535
1530	σD/S, -10	TSS_412	TTAAATATCATTGTTATCA	0.0298	s	USA300HOU_RS03450
1531	σD/S, -10	TSS_235	AGGGGTACTACTTAGAATA	0.0298	p	USA300HOU_RS01985
1532	σD/S, -10	TSS_1212	TCATTTATATTGACTTAGT	0.0298	p	USA300HOU_RS10125
1533	σD/S, -10	TSS_61	GAAAATATAATAAAGAATT	0.0307	i
1534	σD/S, -10	TSS_925	TTTAGTAATATTGAGTATG	0.0307	i
1535	σD/S, -10	TSS_266	AATGTTATCAATATAAAGA	0.0307	as
1536	σD/S, -10	TSS_1444	TGCCCTAGTATGTATATTC	0.0307	s	USA300HOU_RS12345
1537	σD/S, -10	TSS_394	TCAGGTATGAATCATATAC	0.0307	i
1538	σD/S, -10	TSS_174	TATACTATGTTATGGAGTA	0.0307	i
1539	σD/S, -10	TSS_173	TCTTTTAGTATGTGCAGTA	0.0307	p	USA300HOU_RS01445
1540	σD/S, -10	TSS_1789	TTAATTATAATCTTTAATA	0.0307	p	USA300HOU_RS14640
1541	σD/S, -10	TSS_1228	CATTAGAAAATAAATATAT	0.0307	p	USA300HOU_RS10230
1542	σD/S, -10	TSS_226	ATACATAAAATATATTTAA	0.0307	p	USA300HOU_RS01910
1543	σD/S, -10	TSS_89	TAATTCATACTAAATCGTG	0.0307	p	USA300HOU_RS00600
1544	σD/S, -10	TSS_1372	CGTATTAAATTAATATATG	0.0317	p	USA300HOU_RS11580
1545	σD/S, -10	TSS_39	AAGAATAGACTTAATGTAT	0.0317	p	USA300HOU_RS00275
1546	σD/S, -10	TSS_1571	AAATGTAAACTTATTAATT	0.0317	p	USA300HOU_RS13135
1547	σD/S, -10	TSS_728	ATTATTAATATTGTAACAG	0.0317	s	USA300HOU_RS05625
1548	σD/S, -10	TSS_1701	GGCAATATTATAGTATAAA	0.0317	p	USA300HOU_RS14035
1549	σD/S, -10	TSS_1625	CAATATAGAATTGCATTTA	0.0317	p	USA300HOU_RS13550
1550	σD/S, -10	TSS_1586	TTTAATAACATCATATAGA	0.0317	p	USA300HOU_RS13270
1551	σD/S, -10	TSS_1623	ATATATAAAATAATTTTAT	0.0328	s	USA300HOU_RS13530
1552	σD/S, -10	TSS_911	ACGTATAGAATTGTAAAAG	0.0328	s	USA300HOU_RS07315
1553	σD/S, -10	TSS_838	CAAATTACGATAATCAATC	0.0328	p	USA300HOU_RS06755
1554	σD/S, -10	TSS_206	TCATATAGAATATTAAGCA	0.0328	s	USA300HOU_RS01745
1555	σD/S, -10	TSS_1397	TTGGGTATATGAAAGACCG	0.0328	p	USA300HOU_RS11830
1556	σD/S, -10	TSS_569	TGGCTTACAAATAAACTTG	0.0328	p	USA300HOU_RS04415
1557	σD/S, -10	TSS_513	GAAGATAATATTGAACGTG	0.0328	p	USA300HOU_RS04075
1558	σD/S, -10	TSS_510	ATAGCTATTGTGTCACCAC	0.0328	i
1559	σD/S, -10	TSS_261	AAAATTATTATTTTAATAG	0.0328	p	USA300HOU_RS02230
1560	σD/S, -10	TSS_1054	GATGATATTGTAGGTTATA	0.0328	i
1561	σD/S, -10	TSS_1727	TTAGTTATTGTCAATTTTG	0.0328	p	USA300HOU_RS14180
1562	σD/S, -10	TSS_334	TAAGTGATACTTGTAAAAT	0.0328	s	USA300HOU_RS02900
1563	σD/S, -10	TSS_1415	GAGAATATTATATTCAGAA	0.0328	i
1564	σD/S, -10	TSS_1360	TTTACTATTTTATGTATGA	0.0328	p	USA300HOU_RS11505
1565	σD/S, -10	TSS_1525	TTATTTAAAGTGGATCCTA	0.0338	p	USA300HOU_RS12770
1566	σD/S, -10	TSS_250	GAGGGTAAACACTATTTAG	0.0338	i
1567	σD/S, -10	TSS_442	TAAGTAACAATGAAAAGTA	0.0338	i
1568	σD/S, -10	TSS_1659	TCTGTTAAACATAAACATC	0.0338	p	USA300HOU_RS13775
1569	σD/S, -10	TSS_180	TGTGATTACATGACAGTAG	0.0338	i
1570	σD/S, -10	TSS_128	GCATTTAAAATAGTTTATA	0.0338	s	USA300HOU_RS01035
1571	σD/S, -10	TSS_1514	TTATATAGACTAATTGTTA	0.0338	as
1572	σD/S, -10	TSS_1392	ATCAATAAAATAATAAATG	0.0338	p	USA300HOU_RS11785
1573	σD/S, -10	TSS_740	GATGATAAAAGTTATCCAT	0.0349	i
1574	σD/S, -10	TSS_681	TAGCGTAAAGCATAAATGA	0.0349	p	USA300HOU_RS05260
1575	σD/S, -10	TSS_775	AATACTAAATTTGTATCTA	0.0349	p	USA300HOU_RS06085
1576	σD/S, -10	TSS_205	TATTTGAAAATAGATGAGT	0.0349	s	USA300HOU_RS01745
1577	σD/S, -10	TSS_486	CGTGGTTAAATAGGGAATA	0.0349	p	USA300HOU_RS03900
1578	σD/S, -10	TSS_231	AATAGCATGCTTATATTAC	0.0359	s	USA300HOU_RS01975
1579	σD/S, -10	TSS_140	GATGGTATTGCTTTAGTTA	0.0359	p	USA300HOU_RS01140
1580	σD/S, -10	TSS_433	AAAAGTATATTCATTGAGA	0.0359	o
1581	σD/S, -10	TSS_1770	CGTATTAAGACAGAAGAAG	0.0371	p	USA300HOU_RS14465
1582	σD/S, -10	TSS_1787	TGTATTACACAACCGATGC	0.0371	i
1583	σD/S, -10	TSS_1020	AACTTTACAACAATTCAAT	0.0371	p	USA300HOU_RS08405
1584	σD/S, -10	TSS_1295	TTGGGTATATATTTTATGG	0.0371	o
1585	σD/S, -10	TSS_248	AGTATTATGTTATGTATAT	0.0371	p	USA300HOU_RS02100
1586	σD/S, -10	TSS_444	TATAGTATTAATAAGGTCA	0.0382	p	USA300HOU_RS03660
1587	σD/S, -10	TSS_1627	CAATATAGACTTGCATTTA	0.0382	p	USA300HOU_RS13555
1588	σD/S, -10	TSS_353	AAGGTTCCAATAGAAAGAT	0.0382	p	USA300HOU_RS02990
1589	σD/S, -10	TSS_1419	ATAACTATAATTCTGAAAT	0.0382	i
1590	σD/S, -10	TSS_1394	ATAAGTACTATATGCATTA	0.0394	s	USA300HOU_RS11800
1591	σD/S, -10	TSS_MR_3	TTTGATAAGAAAAGCCCTG	0.0394	o
1592	σD/S, -10	TSS_1732	CAGTCTAATTTAAAAGGAA	0.0394	p	USA300HOU_RS14240
1593	σD/S, -10	TSS_905	AAAGATATAAATTAGACAT	0.0394	s	USA300HOU_RS07250
1594	σD/S, -10	TSS_866	TATGTTAAATATGAATCAG	0.0394	s	USA300HOU_RS06925
1595	σD/S, -10	TSS_84	TGATATATTATTTATTATA	0.0394	s	USA300HOU_RS00575
1596	σD/S, -10	TSS_1726	AAGGGTACTGCGTATGTAC	0.0405	p	USA300HOU_RS14175
1597	σD/S, -10	TSS_1365	CTGGTAATGCTGGCGATGA	0.0405	i
1598	σD/S, -10	TSS_689	AATTGGATAATTATTTATA	0.0405	s	USA300HOU_RS05380
1599	σD/S, -10	TSS_922	GGGTATAGAATTATGGACT	0.0405	i
1600	σD/S, -10	TSS_297	AGGGGTATCAGTACTTGTA	0.0405	s	USA300HOU_RS02540
1601	σD/S, -10	TSS_542	TTGGATATAAACGATTAAG	0.0405	p	USA300HOU_RS04260
1602	σD/S, -10	TSS_742	ATAAATATTATAATGACAA	0.0405	s	USA300HOU_RS05755
1603	σD/S, -10	TSS_210	ATGTCTAATATAAGTTTAT	0.0405	p	USA300HOU_RS01785
1604	σD/S, -10	TSS_1170	ATAGATATTGTTAATTTAA	0.0405	p	USA300HOU_RS09590
1605	σD/S, -10	TSS_1082	AAGGGTATGAAAGTGAATA	0.0418	p	USA300HOU_RS08910
1606	σD/S, -10	TSS_1618	TTTATCAGAATATGCGCCA	0.043	as
1607	σD/S, -10	TSS_1609	TGAGTCAATATTAAAAATA	0.043	p	USA300HOU_RS13455
1608	σD/S, -10	TSS_148	TTTTACATAGTAATTAGAA	0.043	p	USA300HOU_RS01220
1609	σD/S, -10	TSS_1708	CTGTTTAATATAGGTGATA	0.043	p	USA300HOU_RS14070
1610	σD/S, -10	TSS_1099	AAGGGTACTAAATTTATAT	0.043	p	USA300HOU_RS09050
1611	σD/S, -10	TSS_MR_39	TAATATATCTTTACTACCA	0.043	i	USA300HOU_RS14805
1612	σD/S, -10	TSS_1221	TAAGAGATAATTTGTTACG	0.043	s	USA300HOU_RS10185
1613	σD/S, -10	TSS_150	AGTAGAATAATCAAAATAT	0.043	p	USA300HOU_RS01235
1614	σD/S, -10	TSS_372	TAAGGTAACAGTATTAGAA	0.0443	i
1615	σD/S, -10	TSS_183	TTTCCCACTCTACCGGTAT	0.0443	as
1616	σD/S, -10	TSS_138	ATCTATAAAATACTTTATG	0.0443	p	USA300HOU_RS01125
1617	σD/S, -10	TSS_1550	CATAATATTGTTTATTTTA	0.0443	p	USA300HOU_RS12905
1618	σD/S, -10	TSS_790	TAATTTATTACGTATCCAA	0.0443	s	USA300HOU_RS06290
1619	σD/S, -10	TSS_959	ATTTACAAAATGAAACTTT	0.0456	p	USA300HOU_RS07620
1620	σD/S, -10	TSS_1274	TTAGTTACAAATATTTAAA	0.0456	p	USA300HOU_RS10520
1621	σD/S, -10	TSS_MR_51	CATAATAAATTTTTAAGTG	0.0456	p	USA300HOU_RS14860
1622	σD/S, -10	TSS_1313	TGTGTTAATAATTGATTTG	0.0469	as
1623	σD/S, -10	TSS_751	ACAGGTAAATCTGGATTGG	0.0469	i
1624	σD/S, -10	TSS_48	TAGGGTATATATAAGTAAT	0.0469	p	USA300HOU_RS00335
1625	σD/S, -10	TSS_1045	AGTGGTATATAAATATATA	0.0469	p	USA300HOU_RS08650
1626	σD/S, -10	TSS_263	ACTGGTAAATAAGATTTCA	0.0482	o
1627	σD/S, -10	TSS_687	TGCGTTACTAGATTGTGAT	0.0482	p	USA300HOU_RS05355
1628	σD/S, -10	TSS_MR_2	CTTACCAAACTAAAATATG	0.0482	o
1629	σD/S, -10	TSS_MR_60	CCTGTAAATATTAACAGAG	0.0482	i	USA300HOU_RS14885
1630	σD/S, -10	TSS_659	TAAGGCATAAATAAGTAGA	0.0482	p	USA300HOU_RS05100
1631	σD/S, -10	TSS_1487	AGATGTATTGTTAGGAAAG	0.0496	p	USA300HOU_RS12575
1632	σD/S, -10	TSS_878	TATTTTATTTTCTTTATTT	0.0496	p	USA300HOU_RS07010
1633	σD/S, -10	TSS_1168	GGGGATATCAGTAAGGGTG	0.0496	p	USA300HOU_RS09575
1634	σD/S, -10	TSS_481	CCTTGAAAAATACCTTCAT	0.0496	as
1635	σD/S, -10	TSS_1335	GTAATTAAGATATAGGCAT	0.0496	p	USA300HOU_RS11325
1636	σD/S, -10	TSS_1741	TAAATTAATATTTTATTTA	0.0496	p	USA300HOU_RS14335
1637	σD/S, -10	TSS_1367	GTTTTTAAATTAGGAAAAA	0.0496	p	USA300HOU_RS11555
1	σD/S, -35	TSS_1052	TTGCAAAA	5.58e-05	o
2	σD/S, -35	TSS_1677	TTGCAAAA	5.58e-05	s	USA300HOU_RS13865
3	σD/S, -35	TSS_1053	TTGCAAAA	5.58e-05	o
4	σD/S, -35	TSS_560	TTGCAAAA	5.58e-05	p	USA300HOU_RS04345
5	σD/S, -35	TSS_1676	TTGCAAAA	5.58e-05	p	USA300HOU_RS13865
6	σD/S, -35	TSS_799	TTGCAAAA	5.58e-05	p	USA300HOU_RS06410
7	σD/S, -35	TSS_1674	TTGCCAAA	5.58e-05	s	USA300HOU_RS13855
8	σD/S, -35	TSS_122	TTGCAAAA	5.58e-05	p	USA300HOU_RS00980
9	σD/S, -35	TSS_859	TTGCAAAA	5.58e-05	p	USA300HOU_RS06880
10	σD/S, -35	TSS_470	TTGCAAAA	5.58e-05	p	USA300HOU_RS03790
11	σD/S, -35	TSS_MR_19	TTGCAAAA	5.58e-05	p	USA300HOU_RS14760
12	σD/S, -35	TSS_1675	TTGCCAAA	5.58e-05	p	USA300HOU_RS13855
13	σD/S, -35	TSS_1649	TTGCAAAA	5.58e-05	p	USA300HOU_RS13715
14	σD/S, -35	TSS_1586	TTGCCAAA	5.58e-05	p	USA300HOU_RS13270
15	σD/S, -35	TSS_1379	TTGCAAAA	5.58e-05	o
16	σD/S, -35	TSS_1263	TTGCAAAA	5.58e-05	p	USA300HOU_RS10445
17	σD/S, -35	TSS_1077	TTGCAAAA	5.58e-05	p	USA300HOU_RS08870
18	σD/S, -35	TSS_271	TTGCAAAA	5.58e-05	p	USA300HOU_RS02315
19	σD/S, -35	TSS_94	TTGCAAAA	5.58e-05	p	USA300HOU_RS00700
20	σD/S, -35	TSS_1474	TTGCAAAT	0.000114	as
21	σD/S, -35	TSS_1428	TTGCAAAT	0.000114	s	USA300HOU_RS12205
22	σD/S, -35	TSS_956	TTGCCAAT	0.000114	p	USA300HOU_RS07600
23	σD/S, -35	TSS_1785	TTGCCAAT	0.000114	s	USA300HOU_RS14610
24	σD/S, -35	TSS_1541	TTGCAAAT	0.000114	p	USA300HOU_RS12870
25	σD/S, -35	TSS_870	TTGCAAAT	0.000114	p	USA300HOU_RS06940
26	σD/S, -35	TSS_1030	TTGCAAAT	0.000114	p	USA300HOU_RS08470
27	σD/S, -35	TSS_1694	TTGCAAAT	0.000114	p	USA300HOU_RS13985
28	σD/S, -35	TSS_1377	TTGCAAAT	0.000114	p	USA300HOU_RS11615
29	σD/S, -35	TSS_1007	TTGCAAAT	0.000114	p	USA300HOU_RS08280
30	σD/S, -35	TSS_312	TTGCAAAT	0.000114	p	USA300HOU_RS02645
31	σD/S, -35	TSS_242	TTGCAAAT	0.000114	p	USA300HOU_RS02030
32	σD/S, -35	TSS_890	TTGCAAAG	0.000134	p	USA300HOU_RS07140
33	σD/S, -35	TSS_118	TTGCAAAG	0.000134	p	USA300HOU_RS00955
34	σD/S, -35	TSS_1478	TTGCAAAG	0.000134	s	USA300HOU_RS12540
35	σD/S, -35	TSS_169	TTGCAACA	0.000229	s	USA300HOU_RS01400
36	σD/S, -35	TSS_269	TTGCAATA	0.000229	as
37	σD/S, -35	TSS_168	TTGCAACA	0.000229	s	USA300HOU_RS01400
38	σD/S, -35	TSS_1546	TTGCAAAC	0.000229	p	USA300HOU_RS12890
39	σD/S, -35	TSS_738	TTGCAACA	0.000229	s	USA300HOU_RS05725
40	σD/S, -35	TSS_1642	TTGCAAAC	0.000229	p	USA300HOU_RS13680
41	σD/S, -35	TSS_1628	TTGCAAAC	0.000229	p	USA300HOU_RS13580
42	σD/S, -35	TSS_1209	TTGCAACA	0.000229	p	USA300HOU_RS10110
43	σD/S, -35	TSS_1109	TTGCCATA	0.000229	p	USA300HOU_RS09115
44	σD/S, -35	TSS_86	TTGCAATA	0.000229	p	USA300HOU_RS00580
45	σD/S, -35	TSS_1329	TTGAAAAA	0.000396	p	USA300HOU_RS11255
46	σD/S, -35	TSS_1535	TTGAAAAA	0.000396	as
47	σD/S, -35	TSS_1315	TTGACAAA	0.000396	p	USA300HOU_RS11130
48	σD/S, -35	TSS_823	TTGAAAAA	0.000396	i
49	σD/S, -35	TSS_371	TTGAAAAA	0.000396	p	USA300HOU_RS03100
50	σD/S, -35	TSS_1693	TTGACAAA	0.000396	p	USA300HOU_RS13980
51	σD/S, -35	TSS_1571	TTGAAAAA	0.000396	p	USA300HOU_RS13135
52	σD/S, -35	TSS_324	TTGAAAAA	0.000396	s	USA300HOU_RS02780
53	σD/S, -35	TSS_225	TTGACAAA	0.000396	o
54	σD/S, -35	TSS_1068	TTGAAAAA	0.000396	p	USA300HOU_RS08795
55	σD/S, -35	TSS_899	TTGAAAAA	0.000396	p	USA300HOU_RS07220
56	σD/S, -35	TSS_345	TTGAAAAA	0.000396	i
57	σD/S, -35	TSS_1637	TTGAAAAA	0.000396	p	USA300HOU_RS13640
58	σD/S, -35	TSS_1324	TTGACAAA	0.000396	s	USA300HOU_RS11235
59	σD/S, -35	TSS_1796	TTGAAAAA	0.000396	p	USA300HOU_RS14700
60	σD/S, -35	TSS_1607	TTGAAAAA	0.000396	p	USA300HOU_RS13440
61	σD/S, -35	TSS_1330	TTGAAAAA	0.000396	p	USA300HOU_RS11265
62	σD/S, -35	TSS_786	TTGAAAAA	0.000396	p	USA300HOU_RS06240
63	σD/S, -35	TSS_114	TTGAAAAA	0.000396	p	USA300HOU_RS00930
64	σD/S, -35	TSS_7	TTGAAAAA	0.000396	o
65	σD/S, -35	TSS_1583	TTGAAAAA	0.000396	p	USA300HOU_RS13235
66	σD/S, -35	TSS_992	TTGAAAAA	0.000396	p	USA300HOU_RS08080
67	σD/S, -35	TSS_180	TTGAAAAA	0.000396	i
68	σD/S, -35	TSS_1750	TTGAAAAA	0.000396	p	USA300HOU_RS14365
69	σD/S, -35	TSS_1635	TTGACAAA	0.000396	p	USA300HOU_RS13625
70	σD/S, -35	TSS_1421	TTGACAAA	0.000396	p	USA300HOU_RS12015
71	σD/S, -35	TSS_1391	TTGAAAAA	0.000396	p	USA300HOU_RS11770
72	σD/S, -35	TSS_1165	TTGAAAAA	0.000396	p	USA300HOU_RS09540
73	σD/S, -35	TSS_1072	TTGAAAAA	0.000396	p	USA300HOU_RS08825
74	σD/S, -35	TSS_826	TTGAAAAA	0.000396	p	USA300HOU_RS06660
75	σD/S, -35	TSS_815	TTGACAAA	0.000396	p	USA300HOU_RS06540
76	σD/S, -35	TSS_794	TTGAAAAA	0.000396	p	USA300HOU_RS06325
77	σD/S, -35	TSS_791	TTGACAAA	0.000396	p	USA300HOU_RS06290
78	σD/S, -35	TSS_768	TTGACAAA	0.000396	p	USA300HOU_RS06020
79	σD/S, -35	TSS_686	TTGAAAAA	0.000396	p	USA300HOU_RS05300
80	σD/S, -35	TSS_416	TTGAAAAA	0.000396	p	USA300HOU_RS03480
81	σD/S, -35	TSS_355	TTGACAAA	0.000396	p	USA300HOU_RS03005
82	σD/S, -35	TSS_318	TTGAAAAA	0.000396	p	USA300HOU_RS02745
83	σD/S, -35	TSS_246	TTGAAAAA	0.000396	o
84	σD/S, -35	TSS_219	TTGACAAA	0.000396	p	USA300HOU_RS01850
85	σD/S, -35	TSS_72	TTGAAAAA	0.000396	p	USA300HOU_RS00500
86	σD/S, -35	TSS_1032	TTGCAATT	0.000494	p	USA300HOU_RS08490
87	σD/S, -35	TSS_136	TTGCACAA	0.000494	o
88	σD/S, -35	TSS_1144	TTGCAATT	0.000494	p	USA300HOU_RS09355
89	σD/S, -35	TSS_1027	TTGCACAA	0.000494	p	USA300HOU_RS08455
90	σD/S, -35	TSS_728	TTGCAATT	0.000494	s	USA300HOU_RS05625
91	σD/S, -35	TSS_1335	TTGCCATT	0.000494	p	USA300HOU_RS11325
92	σD/S, -35	TSS_892	TTGCAATT	0.000494	s	USA300HOU_RS07140
93	σD/S, -35	TSS_283	TTGCAATT	0.000494	o
94	σD/S, -35	TSS_1314	TTGCAATT	0.000494	as
95	σD/S, -35	TSS_1348	TTGCAATT	0.000494	p	USA300HOU_RS11450
96	σD/S, -35	TSS_1270	TTGCAATT	0.000494	p	USA300HOU_RS10475
97	σD/S, -35	TSS_1002	TTGCAATT	0.000494	p	USA300HOU_RS08190
98	σD/S, -35	TSS_988	TTGCACAA	0.000494	p	USA300HOU_RS08060
99	σD/S, -35	TSS_604	TTGCAACT	0.000494	p	USA300HOU_RS04740
100	σD/S, -35	TSS_535	TTGCAATT	0.000494	p	USA300HOU_RS04180
101	σD/S, -35	TSS_508	TTGCCATT	0.000494	p	USA300HOU_RS04050
102	σD/S, -35	TSS_424	TTGCAATT	0.000494	p	USA300HOU_RS03535
103	σD/S, -35	TSS_1682	TTGACAAT	0.000753	p	USA300HOU_RS13895
104	σD/S, -35	TSS_1589	TTGAAAAT	0.000753	o
105	σD/S, -35	TSS_1772	TTGAAAAT	0.000753	p	USA300HOU_RS14490
106	σD/S, -35	TSS_1181	TTGAAAAT	0.000753	p	USA300HOU_RS09795
107	σD/S, -35	TSS_732	TTGACAAT	0.000753	p	USA300HOU_RS05650
108	σD/S, -35	TSS_672	TTGCATAA	0.000753	p	USA300HOU_RS05225
109	σD/S, -35	TSS_646	TTGAAAAT	0.000753	i
110	σD/S, -35	TSS_301	TTGACAAT	0.000753	i
111	σD/S, -35	TSS_1444	TTGCATAA	0.000753	s	USA300HOU_RS12345
112	σD/S, -35	TSS_595	TTGAAAAT	0.000753	p	USA300HOU_RS04665
113	σD/S, -35	TSS_1663	TTGCATAA	0.000753	s	USA300HOU_RS13785
114	σD/S, -35	TSS_713	TTGCAACG	0.000753	p	USA300HOU_RS05535
115	σD/S, -35	TSS_1469	TTGAAAAT	0.000753	p	USA300HOU_RS12515
116	σD/S, -35	TSS_130	TTGACAAT	0.000753	i
117	σD/S, -35	TSS_536	TTGAAAAT	0.000753	p	USA300HOU_RS04205
118	σD/S, -35	TSS_288	TTGCATAA	0.000753	p	USA300HOU_RS02450
119	σD/S, -35	TSS_353	TTGCAATG	0.000753	p	USA300HOU_RS02990
120	σD/S, -35	TSS_1732	TTGAAAAT	0.000753	p	USA300HOU_RS14240
121	σD/S, -35	TSS_1691	TTGACAAT	0.000753	p	USA300HOU_RS13955
122	σD/S, -35	TSS_1557	TTGAAAAT	0.000753	s	USA300HOU_RS12995
123	σD/S, -35	TSS_52	TTGCATAA	0.000753	p	USA300HOU_RS00360
124	σD/S, -35	TSS_1728	TTGAAAAT	0.000753	p	USA300HOU_RS14200
125	σD/S, -35	TSS_1721	TTGAAAAT	0.000753	p	USA300HOU_RS14140
126	σD/S, -35	TSS_1395	TTGACAAT	0.000753	p	USA300HOU_RS11810
127	σD/S, -35	TSS_199	TTGAAAAT	0.000753	p	USA300HOU_RS01685
128	σD/S, -35	TSS_MR_39	TTGACAAT	0.000753	i	USA300HOU_RS14805
129	σD/S, -35	TSS_1737	TTGAAAAT	0.000753	p	USA300HOU_RS14290
130	σD/S, -35	TSS_1514	TTGAAAAT	0.000753	as
131	σD/S, -35	TSS_1430	TTGAAAAT	0.000753	p	USA300HOU_RS12210
132	σD/S, -35	TSS_1392	TTGACAAT	0.000753	p	USA300HOU_RS11785
133	σD/S, -35	TSS_1356	TTGCATAA	0.000753	p	USA300HOU_RS11475
134	σD/S, -35	TSS_1290	TTGACAAT	0.000753	p	USA300HOU_RS10825
135	σD/S, -35	TSS_1178	TTGAAAAT	0.000753	p	USA300HOU_RS09770
136	σD/S, -35	TSS_997	TTGCCTAA	0.000753	o
137	σD/S, -35	TSS_944	TTGACAAT	0.000753	p	USA300HOU_RS07550
138	σD/S, -35	TSS_721	TTGAAAAT	0.000753	p	USA300HOU_RS05585
139	σD/S, -35	TSS_719	TTGAAAAT	0.000753	p	USA300HOU_RS05560
140	σD/S, -35	TSS_486	TTGAAAAT	0.000753	p	USA300HOU_RS03900
141	σD/S, -35	TSS_457	TTGCATAA	0.000753	p	USA300HOU_RS03730
142	σD/S, -35	TSS_362	TTGAAAAT	0.000753	p	USA300HOU_RS03040
143	σD/S, -35	TSS_328	TTGACAAT	0.000753	p	USA300HOU_RS02835
144	σD/S, -35	TSS_277	TTGAAAAT	0.000753	p	USA300HOU_RS02365
145	σD/S, -35	TSS_198	TTGAAAAT	0.000753	p	USA300HOU_RS01680
146	σD/S, -35	TSS_1610	TTGAAAAG	0.000881	i
147	σD/S, -35	TSS_1124	TTGAAAAG	0.000881	s	USA300HOU_RS09215
148	σD/S, -35	TSS_789	TTGCACAT	0.000881	p	USA300HOU_RS06280
149	σD/S, -35	TSS_432	TTGAAAAG	0.000881	o
150	σD/S, -35	TSS_278	TTGAAAAG	0.000881	p	USA300HOU_RS02375
151	σD/S, -35	TSS_1162	TTGCCAGA	0.000881	as
152	σD/S, -35	TSS_350	TTGAAAAG	0.000881	p	USA300HOU_RS02985
153	σD/S, -35	TSS_42	TTGCACAT	0.000881	s	USA300HOU_RS00290
154	σD/S, -35	TSS_496	TTGAAAAG	0.000881	o
155	σD/S, -35	TSS_59	TTGACAAG	0.000881	p	USA300HOU_RS00435
156	σD/S, -35	TSS_1193	TTGCAATC	0.000881	p	USA300HOU_RS09860
157	σD/S, -35	TSS_854	TTGAAAAG	0.000881	p	USA300HOU_RS06850
158	σD/S, -35	TSS_763	TTGACAAG	0.000881	i
159	σD/S, -35	TSS_1503	TTGAAAAG	0.000881	o
160	σD/S, -35	TSS_556	TTGCACAT	0.000881	p	USA300HOU_RS04325
161	σD/S, -35	TSS_469	TTGAAAAG	0.000881	p	USA300HOU_RS03770
162	σD/S, -35	TSS_465	TTGCAATC	0.000881	p	USA300HOU_RS03760
163	σD/S, -35	TSS_193	TTGCAATC	0.000881	p	USA300HOU_RS01625
164	σD/S, -35	TSS_1569	TTGAAACA	0.00123	i
165	σD/S, -35	TSS_518	TTGAAACA	0.00123	s	USA300HOU_RS04105
166	σD/S, -35	TSS_MR_36	TTGCACAG	0.00123	s	USA300HOU_RS14795
167	σD/S, -35	TSS_1390	TTGAAAAC	0.00123	p	USA300HOU_RS11765
168	σD/S, -35	TSS_524	TTGCATAT	0.00123	p	USA300HOU_RS04130
169	σD/S, -35	TSS_374	TTGACACA	0.00123	p	USA300HOU_RS03110
170	σD/S, -35	TSS_1764	TTGCATAT	0.00123	s	USA300HOU_RS14420
171	σD/S, -35	TSS_1372	TTGACATA	0.00123	p	USA300HOU_RS11580
172	σD/S, -35	TSS_1031	TTGAAAAC	0.00123	i
173	σD/S, -35	TSS_519	TTGAAACA	0.00123	s	USA300HOU_RS04105
174	σD/S, -35	TSS_1650	TTGAAAAC	0.00123	p	USA300HOU_RS13735
175	σD/S, -35	TSS_1498	TTGACATA	0.00123	s	USA300HOU_RS12635
176	σD/S, -35	TSS_951	TTGCCTAT	0.00123	i
177	σD/S, -35	TSS_475	TTGCATAT	0.00123	p	USA300HOU_RS03815
178	σD/S, -35	TSS_315	TTGAAATA	0.00123	o
179	σD/S, -35	TSS_852	TTGAAATA	0.00123	p	USA300HOU_RS06835
180	σD/S, -35	TSS_91	TTGCATAT	0.00123	p	USA300HOU_RS00655
181	σD/S, -35	TSS_MR_46	TTGAAATA	0.00123	i	USA300HOU_RS14835
182	σD/S, -35	TSS_679	TTGACATA	0.00123	s	USA300HOU_RS05255
183	σD/S, -35	TSS_25	TTGACATA	0.00123	p	USA300HOU_RS00160
184	σD/S, -35	TSS_1277	TTGACATA	0.00123	p	USA300HOU_RS10535
185	σD/S, -35	TSS_412	TTGAAATA	0.00123	s	USA300HOU_RS03450
186	σD/S, -35	TSS_848	TTGACACA	0.00123	p	USA300HOU_RS06820
187	σD/S, -35	TSS_58	TTGACACA	0.00123	p	USA300HOU_RS00430
188	σD/S, -35	TSS_831	TTGAAATA	0.00123	p	USA300HOU_RS06730
189	σD/S, -35	TSS_729	TTGACAAC	0.00123	p	USA300HOU_RS05625
190	σD/S, -35	TSS_210	TTGACAAC	0.00123	p	USA300HOU_RS01785
191	σD/S, -35	TSS_124	TTGAAAAC	0.00123	p	USA300HOU_RS01000
192	σD/S, -35	TSS_1040	TTGACAAC	0.00123	o
193	σD/S, -35	TSS_1724	TTGACACA	0.00123	p	USA300HOU_RS14160
194	σD/S, -35	TSS_1657	TTGAAAAC	0.00123	s	USA300HOU_RS13765
195	σD/S, -35	TSS_1550	TTGACAAC	0.00123	p	USA300HOU_RS12905
196	σD/S, -35	TSS_1499	TTGACATA	0.00123	p	USA300HOU_RS12635
197	σD/S, -35	TSS_1308	TTGAAAAC	0.00123	p	USA300HOU_RS11010
198	σD/S, -35	TSS_1132	TTGAAATA	0.00123	o
199	σD/S, -35	TSS_940	TTGAAAAC	0.00123	s	USA300HOU_RS07500
200	σD/S, -35	TSS_939	TTGAAAAC	0.00123	p	USA300HOU_RS07500
201	σD/S, -35	TSS_871	TTGAAATA	0.00123	p	USA300HOU_RS06945
202	σD/S, -35	TSS_688	TTGACATA	0.00123	p	USA300HOU_RS05365
203	σD/S, -35	TSS_606	TTGAAAAC	0.00123	p	USA300HOU_RS04745
204	σD/S, -35	TSS_248	TTGAAAAC	0.00123	p	USA300HOU_RS02100
205	σD/S, -35	TSS_12	TTGACATA	0.00123	i
206	σD/S, -35	TSS_1	TTGACATA	0.00123	p	USA300HOU_RS00005
207	σD/S, -35	TSS_181	TTGCACCA	0.00135	i
208	σD/S, -35	TSS_417	TTGCCCCA	0.00135	p	USA300HOU_RS03475
209	σD/S, -35	TSS_1678	TTGCATAG	0.00135	p	USA300HOU_RS13870
210	σD/S, -35	TSS_479	TTGCAAGT	0.00135	p	USA300HOU_RS03830
211	σD/S, -35	TSS_1591	TTGCACTA	0.00135	p	USA300HOU_RS13310
212	σD/S, -35	TSS_1481	TTGCACTA	0.00135	p	USA300HOU_RS12560
213	σD/S, -35	TSS_932	TTGCACTA	0.00135	p	USA300HOU_RS07465
214	σD/S, -35	TSS_808	GTGCAAAA	0.00135	p	USA300HOU_RS06480
215	σD/S, -35	TSS_755	TTGCAGAA	0.00135	p	USA300HOU_RS05905
216	σD/S, -35	TSS_986	TTGAACAA	0.00182	s	USA300HOU_RS08050
217	σD/S, -35	TSS_880	TTGAAACT	0.00182	p	USA300HOU_RS07040
218	σD/S, -35	TSS_494	TTGAAATT	0.00182	p	USA300HOU_RS03970
219	σD/S, -35	TSS_1172	TTGACACT	0.00182	p	USA300HOU_RS09610
220	σD/S, -35	TSS_1023	TTGACCAA	0.00182	p	USA300HOU_RS08435
221	σD/S, -35	TSS_1022	TGGCCAAA	0.00182	i
222	σD/S, -35	TSS_481	TTGAAATT	0.00182	as
223	σD/S, -35	TSS_171	TTGAACAA	0.00182	p	USA300HOU_RS01425
224	σD/S, -35	TSS_1285	TTGCGAAA	0.00182	p	USA300HOU_RS10670
225	σD/S, -35	TSS_120	TTGACACT	0.00182	p	USA300HOU_RS00975
226	σD/S, -35	TSS_1659	TTGCATTA	0.00182	p	USA300HOU_RS13775
227	σD/S, -35	TSS_1593	TTGAAATT	0.00182	s	USA300HOU_RS13315
228	σD/S, -35	TSS_1529	TTGACATT	0.00182	s	USA300HOU_RS12800
229	σD/S, -35	TSS_1320	TTGCTAAA	0.00182	o
230	σD/S, -35	TSS_529	TTGACCAA	0.00182	p	USA300HOU_RS04165
231	σD/S, -35	TSS_1640	TTGACATT	0.00182	p	USA300HOU_RS13665
232	σD/S, -35	TSS_1205	TTGCATCA	0.00182	p	USA300HOU_RS09930
233	σD/S, -35	TSS_1727	TTGCATTA	0.00182	p	USA300HOU_RS14180
234	σD/S, -35	TSS_1024	TTGAAATT	0.00182	s	USA300HOU_RS08435
235	σD/S, -35	TSS_1246	TTGAAACT	0.00182	p	USA300HOU_RS10365
236	σD/S, -35	TSS_149	TTGAACAA	0.00182	s	USA300HOU_RS01220
237	σD/S, -35	TSS_63	TTGAAATT	0.00182	p	USA300HOU_RS00455
238	σD/S, -35	TSS_14	TTGCATTA	0.00182	p	USA300HOU_RS00085
239	σD/S, -35	TSS_1309	TTGAAACT	0.00182	p	USA300HOU_RS11015
240	σD/S, -35	TSS_849	TTGCGAAA	0.00182	s	USA300HOU_RS06825
241	σD/S, -35	TSS_436	TTGCATTA	0.00182	o
242	σD/S, -35	TSS_335	TGGCAAAA	0.00182	p	USA300HOU_RS02900
243	σD/S, -35	TSS_MR_55	TTGAAATT	0.00182	p	USA300HOU_RS14870
244	σD/S, -35	TSS_1689	TTGCTAAA	0.00182	s	USA300HOU_RS13930
245	σD/S, -35	TSS_1415	TTGACATT	0.00182	i
246	σD/S, -35	TSS_1370	TTGAACAA	0.00182	s	USA300HOU_RS11570
247	σD/S, -35	TSS_1299	TTGAAATT	0.00182	p	USA300HOU_RS10945
248	σD/S, -35	TSS_1296	TTGAAATT	0.00182	p	USA300HOU_RS10930
249	σD/S, -35	TSS_1161	TTGACATT	0.00182	p	USA300HOU_RS09495
250	σD/S, -35	TSS_1014	TTGAACAA	0.00182	p	USA300HOU_RS08335
251	σD/S, -35	TSS_993	TTGAACAA	0.00182	p	USA300HOU_RS08095
252	σD/S, -35	TSS_987	TTGAACAA	0.00182	p	USA300HOU_RS08050
253	σD/S, -35	TSS_818	TTGAAACT	0.00182	p	USA300HOU_RS06555
254	σD/S, -35	TSS_747	TTGAAATT	0.00182	p	USA300HOU_RS05820
255	σD/S, -35	TSS_622	TTGAAACT	0.00182	p	USA300HOU_RS04865
256	σD/S, -35	TSS_543	TTGCGAAA	0.00182	p	USA300HOU_RS04265
257	σD/S, -35	TSS_429	TTGAAATT	0.00182	p	USA300HOU_RS03560
258	σD/S, -35	TSS_227	TTGAACAA	0.00182	p	USA300HOU_RS01915
259	σD/S, -35	TSS_189	TGGCAAAA	0.00182	p	USA300HOU_RS01585
260	σD/S, -35	TSS_137	TTGACATT	0.00182	p	USA300HOU_RS01090
261	σD/S, -35	TSS_1252	TTGCAGAT	0.00218	i
262	σD/S, -35	TSS_1121	TTGAATAA	0.00218	p	USA300HOU_RS09200
263	σD/S, -35	TSS_342	TTGCACTT	0.00218	p	USA300HOU_RS02945
264	σD/S, -35	TSS_1364	TCGCAAAA	0.00218	p	USA300HOU_RS11545
265	σD/S, -35	TSS_294	TTGAAATG	0.00218	p	USA300HOU_RS02505
266	σD/S, -35	TSS_1251	TTGCAGAT	0.00218	i
267	σD/S, -35	TSS_816	TCGCCAAA	0.00218	p	USA300HOU_RS06545
268	σD/S, -35	TSS_901	TTGAAATG	0.00218	i
269	σD/S, -35	TSS_48	TTGAATAA	0.00218	p	USA300HOU_RS00335
270	σD/S, -35	TSS_1207	TTGACACG	0.00218	p	USA300HOU_RS10095
271	σD/S, -35	TSS_896	TTGAAATG	0.00218	p	USA300HOU_RS07190
272	σD/S, -35	TSS_814	TTGCACTT	0.00218	p	USA300HOU_RS06510
273	σD/S, -35	TSS_265	TTGACATG	0.00218	p	USA300HOU_RS02275
274	σD/S, -35	TSS_1455	TTGAAATG	0.00218	as
275	σD/S, -35	TSS_221	TCGCCAAA	0.00218	p	USA300HOU_RS01870
276	σD/S, -35	TSS_1026	TTGCAGAT	0.00218	s	USA300HOU_RS08450
277	σD/S, -35	TSS_1773	TTGACTAA	0.00218	p	USA300HOU_RS14500
278	σD/S, -35	TSS_1707	GTGCCAAT	0.00218	s	USA300HOU_RS14060
279	σD/S, -35	TSS_1701	TTGAATAA	0.00218	p	USA300HOU_RS14035
280	σD/S, -35	TSS_1596	TTGAATAA	0.00218	p	USA300HOU_RS13335
281	σD/S, -35	TSS_1360	TTGACTAA	0.00218	p	USA300HOU_RS11505
282	σD/S, -35	TSS_1062	TTGACATG	0.00218	p	USA300HOU_RS08760
283	σD/S, -35	TSS_855	TTGAATAA	0.00218	p	USA300HOU_RS06860
284	σD/S, -35	TSS_806	TCGCAAAA	0.00218	p	USA300HOU_RS06475
285	σD/S, -35	TSS_779	TTGAAATG	0.00218	p	USA300HOU_RS06135
286	σD/S, -35	TSS_635	GTGCAAAT	0.00218	p	USA300HOU_RS04960
287	σD/S, -35	TSS_490	TTGCACTT	0.00218	p	USA300HOU_RS03930
288	σD/S, -35	TSS_400	TTGACATG	0.00218	p	USA300HOU_RS03430
289	σD/S, -35	TSS_330	TTGAAATG	0.00218	p	USA300HOU_RS02850
290	σD/S, -35	TSS_108	TTGCACTT	0.00218	p	USA300HOU_RS00885
291	σD/S, -35	TSS_598	TTGCCTTT	0.00279	p	USA300HOU_RS04685
292	σD/S, -35	TSS_1513	TTGCATTT	0.00279	p	USA300HOU_RS12705
293	σD/S, -35	TSS_1176	TTGAAAGA	0.00279	s	USA300HOU_RS09730
294	σD/S, -35	TSS_888	TTGCGAAT	0.00279	p	USA300HOU_RS07115
295	σD/S, -35	TSS_673	TTGTAAAA	0.00279	p	USA300HOU_RS05230
296	σD/S, -35	TSS_464	TTGAAAGA	0.00279	s	USA300HOU_RS03760
297	σD/S, -35	TSS_MR_50	TTGTAAAA	0.00279	s	USA300HOU_RS14860
298	σD/S, -35	TSS_1726	TTGAAAGA	0.00279	p	USA300HOU_RS14175
299	σD/S, -35	TSS_805	TTGAAAGA	0.00279	i
300	σD/S, -35	TSS_372	TTGCGAAT	0.00279	i
301	σD/S, -35	TSS_1641	TTGCATTT	0.00279	p	USA300HOU_RS13675
302	σD/S, -35	TSS_963	TTGCTAAT	0.00279	i
303	σD/S, -35	TSS_487	TTGCATTT	0.00279	p	USA300HOU_RS03910
304	σD/S, -35	TSS_313	TTGTAAAA	0.00279	p	USA300HOU_RS02650
305	σD/S, -35	TSS_97	TTGTCAAA	0.00279	p	USA300HOU_RS00720
306	σD/S, -35	TSS_1054	TTGTCAAA	0.00279	i
307	σD/S, -35	TSS_1019	TTGACCAT	0.00279	p	USA300HOU_RS08400
308	σD/S, -35	TSS_275	TTGACACC	0.00279	s	USA300HOU_RS02345
309	σD/S, -35	TSS_103	GTGCAAAG	0.00279	as
310	σD/S, -35	TSS_1362	TTGTAAAA	0.00279	p	USA300HOU_RS11520
311	σD/S, -35	TSS_1780	TTGAAATC	0.00279	s	USA300HOU_RS14590
312	σD/S, -35	TSS_1350	TTGAACAT	0.00279	s	USA300HOU_RS11455
313	σD/S, -35	TSS_608	TTGTAAAA	0.00279	p	USA300HOU_RS04760
314	σD/S, -35	TSS_1419	ATGCAAAA	0.00279	i
315	σD/S, -35	TSS_1605	TTGCATCT	0.00279	i
316	σD/S, -35	TSS_908	ATGCAAAA	0.00279	p	USA300HOU_RS07290
317	σD/S, -35	TSS_322	ATGCAAAA	0.00279	o
318	σD/S, -35	TSS_131	TTGTAAAA	0.00279	p	USA300HOU_RS01050
319	σD/S, -35	TSS_1336	TGGCAAAT	0.00279	p	USA300HOU_RS11330
320	σD/S, -35	TSS_244	TTGAAATC	0.00279	p	USA300HOU_RS02040
321	σD/S, -35	TSS_1025	TTGCATTT	0.00279	p	USA300HOU_RS08450
322	σD/S, -35	TSS_368	TTGAACAT	0.00279	o
323	σD/S, -35	TSS_95	TTGCATTT	0.00279	p	USA300HOU_RS00705
324	σD/S, -35	TSS_MR_28	TTGACATC	0.00279	p	USA300HOU_RS14765
325	σD/S, -35	TSS_1795	TTGCCTTT	0.00279	p	USA300HOU_RS14695
326	σD/S, -35	TSS_1752	ATGCAAAA	0.00279	p	USA300HOU_RS14375
327	σD/S, -35	TSS_1567	TTGTAAAA	0.00279	p	USA300HOU_RS13075
328	σD/S, -35	TSS_1368	ATGCAAAA	0.00279	o
329	σD/S, -35	TSS_1342	TTGACACC	0.00279	p	USA300HOU_RS11395
330	σD/S, -35	TSS_1325	ATGCAAAA	0.00279	p	USA300HOU_RS11245
331	σD/S, -35	TSS_1143	TTGTCAAA	0.00279	p	USA300HOU_RS09345
332	σD/S, -35	TSS_1101	TTGAAATC	0.00279	p	USA300HOU_RS09055
333	σD/S, -35	TSS_1016	TTGCCTTT	0.00279	p	USA300HOU_RS08350
334	σD/S, -35	TSS_1008	TTGTCAAA	0.00279	p	USA300HOU_RS08285
335	σD/S, -35	TSS_978	TTGCATTT	0.00279	p	USA300HOU_RS08010
336	σD/S, -35	TSS_977	TTGCATTT	0.00279	p	USA300HOU_RS07995
337	σD/S, -35	TSS_910	TTGTAAAA	0.00279	p	USA300HOU_RS07315
338	σD/S, -35	TSS_861	TTGCATTT	0.00279	p	USA300HOU_RS06890
339	σD/S, -35	TSS_834	TTGAACAT	0.00279	p	USA300HOU_RS06735
340	σD/S, -35	TSS_822	TTGAAATC	0.00279	p	USA300HOU_RS06585
341	σD/S, -35	TSS_705	TTGCTAAT	0.00279	p	USA300HOU_RS05480
342	σD/S, -35	TSS_636	TGGCAAAT	0.00279	p	USA300HOU_RS04970
343	σD/S, -35	TSS_593	TTGCTAAT	0.00279	p	USA300HOU_RS04655
344	σD/S, -35	TSS_552	TTGTAAAA	0.00279	p	USA300HOU_RS04290
345	σD/S, -35	TSS_463	TTGTCAAA	0.00279	p	USA300HOU_RS03755
346	σD/S, -35	TSS_375	TTGCGAAT	0.00279	p	USA300HOU_RS03120
347	σD/S, -35	TSS_307	TTGTAAAA	0.00279	p	USA300HOU_RS02625
348	σD/S, -35	TSS_299	TTGAAAGA	0.00279	p	USA300HOU_RS02555
349	σD/S, -35	TSS_229	TTGTAAAA	0.00279	p	USA300HOU_RS01935
350	σD/S, -35	TSS_194	TTGCATTT	0.00279	p	USA300HOU_RS01640
351	σD/S, -35	TSS_85	TTGTAAAA	0.00279	p	USA300HOU_RS00575
352	σD/S, -35	TSS_912	TTGCATCG	0.00315	p	USA300HOU_RS07320
353	σD/S, -35	TSS_911	TTGAATAT	0.00315	s	USA300HOU_RS07315
354	σD/S, -35	TSS_585	TTGCAGTA	0.00315	p	USA300HOU_RS04590
355	σD/S, -35	TSS_10	TTGAACAG	0.00315	o
356	σD/S, -35	TSS_1136	TTGAATAT	0.00315	p	USA300HOU_RS09315
357	σD/S, -35	TSS_819	GTGCAACA	0.00315	i
358	σD/S, -35	TSS_293	TTGACTAT	0.00315	s	USA300HOU_RS02505
359	σD/S, -35	TSS_640	TTGCCTTG	0.00315	i
360	σD/S, -35	TSS_75	TTGAACAG	0.00315	p	USA300HOU_RS00515
361	σD/S, -35	TSS_98	TTGCAGTA	0.00315	i
[truncated: 1,300 more rows]
