# Supplementary material for: Genome-scale analysis of Methicillin-resistant Staphylococcus aureus USA300 reveals a tradeoff between pathogenesis and drug resistance
Source: Sci Rep. 2018 Feb 2;8:2215. doi: 10.1038/s41598-018-20661-1 (PMC5797083; doi:10.1038/s41598-018-20661-1)
Supplement: Supplementary file 5 — Dataset S5 [file 41598_2018_20661_MOESM5_ESM.xlsx]

## Sheet: Sheet1
Dataset S5. Regulatory RNA and CDSs Found from Antisense, Internal, and Orphan TSSs
Source	Accession	Subject Name	Query	Score	E-value	Note
Rfam	RF00230	T-box	TSS_7	103.6	1.8e-24	Serine T-box leader
	RF00162	SAM	TSS_10	74.3	3.4e-16	SAM riboswitch
	RF00230	T-box	TSS_225	114.2	3.4e-27	T-box leader
	RF00167	Purine	TSS_246	74.4	3.1e-14	Purine riboswitch
	RF01854	Bacterial large SRP	TSS_283	205.3	2.6e-38	Signal recognition particle
	RF00169	Bacterial small SRP	TSS_283	69.1	2.8e-16	Signal recognition particle
	RF00011	RNaseP bact b	TSS_920	257.6	6.2e-76	Bacterial type B RNase P
	RF00230	T-box	TSS_1069	125.1	5e-30	Valine T-box leader
	RF00168	Lysine	TSS_1083	111.1	3.4e-30	Lysine riboswitch
	RF00050	FMN	TSS_1149	122.9	1.4e-30	FMN riboswitch
	RF00234	glmS	TSS_1379	139.3	7.7e-36	Glms ribozyme
BLAST		IS element	TSS_50
		Phenol soluble modulin a	TSS_263			Phenol soluble modulin a2, 3, 4
		Broken CDS	TSS_493			Broken start codon
		Transposase remnant	TSS_540
		Broken CDS	TSS_745			Broken start codon
		Hypothetical protein	TSS_1052
		Hypothetical protein	TSS_1053
		Hypothetical protein	TSS_1065
		Transposase remnant	TSS_1173
		RS09670	TSS_1175			May be longer than current annot.
		RS10560 truncation	TSS_1281			Longer ORF without start codon
		RS10905	TSS_1295			May be longer than current annot.
		RS11245	TSS_1328			May be longer than current annot.
		Putative CDS	TSS_1376			Putative protein
		Putative CDS	TSS_1465			Formate dehydrogenase
ARNold		Unknown ncRNA	TSS_587			Conserved ncRNA
		ncRNA, RsaOG	TSS_1468			ncRNA, RsaOG
