# Supplementary material for: Genome-scale analysis of Methicillin-resistant Staphylococcus aureus USA300 reveals a tradeoff between pathogenesis and drug resistance
Source: Sci Rep. 2018 Feb 2;8:2215. doi: 10.1038/s41598-018-20661-1 (PMC5797083; doi:10.1038/s41598-018-20661-1)
Supplement: Supplementary file 6 — Dataset S6 [file 41598_2018_20661_MOESM6_ESM.xlsx]

## Sheet: Master, supp
Dataset S6. RNA Expression Levels in Different Antibiotic Treatments. Expression level was normalized by DESeq2.
Gene	Normalized Expression				P-value (DESeq2, pairwise)
	Control	Linezolid	Nafcillin	Vancomycin	Linezolid	Nafcillin	Vancomycin
ncRNA1	0.940917	1.09792	2.76834	0	0.761267	0.807756	0.456889
RsaOG	171.654	86.4688	186.363	424.496	0.164816	0.726473	0.01791
6S RNA	142420	44354.1	115930	103223	0.467291	0.0709127	0.135835
PSMa2	0	2.34718	0	0	0.257934	1	1
PSMa3	0.940917	526.592	4.59547	10.299	0.0221377	0.389424	0.454801
PSMa4	0	0	0	0	-	-	-
RNase P	462250	232640	236593	375749	0.477782	0.526081	0.203169
SprA	183.448	60.1187	88.5852	139.087	0.253617	0.710397	0.536436
SprB	52.973	82.3028	135.259	76.0528	0.339778	0.0163109	0.446277
SprC1	247.164	261.638	338.727	240.844	0.174306	0.0366864	0.26016
SprC2	1.88183	45.089	32.4446	10.9313	0.483687	0.820974	0.271554
SprD	92.9947	385.428	120.587	49.7955	0.000744857	0.628612	0.00200388
SprE	98.5949	160.745	133.819	88.6991	0.0207586	0.0708412	0.489019
SprF/G	294.708	70.6797	442.927	232.094	0.139461	0.000344761	0.085638
srp	678878	467882	385382	642758	0.641192	0.862298	0.123678
USA300HOU_RS00005	9963.4	11623	10953.8	10835.6	0.829435	0.961068	0.930803
USA300HOU_RS00010	9389	10537.9	11734.3	10409.5	0.8323	0.714887	0.789856
USA300HOU_RS00015	2839.81	1651.97	2077.78	2914.32	0.174857	0.693945	0.296854
USA300HOU_RS00020	9680.09	7573.91	8987.16	11274.3	0.0884003	0.520397	0.437435
USA300HOU_RS00025	26489.4	16116	18666.5	23728.7	0.0177416	0.168864	0.799741
USA300HOU_RS00030	39954.9	23864.9	28669.3	36522.2	0.0890662	0.507377	0.474972
USA300HOU_RS00035	4417.49	2102.55	1863.35	3270.07	0.0329035	0.00662147	0.994832
USA300HOU_RS00040	395.144	384.03	343.381	329.235	0.12703	0.261291	0.332984
USA300HOU_RS00045	16090.9	3185.85	12585.9	23390.9	4.79858e-09	0.60571	0.0537907
USA300HOU_RS00050	263.054	269.169	315.641	290.095	0.650841	0.907848	0.869701
USA300HOU_RS00055	124	104.564	122.137	124.275	0.207598	0.426528	0.485881
USA300HOU_RS00060	473.633	546.401	547.29	456.689	0.345627	0.341017	0.676619
USA300HOU_RS00065	4350.22	3546.08	4927.55	4759.05	0.0621585	0.82808	0.993135
USA300HOU_RS00070	25810.1	16448.7	19199.1	23153.4	0.0775255	0.497691	0.519917
USA300HOU_RS00075	6608.44	5526.7	6784.9	8025.99	0.164168	0.773044	0.532233
USA300HOU_RS00080	23707.2	13436.6	15609.1	18671.9	0.0399785	0.263455	0.998059
USA300HOU_RS00085	6218.51	2015.56	4464.96	5374.85	1.44482e-14	0.00314536	0.0679716
USA300HOU_RS00090	643.521	305.665	233.368	436.2	0.0135759	0.000482205	0.247058
USA300HOU_RS00095	67.746	51.0327	43.2964	75.8866	0.165997	0.0751855	0.609315
USA300HOU_RS00100	6047.94	3071.75	3730.46	5616.04	0.0127248	0.18974	0.233885
USA300HOU_RS00105	12458.7	8286.01	7517.97	10999.6	0.132493	0.024226	0.493653
USA300HOU_RS00110	8214.72	7967.25	6945.48	9402.89	0.620995	0.144022	0.496609
USA300HOU_RS00115	5444.4	4916.96	4491.37	5626.35	0.723564	0.331799	0.569142
USA300HOU_RS00120	3734.29	1503.08	3034.06	2845.44	0.0201942	0.572565	0.760663
USA300HOU_RS00125	4951.02	1781.14	1884.66	4304.87	0.000928439	0.00256925	0.119527
USA300HOU_RS00130	1108.42	609.057	623.42	1072	0.711216	0.781749	0.0369478
USA300HOU_RS00135	1230.78	1343.46	1569.19	1656.67	0.394911	0.954476	0.816033
USA300HOU_RS00140	468.748	399.178	689.97	886.107	0.106493	0.888487	0.333684
USA300HOU_RS00145	32.1874	99.7925	71.0345	42.6028	0.291526	0.838589	0.317787
USA300HOU_RS00150	1692.66	738.191	1596.54	2001.11	2.15373e-07	0.664068	0.315716
USA300HOU_RS00155	412.328	345.567	482.631	407.232	0.0300738	0.448663	0.139073
USA300HOU_RS00160	12451.6	27273.9	135512	17358.1	0.0370996	1.68727e-18	0.819203
USA300HOU_RS00165	751.153	3735.51	4871.07	947.009	0.027377	0.00387763	0.237186
USA300HOU_RS00170	2366.95	3005.3	5672.04	2365.45	0.0130291	1.57372e-08	0.188133
USA300HOU_RS00175	6.21406	14.3858	50.9929	7.68272	0.698636	0.165373	0.304277
USA300HOU_RS00180	2.38499	5.64095	12.6789	0.837835	0.473374	0.943631	0.115395
USA300HOU_RS00185	12.3627	14.0831	39.7527	14.2826	0.884801	0.0985533	0.892045
USA300HOU_RS00190	28.1822	11.5846	29.3994	19.9024	0.436312	0.467845	0.955753
USA300HOU_RS00195	1099.79	1162	1379.22	811.009	0.488004	0.148906	0.3967
USA300HOU_RS00200	72.6669	133.297	125.626	93.3783	0.189414	0.25162	0.924979
USA300HOU_RS00205	209.16	206.668	289.953	229.668	0.502029	0.479419	0.802398
USA300HOU_RS00210	29.9986	14.5371	40.7497	29.403	0.562899	0.233087	0.564574
USA300HOU_RS00215	130.978	176.87	254.686	183.738	0.740521	0.544469	0.82877
USA300HOU_RS00220	1853.03	2762.86	2789.7	1945.97	0.43896	0.408463	0.38456
USA300HOU_RS00225	17.1327	13.4777	16.3331	14.2826	0.951825	0.753379	0.907771
USA300HOU_RS00230	35.2063	41.4541	73.5265	30.3437	0.992173	0.152597	0.490986
USA300HOU_RS00235	13.8068	25.0238	20.6517	12.0141	0.342941	0.499164	0.862472
USA300HOU_RS00240	3041.13	1598.63	2828.5	3636.14	0.00175978	0.734823	0.362768
USA300HOU_RS00245	93.9356	519.594	332.976	160.935	0.0534417	0.387847	0.403307
USA300HOU_RS00250	2.38499	23.1306	9.85525	4.43419	0.0389239	0.319314	0.812082
USA300HOU_RS00255	4.26683	129.434	50.0517	14.6304	0.0122058	0.32803	0.522256
USA300HOU_RS00260	20.9618	70.7182	43.4069	14.8754	0.962873	0.379165	0.0160543
USA300HOU_RS00265	63.7609	53.3799	99.7701	47.6298	0.865687	0.0974468	0.630502
USA300HOU_RS00270	228.24	258.68	466.96	261.158	0.225118	0.579427	0.242057
USA300HOU_RS00275	431.397	166.045	342.106	311.807	0.191949	0.179235	0.317079
USA300HOU_RS00280	0.940917	3.4451	0	1.67567	0.71799	0.466089	0.926562
USA300HOU_RS00285	6.71722	4.84571	8.96932	0	0.578697	0.961357	0.112419
USA300HOU_RS00290	5.6455	21.6172	23.2537	8.03054	0.490301	0.424268	0.536797
USA300HOU_RS00295	0	6.09497	15.3919	4.92421	0.947143	0.308846	0.923895
USA300HOU_RS00300	49.3855	48.1929	78.6757	20.1474	0.238399	0.952988	0.00222912
USA300HOU_RS00305	873.285	1116.81	982.14	875.854	0.0384546	0.167077	0.442558
USA300HOU_RS00310	664.981	706.541	809.066	682.268	0.295129	0.0863354	0.378254
USA300HOU_RS00315	7.65814	37.0624	39.5868	5.27202	0.0531278	0.0369368	0.552893
USA300HOU_RS00320	205.502	146.433	317.637	176.418	0.356804	0.122579	0.734098
USA300HOU_RS00325	201.542	166.801	289.29	219.638	0.611943	0.204617	0.704969
USA300HOU_RS00330	3.32591	5.79229	7.75124	8.17274	0.468337	0.316114	0.297564
USA300HOU_RS00335	41.2896	256.974	91.9647	100.595	0.710037	0.222666	0.278482
USA300HOU_RS00340	128.488	126.332	236.08	267.876	0.630653	0.231648	0.120821
USA300HOU_RS00345	132.186	142.611	262.214	194.606	0.161111	0.314329	0.849633
USA300HOU_RS00350	799.924	1050.86	1047.97	1345.8	0.935882	0.926183	0.206533
USA300HOU_RS00355	734.87	578.959	859.175	718.446	0.0699937	0.556808	0.614922
USA300HOU_RS00360	1687.98	623.9	1111.09	1163.56	0.00164355	0.441288	0.564282
USA300HOU_RS00365	3424.17	1692.48	2831.54	2688.67	0.0235566	0.888069	0.723156
USA300HOU_RS00370	1986.41	940.508	1432.38	1580.2	0.156337	0.971542	0.706231
USA300HOU_RS00375	1573.88	975.523	1213.18	1290.57	0.281967	0.806098	0.99325
USA300HOU_RS00380	1058.72	778.585	1004.07	918.599	0.321333	0.970131	0.747438
USA300HOU_RS00385	643.43	481.665	601.83	591.246	0.475268	0.755256	0.815916
USA300HOU_RS00390	5760.34	2664.97	5597.47	5325.59	0.00206171	0.0834846	0.159067
USA300HOU_RS00395	1856.1	954.478	2099.59	1806.63	0.107846	0.0579783	0.221037
USA300HOU_RS00400	0	0	4.26331	0	1	0.236022	1
USA300HOU_RS00405	0	0	0.941203	0	1	0.377139	1
USA300HOU_RS00410	268	580.354	572.327	288.949	0.929349	0.949936	0.100837
USA300HOU_RS00415	369.679	778.131	390.108	370.059	0.00264477	0.694382	0.838121
USA300HOU_RS00420	4.26683	11.7359	5.53667	6.35487	0.211189	0.633469	0.54305
USA300HOU_RS00425	288.891	432.487	205.962	188.535	0.00740526	0.497563	0.300495
USA300HOU_RS00430	197.366	175.208	194.168	158.128	0.870793	0.908475	0.638303
USA300HOU_RS00435	185.506	182.249	218.474	154.414	0.556565	0.264421	0.915903
USA300HOU_RS00440	344.033	364.042	420.948	345.335	0.674458	0.272395	0.862063
USA300HOU_RS00445	474.725	1322.52	443.04	706.907	5.16149e-07	0.686951	0.0555326
USA300HOU_RS00450	37.0228	96.3501	82.4958	38.0658	0.267154	0.448456	0.366416
USA300HOU_RS00455	8241.07	3993.53	4483.05	5345.25	0.00312417	0.0180755	0.145108
USA300HOU_RS00460	7.08958	6.24632	19.9874	7.0899	0.450414	0.617415	0.509506
USA300HOU_RS00465	157.566	127.089	224.677	207.213	0.165248	0.33329	0.537063
USA300HOU_RS00470	36.0165	104.828	122.304	38.477	0.967995	0.762029	0.0429413
USA300HOU_RS00475	13.369	36.7597	35.7115	19.4518	0.233991	0.237922	0.917821
USA300HOU_RS00480	80.5666	176.796	353.184	120.885	0.894182	0.0337427	0.371789
USA300HOU_RS00485	3.82907	19.3828	30.2854	2.75852	0.275342	0.0743541	0.447104
USA300HOU_RS00490	32.3182	97.8223	91.5767	30.3437	0.346306	0.393708	0.3409
USA300HOU_RS00495	138.727	213.555	223.848	147.853	0.722942	0.852668	0.135102
USA300HOU_RS00500	1480.2	976.811	1062.37	1908.3	0.0454581	0.110326	0.185152
USA300HOU_RS00505	330.865	362.528	398.803	422.377	0.107585	0.227295	0.351954
USA300HOU_RS00510	589.134	339.28	313.706	1002.68	0.130461	0.0739133	0.0173683
USA300HOU_RS00515	82.5792	68.5224	97.6671	165.345	0.185029	0.69638	0.303455
USA300HOU_RS00520	94.5042	166.84	241.011	130.978	0.602247	0.658468	0.25893
USA300HOU_RS00525	173.757	242.178	250.533	202.431	0.767941	0.868676	0.326234
USA300HOU_RS00530	216.602	278.635	295.379	276.989	0.84994	0.928787	0.821997
USA300HOU_RS00535	2455.67	2247.06	2563.79	2857.3	0.25439	0.858371	0.532011
USA300HOU_RS00540	536.684	320.885	401.735	508.119	0.93482	0.390603	0.0913484
USA300HOU_RS00545	452.751	406.82	379.646	411.35	0.494621	0.673678	0.465999
USA300HOU_RS00550	29238.6	26949.6	13114.4	26422.8	0.836332	0.0207043	0.890193
USA300HOU_RS00555	874.376	179.787	208.621	927.317	0.0244193	0.073715	0.0012175
USA300HOU_RS00560	3.32591	18.4748	30.8944	8.03054	0.642393	0.215533	0.598053
USA300HOU_RS00565	135.467	433.508	258.728	144.889	0.0543871	0.867004	0.0748141
USA300HOU_RS00570	83.5855	221.392	138.527	113.834	0.253024	0.798049	0.41064
USA300HOU_RS00575	6653.57	15773.9	6974.44	4725.36	0.0210931	0.234566	0.00443621
USA300HOU_RS00580	479029	46247.7	313349	309103	0.1369	0.41256	0.425249
USA300HOU_RS00585	864.481	1969.82	1924.71	1043.69	0.01304	0.0172394	0.57852
USA300HOU_RS00590	1943.64	3062.12	1497.31	2073.9	0.123773	0.388089	0.818396
USA300HOU_RS00595	1456.88	935.885	1052.22	904.449	0.519708	0.7206	0.465781
USA300HOU_RS00600	3438.16	2252.17	3386.72	2379.78	0.199474	0.79967	0.250254
USA300HOU_RS00605	88.9241	45.8458	111.507	34.2244	0.00618032	0.428599	0.000779213
USA300HOU_RS00610	79.3841	76.1693	139.799	65.6904	0.225944	0.850156	0.121999
USA300HOU_RS00615	186.754	177.627	199.317	102.492	0.146341	0.246271	0.00524153
USA300HOU_RS00620	110.827	107.024	162.721	108.435	0.119258	0.629656	0.123948
USA300HOU_RS00625	242.485	252.852	243.222	178.457	0.283294	0.231419	0.0350441
USA300HOU_RS00630	365.543	406.478	357.497	329.685	0.397599	0.191614	0.115067
USA300HOU_RS00635	225.94	190.727	178.057	163.052	0.234663	0.157026	0.0921785
USA300HOU_RS00640	337.884	287.908	344.431	257.782	0.151928	0.417182	0.069176
USA300HOU_RS00645	337.623	336.027	329.318	233.485	0.490289	0.424486	0.0188276
USA300HOU_RS00650	0.940917	1.09792	4.0417	0.837835	0.954386	0.410329	0.972883
USA300HOU_RS00655	39.277	101.798	70.0943	59.0117	0.875848	0.367453	0.215482
USA300HOU_RS00660	401.776	395.232	245.44	488.542	0.372898	0.0189984	0.831823
USA300HOU_RS00665	2002.55	722.03	1417.31	1575.7	0.830438	0.00848679	0.00257246
USA300HOU_RS00670	0	0	2.43618	0	1	0.269292	1
USA300HOU_RS00675	28.4237	21.7685	120.865	30.9365	0.188018	0.00676733	0.538725
USA300HOU_RS00680	75.3789	37.5549	75.8526	59.3989	0.487263	0.362176	0.753431
USA300HOU_RS00685	115.728	106.911	116.879	109.724	0.983526	0.769306	0.959229
USA300HOU_RS00690	79.7111	104.79	158.68	51.7162	0.842563	0.187338	0.124571
USA300HOU_RS00695	136.186	349.161	312.489	174.782	0.100134	0.182218	0.7053
USA300HOU_RS00700	6875.03	3049.13	5969.16	5093.93	0.141538	0.353319	0.719982
USA300HOU_RS00705	3752.18	843.401	6789.72	4592.97	4.6367e-11	2.42569e-06	0.0100299
USA300HOU_RS00710	738.04	471.52	622.48	994.812	0.0582365	0.531836	0.110317
USA300HOU_RS00715	0	1.24926	15.7794	5.76204	0.840206	0.0660248	0.507215
USA300HOU_RS00720	652.356	56.5223	216.702	957.767	0.001395	0.845886	0.00037282
USA300HOU_RS00725	532.593	564.268	525.316	1058.67	0.870891	0.728088	0.12304
USA300HOU_RS00730	4532.84	2613.22	4604.3	6056.34	0.0147512	0.341734	0.00922346
USA300HOU_RS00735	14777	7552.11	10322	13998.7	0.0331078	0.951909	0.0274005
USA300HOU_RS00740	124.764	73.8606	110.788	108.333	0.318953	0.870708	0.934871
USA300HOU_RS00745	48.9478	75.7538	57.8576	37.963	0.47584	0.960438	0.334277
USA300HOU_RS00750	49.8887	66.0238	45.5109	66.7338	0.98316	0.312544	0.952247
USA300HOU_RS00755	35.1409	73.0269	65.3873	63.7937	0.906268	0.733398	0.712777
USA300HOU_RS00760	207.912	193.226	194.778	98.9348	0.904596	0.928497	0.0118837
USA300HOU_RS00765	1139.24	665.959	895.878	1168.69	0.0917875	0.847255	0.235753
USA300HOU_RS00770	0	2.34718	6.4226	1.08285	0.973217	0.412609	0.774203
USA300HOU_RS00775	0.940917	16.4303	20.707	1.67567	0.134715	0.0608726	0.586208
USA300HOU_RS00780	7.59274	1.24926	8.85878	4.43419	0.213091	0.998476	0.523795
USA300HOU_RS00785	132.729	84.6885	156.797	124.339	0.58703	0.255491	0.612673
USA300HOU_RS00790	293.712	406.558	615.564	507.171	0.834512	0.0848375	0.414576
USA300HOU_RS00795	11739.1	403.149	978.05	12528.8	1.81784e-08	0.00257756	8.48569e-07
USA300HOU_RS00800	20.8964	37.0624	21.0949	30.4859	0.535332	0.839751	0.746012
USA300HOU_RS00805	28.0514	53.0001	21.5376	25.3167	0.744412	0.20442	0.31898
USA300HOU_RS00810	32.0112	32.7092	35.5451	27.5458	0.422238	0.490561	0.308945
USA300HOU_RS00815	62.9961	114.104	129.004	100.184	0.873258	0.828263	0.594089
USA300HOU_RS00820	70.6743	58.5283	89.2511	63.7303	0.704871	0.472443	0.864469
USA300HOU_RS00825	67.5899	94.3414	99.6596	91.1098	0.532682	0.406099	0.600429
USA300HOU_RS00830	92.3154	84.3473	98.1093	67.2872	0.358331	0.642661	0.118984
USA300HOU_RS00835	37.5913	66.4779	44.3486	33.3472	0.113761	0.484007	0.945218
USA300HOU_RS00840	20.3932	78.101	69.0421	22.8032	0.467714	0.63389	0.0812301
USA300HOU_RS00845	27.679	81.6589	86.8696	32.0193	0.151045	0.109209	0.611788
USA300HOU_RS00850	11.4218	57.0891	58.6883	12.7097	0.665418	0.618502	0.0846779
USA300HOU_RS00855	269.53	269.701	249.037	220.878	0.905211	0.826784	0.487715
USA300HOU_RS00860	151.94	102.745	110.622	105.353	0.224147	0.325767	0.262146
USA300HOU_RS00865	232.945	282.799	192.065	190.029	0.437999	0.331733	0.326764
USA300HOU_RS00870	602.729	514.262	452.729	446.42	0.531125	0.172289	0.156038
USA300HOU_RS00875	1285.56	917.41	1004.34	991.08	0.311481	0.604034	0.560943
USA300HOU_RS00880	123.235	167.484	233.202	119.224	0.77868	0.132065	0.338324
USA300HOU_RS00885	101.156	149.312	157.849	94.7062	0.204168	0.136703	0.720252
USA300HOU_RS00890	781.166	371.045	785.318	960.138	0.00292413	0.70507	0.731071
USA300HOU_RS00895	159.951	245.395	324.558	214.484	0.987576	0.257317	0.579454
USA300HOU_RS00900	56.6059	74.0505	57.0823	73.8477	0.822844	0.68515	0.812153
USA300HOU_RS00905	8309.26	7965.66	8159.81	7239.95	0.00468781	0.00720776	0.000800356
USA300HOU_RS00910	7724.07	7519.4	5649.73	5234.77	0.0366741	0.00034955	7.26604e-05
USA300HOU_RS00915	11741.1	10796.2	7298.54	7178.31	0.168616	0.00070052	0.000521841
USA300HOU_RS00920	7694.47	8693.97	5625.33	5213.1	0.487633	0.00202211	0.00047236
USA300HOU_RS00925	13651.8	17439.2	10529.8	10121.4	0.765042	0.0165208	0.00926198
USA300HOU_RS00930	4341.73	7171.59	4122.62	3396.76	0.0766492	0.132053	0.00825233
USA300HOU_RS00935	224.894	406.517	242.337	143.561	0.0319133	0.759496	0.134619
USA300HOU_RS00940	280.861	565.977	534.95	419.76	0.0589216	0.0913306	0.42676
USA300HOU_RS00945	4308.59	6321.72	3996.95	4357.44	9.55517e-05	0.514686	0.203612
USA300HOU_RS00950	385.453	798.155	590.926	550.833	0.00101295	0.073606	0.154339
USA300HOU_RS00955	8162.15	371.576	1741.83	8334.03	2.23808e-18	0.10341	3.26582e-09
USA300HOU_RS00960	158.788	221.546	163.828	153.164	0.027608	0.259212	0.371919
USA300HOU_RS00965	327.665	445.472	191.512	255.798	0.021383	0.182636	0.924299
USA300HOU_RS00970	143.21	258.267	174.347	131.895	0.0145827	0.292793	0.917226
USA300HOU_RS00975	199.484	173.73	156.851	150.612	0.287297	0.464754	0.533937
USA300HOU_RS00980	1662.31	3314.77	2099.82	2433.15	0.24335	0.359559	0.815885
USA300HOU_RS00985	383.813	1160.73	465.295	343.526	3.63709e-06	0.227654	0.915357
USA300HOU_RS00990	1002.28	3417.13	1849.05	1038.69	0.000159763	0.0713206	0.98187
USA300HOU_RS00995	0	1.09792	1.55025	0.837835	0.992283	0.875322	0.932871
USA300HOU_RS01000	60083.3	22744.1	27632.5	75636.8	9.17782e-05	0.00289622	0.0640527
USA300HOU_RS01005	129.117	170.965	90.9671	479.47	0.337423	0.0526462	0.400304
USA300HOU_RS01010	117.76	162.484	121.862	329.569	0.61463	0.364562	0.551327
USA300HOU_RS01015	338.976	352.38	242.948	567.434	0.336256	0.0688891	0.859998
USA300HOU_RS01020	191.106	293.057	181.988	396.5	0.697004	0.138624	0.738305
USA300HOU_RS01025	15.6232	30.8546	85.0978	35.4101	0.951042	0.0188318	0.747765
USA300HOU_RS01030	6807.44	4371.25	5753.38	8583.88	0.0140804	0.336211	0.216072
USA300HOU_RS01035	303.337	448.199	860.009	521.605	0.497172	0.145302	0.859887
USA300HOU_RS01040	243.295	310.208	655.095	629.298	0.59272	0.0622565	0.0810566
USA300HOU_RS01045	179.685	213.291	436.231	462.341	0.944627	0.075114	0.0518232
USA300HOU_RS01050	1833.58	2811.95	1799.84	1327.49	0.0599842	0.852361	0.11377
USA300HOU_RS01055	125.575	199.89	149.156	148.691	0.0862954	0.518578	0.512418
USA300HOU_RS01060	126.385	271.027	210.003	161.464	0.023434	0.17967	0.671704
USA300HOU_RS01065	306.532	820.46	428.81	363.571	0.000994046	0.587688	0.901262
USA300HOU_RS01070	932.231	1294.67	835.529	764.542	0.0261328	0.997181	0.66615
USA300HOU_RS01075	101.247	275.793	177.285	174.83	0.681339	0.164526	0.157475
USA300HOU_RS01080	322.07	499.46	473.99	307.215	0.327457	0.460598	0.216968
USA300HOU_RS01085	214.277	162.523	340.667	89.4342	0.850358	0.00369715	0.0638047
USA300HOU_RS01090	579.377	136.062	282.591	1259.69	0.000108701	0.0384678	0.0541607
USA300HOU_RS01095	593.184	268.451	335.853	1430.67	0.00708459	0.0283254	0.199241
USA300HOU_RS01100	644.034	285.979	351.298	1143.97	0.00325243	0.0131701	0.713602
USA300HOU_RS01105	323.771	219.122	210.225	591.311	0.006664	0.00468115	0.799286
USA300HOU_RS01110	1454.31	647.069	544.748	1838.07	0.00697229	0.00138156	0.723822
USA300HOU_RS01115	1153.76	636.315	444.092	1271.26	0.0210957	0.000710952	0.842487
USA300HOU_RS01120	1291.92	685.001	665.058	1207.96	0.0213144	0.0155126	0.854872
USA300HOU_RS01125	416.026	1724.3	1145.26	546.596	0.094782	0.584632	0.144806
USA300HOU_RS01130	121.438	93.2435	231.985	218.128	0.33356	0.0493362	0.0773377
USA300HOU_RS01135	660.191	606.407	613.293	985.532	0.136998	0.151135	0.298738
USA300HOU_RS01140	925.141	871.98	793.344	1301.07	0.482332	0.248979	0.219962
USA300HOU_RS01145	941.786	414.318	604.932	1061.98	0.0123068	0.563561	0.0161279
USA300HOU_RS01150	202550	968.848	24521.5	310811	3.66377e-09	0.0903737	0.00140785
USA300HOU_RS01155	58540.2	578.307	7221.86	79844.5	0.0124471	0.218095	0.0676123
USA300HOU_RS01160	104.502	9.08605	33.6633	192.401	5.58031e-05	0.0209243	0.280171
USA300HOU_RS01165	1550.18	1594.24	1585.08	1774.47	0.0873925	0.0816593	0.23654
USA300HOU_RS01170	251.964	792.823	1316.82	258.881	0.0116907	4.28815e-05	0.398504
USA300HOU_RS01175	5726.73	3131.9	15098.4	2939.61	0.863734	0.00141939	0.958021
USA300HOU_RS01180	0	1.09792	8.91405	0.837835	0.724006	0.0588621	0.794688
USA300HOU_RS01185	8.59906	5.64095	30.1195	4.43419	0.717282	0.0776993	0.560927
USA300HOU_RS01190	239.878	153.288	143.232	147.916	0.815423	0.628845	0.724279
USA300HOU_RS01195	172.706	72.5728	132.492	104.373	0.0789681	0.957019	0.461185
USA300HOU_RS01200	20.9618	7.19289	39.8084	12.7097	0.168731	0.191533	0.515648
USA300HOU_RS01205	55.9266	25.9704	84.3782	42.255	0.220165	0.106089	0.877578
USA300HOU_RS01210	34.2654	74.466	91.0219	20.3925	0.0289964	0.00565969	0.389131
USA300HOU_RS01215	3121.28	2475.49	3268.8	2620.06	0.553115	0.464623	0.7507
USA300HOU_RS01220	695.014	399.247	517.295	1130.29	0.113267	0.330443	0.357117
USA300HOU_RS01225	292.297	17.2255	81.1129	333.487	0.00200769	0.665902	0.00900016
USA300HOU_RS01230	257.509	30.3235	240.129	259.806	0.013337	0.958561	0.861902
USA300HOU_RS01235	21184.2	660.431	5624.58	24840.6	2.4596e-10	0.443856	0.000854231
USA300HOU_RS01240	0	1.09792	1.82713	0.837835	0.996557	0.821363	0.940531
USA300HOU_RS01245	366364	1218.82	69961.2	404015	2.01082e-50	0.00927515	0.00226172
USA300HOU_RS01250	19.8247	0	8.58189	48.4676	0.00288306	0.141489	0.254318
USA300HOU_RS01255	915.893	506.463	500.785	735.004	0.493054	0.524444	0.0273448
USA300HOU_RS01260	1286.39	864.333	1331.66	1141.28	0.479989	0.112641	0.442412
USA300HOU_RS01265	0	1.24926	0	0	0.312905	1	1
USA300HOU_RS01270	27.6136	41.6054	83.9908	32.6122	0.774254	0.232031	0.465065
USA300HOU_RS01275	12.2319	6.09497	20.8175	13.0576	0.188779	0.96909	0.597076
USA300HOU_RS01280	4.70459	8.93471	12.6236	9.70621	0.620364	0.403567	0.565876
USA300HOU_RS01285	46.6936	49.7449	110.29	46.6892	0.63699	0.0994685	0.529414
USA300HOU_RS01290	101.855	86.3918	124.02	103.922	0.285038	0.870246	0.653129
USA300HOU_RS01295	3.32591	6.09497	10.1874	5.76204	0.896968	0.467546	0.933038
USA300HOU_RS01300	305.893	254.517	276.719	235.406	0.977431	0.727285	0.797274
USA300HOU_RS01305	1069.06	1059.16	1671.5	1829.36	0.579428	0.267511	0.147087
USA300HOU_RS01310	2186.23	1991.79	2490.31	3018.09	0.946495	0.407144	0.106774
USA300HOU_RS01315	2796.17	3349.23	3740.82	3517.59	0.928134	0.561686	0.750311
USA300HOU_RS01320	2500.6	1892.66	2760.84	2031.71	0.00858806	0.876541	0.030961
USA300HOU_RS01325	3590.8	3689.34	5426.85	4828.22	0.168911	0.523343	0.970335
USA300HOU_RS01330	9432.08	8259.65	8979.97	9198.76	0.614677	0.866294	0.710423
USA300HOU_RS01335	10890.7	15585.1	13975	12255.3	0.536288	0.974375	0.507068
USA300HOU_RS01340	21288.3	22957.9	20570	19084	0.468252	0.944075	0.544697
USA300HOU_RS01345	3244.82	326.525	910.063	4634.51	8.3508e-07	0.209908	1.39736e-06
USA300HOU_RS01350	5692.08	2534.52	3538.62	7174.36	0.000606446	0.239263	0.000254731
USA300HOU_RS01355	1920.89	1136.65	1366.61	2442.16	0.00187308	0.0483935	0.0910071
USA300HOU_RS01360	246.968	43.6884	568.224	485.713	7.31248e-06	0.0155154	0.0493635
USA300HOU_RS01365	897.714	219.691	1410.23	1405.29	1.2015e-05	0.117675	0.119504
USA300HOU_RS01370	1455.56	1369.1	1413.22	1621.11	0.822579	0.683416	0.227751
USA300HOU_RS01375	317.053	114.938	485.556	344.434	0.025632	0.163194	0.621048
USA300HOU_RS01380	806.063	476.594	1013.86	793.036	0.391427	0.0917928	0.395041
USA300HOU_RS01385	105.443	50.2374	118.039	104.942	0.237835	0.482342	0.664254
USA300HOU_RS01390	510.187	103.276	187.414	496.008	0.0631297	0.666643	0.0399154
USA300HOU_RS01395	0.940917	2.49853	4.0417	1.08285	0.705121	0.964176	0.466217
USA300HOU_RS01400	1355.98	1148.19	832.822	1715.96	0.777752	0.158242	0.2464
USA300HOU_RS01405	181.657	408.787	299.645	510.01	0.920473	0.536034	0.52303
USA300HOU_RS01410	933.312	565.33	498.296	1166.69	0.530785	0.263529	0.0250889
USA300HOU_RS01415	679.135	428.096	468.231	737.804	0.0803103	0.180372	0.379867
USA300HOU_RS01420	0	0	3.43265	0	1	0.25021	1
USA300HOU_RS01425	50.0195	70.377	51.1587	45.0769	0.723942	0.33148	0.231547
USA300HOU_RS01430	10.9841	21.1247	20.0979	6.59988	0.292293	0.316361	0.570525
USA300HOU_RS01435	476.088	409.434	431.301	261.331	0.534575	0.657639	0.0281475
USA300HOU_RS01440	410.989	371.992	351.076	343.209	0.849909	0.954597	0.88154
USA300HOU_RS01445	2210.42	1648.82	1365.88	1580.09	0.991395	0.449484	0.858007
USA300HOU_RS01450	272.75	364.232	423.281	481.428	0.68256	0.994405	0.733004
USA300HOU_RS01455	491.078	297.071	283.257	469.65	0.0984968	0.0730902	0.759747
USA300HOU_RS01460	637.745	289.727	328.215	596.352	0.0110027	0.0283254	0.647557
USA300HOU_RS01465	2044.29	1317	2292.25	2385.08	0.0212353	0.465373	0.543439
USA300HOU_RS01470	41.355	29.8695	91.6867	26.9923	0.175049	0.176866	0.117442
USA300HOU_RS01475	104.593	151.169	190.517	91.5605	0.615101	0.92172	0.0732466
USA300HOU_RS01480	3502.63	1850.16	1030.7	3575.45	0.282342	9.96936e-05	0.034139
USA300HOU_RS01485	25495.5	7803.31	7834.83	23709.3	0.175932	0.180132	0.000864647
USA300HOU_RS01490	2251.18	4269.69	2211.24	3487.17	0.0848965	0.477075	0.330708
USA300HOU_RS01495	377.69	907.499	395.097	602.628	0.0214066	0.547943	0.38863
USA300HOU_RS01500	21.8373	54.0238	35.6562	41.2355	0.300028	0.793135	0.591005
USA300HOU_RS01505	278.743	477.012	302.026	574.467	0.368271	0.551637	0.12688
USA300HOU_RS01510	3131.78	2442.42	1744.38	3728.37	0.688742	0.201498	0.0118867
USA300HOU_RS01515	215.656	221.205	120.256	266.224	0.435297	0.127368	0.129936
USA300HOU_RS01520	372.341	242.33	127.232	322.517	0.538325	0.0714708	0.0826234
USA300HOU_RS01525	121.856	280.226	173.908	220.515	0.607051	0.499029	0.930847
USA300HOU_RS01530	214.931	141.626	84.5445	224.19	0.384464	0.290861	0.00688855
USA300HOU_RS01535	6164.89	2768.68	3052.56	5060.56	0.0521377	0.156787	0.17243
USA300HOU_RS01540	1628.9	1374.43	2058.14	2129.47	0.0184751	0.633938	0.761286
USA300HOU_RS01545	27.045	28.1662	50.6607	58.2133	0.337627	0.821334	0.622873
USA300HOU_RS01550	66.0805	87.11	126.126	76.7484	0.664936	0.710342	0.499722
USA300HOU_RS01555	64.8779	114.861	87.0923	88.9681	0.634423	0.293978	0.316537
USA300HOU_RS01560	65.0087	64.9259	135.426	46.6892	0.236499	0.280692	0.0340318
USA300HOU_RS01565	75.9928	95.9704	136.423	72.4959	0.745541	0.128717	0.553018
USA300HOU_RS01570	92.2299	110.62	163.165	84.9212	0.326831	0.704798	0.0663826
USA300HOU_RS01575	65.8189	168.125	162.833	104.476	0.826474	0.877969	0.323073
USA300HOU_RS01580	35.3372	93.8103	70.7034	33.2444	0.26282	0.546274	0.444353
USA300HOU_RS01585	124.744	93.8874	176.619	84.5494	0.0175438	0.653014	0.00647877
USA300HOU_RS01590	177.894	124.742	217.867	141.008	0.00361623	0.47541	0.0134822
USA300HOU_RS01595	214.851	165.362	245.273	197.482	0.0232551	0.500813	0.115538
USA300HOU_RS01600	215.138	233.279	339.23	260.335	0.0640466	0.83134	0.166131
USA300HOU_RS01605	225.9	248.006	293.331	210.01	0.641342	0.75192	0.230311
USA300HOU_RS01610	69.5825	294.19	148.218	83.0399	0.530563	0.555496	0.122006
USA300HOU_RS01615	1339.97	594.22	517.456	1247.87	0.0654164	0.0124197	0.0954109
USA300HOU_RS01620	4493.41	219.083	2374	10625.6	2.15246e-28	0.215576	1.04549e-07
USA300HOU_RS01625	2553.94	2202.18	2347.6	2669.89	0.759104	0.991609	0.518493
USA300HOU_RS01630	12162	3151.54	5097.19	15519.3	5.54282e-06	0.0266494	0.00119993
USA300HOU_RS01635	1.44408	0	4.0417	0	0.710821	0.411688	0.698136
USA300HOU_RS01640	718.502	701.428	633.777	1306.3	0.474117	0.228465	0.0198551
USA300HOU_RS01645	1035.02	874.856	614.397	1145.97	0.928998	0.0595512	0.192978
USA300HOU_RS01650	5271.89	3627.87	4297.28	3586.19	0.496703	0.98523	0.46756
USA300HOU_RS01655	39.5386	18.1336	67.3807	48.6492	0.462402	0.0906767	0.312402
USA300HOU_RS01660	104.437	48.3443	80.5581	67.9589	0.371245	0.655482	0.972199
USA300HOU_RS01665	100.673	98.5817	115.771	115.976	0.35614	0.142083	0.144015
USA300HOU_RS01670	106.58	111.303	118.042	307.659	0.401829	0.456321	0.333641
USA300HOU_RS01675	120.014	45.5431	59.7958	297.257	0.087348	0.218436	0.0350752
USA300HOU_RS01680	218.785	191.977	218.143	206.13	0.638959	0.9437	0.875955
USA300HOU_RS01685	654.153	753.333	971.455	673.188	0.538793	0.484994	0.237563
USA300HOU_RS01690	876.279	722.861	515.125	782.161	0.565173	0.405702	0.363132
USA300HOU_RS01695	35.6441	33.9585	79.1189	35.4101	0.863269	0.0588242	0.927594
USA300HOU_RS01700	14672.9	28078.8	11365	13954.8	0.00503048	0.349133	0.932242
USA300HOU_RS01705	1269.63	988.662	1162.63	1247.83	0.0124941	0.121102	0.267212
USA300HOU_RS01710	1326	530.164	673.916	994.495	1.41856e-06	0.000379002	0.181113
USA300HOU_RS01715	1.44408	8.44216	0.609044	3.35134	0.210612	0.880822	0.616194
USA300HOU_RS01720	795.365	488.974	486.169	581.468	0.761629	0.743558	0.786745
USA300HOU_RS01725	335.519	223.285	272.512	236.283	0.513818	0.899955	0.66024
USA300HOU_RS01730	538.858	511.006	448.466	415.499	0.34935	0.734378	0.9889
USA300HOU_RS01735	769.196	572.903	613.18	556.855	0.914209	0.67565	0.985524
USA300HOU_RS01740	835.151	795.472	742.848	709.687	0.758627	0.998325	0.839394
USA300HOU_RS01745	2333.62	1942.41	1475.12	2423.62	0.716067	0.168131	0.0741725
USA300HOU_RS01750	288.519	236.386	229.714	299.16	0.550301	0.458299	0.714327
USA300HOU_RS01755	53.3454	45.0505	57.6918	59.7467	0.90398	0.440841	0.393836
USA300HOU_RS01760	44.3086	50.5401	75.1872	69.8401	0.33376	0.0363211	0.0604501
USA300HOU_RS01765	166.557	123.493	196.605	191.768	0.301896	0.548586	0.591887
USA300HOU_RS01770	416.589	236.612	435.122	367.403	0.189511	0.240431	0.635842
USA300HOU_RS01775	506.61	746.03	794.009	552.998	0.198985	0.0997465	0.706715
USA300HOU_RS01780	342.398	398.496	479.305	300.361	0.913197	0.552545	0.230417
USA300HOU_RS01785	2484.65	1721.59	1094.65	4245.54	0.082029	0.00132238	0.216045
USA300HOU_RS01790	169.073	182.852	182.986	248.875	0.572636	0.582071	0.639442
USA300HOU_RS01795	384.226	395.271	285.746	298.915	0.79484	0.30643	0.401766
USA300HOU_RS01800	198.176	227.033	166.044	170.862	0.789303	0.291745	0.35545
USA300HOU_RS01805	1296.63	1579.55	1091.1	1455.63	0.455631	0.279845	0.723124
USA300HOU_RS01810	112.97	51.9793	65.1662	94.7696	0.2512	0.569982	0.612499
USA300HOU_RS01815	892.567	775.671	935.462	822.226	0.49189	0.916926	0.663134
USA300HOU_RS01820	44.4847	73.2553	146.554	48.9577	0.564179	0.151345	0.0944844
USA300HOU_RS01825	202.463	191.146	255.79	124.599	0.879183	0.422542	0.122657
USA300HOU_RS01830	233.886	340.042	375.548	222.372	0.283384	0.132199	0.450499
USA300HOU_RS01835	273.489	549.841	333.142	211.275	0.408538	0.5723	0.0694413
USA300HOU_RS01840	530.042	474.318	398.306	302.179	0.608084	0.213181	0.0158175
USA300HOU_RS01845	937.017	797.283	786.48	551.227	0.255588	0.235825	0.0103776
USA300HOU_RS01850	403.351	177.024	387.174	399.873	0.00570869	0.637263	0.533392
USA300HOU_RS01855	466.262	554.544	874.843	743.13	0.290191	0.385471	0.858352
USA300HOU_RS01860	1399.78	1361.18	1875.26	1545.87	0.538127	0.2272	0.909297
USA300HOU_RS01865	1163.11	1774.33	2241.83	1567.73	0.545341	0.0641044	0.962223
USA300HOU_RS01870	524.382	773.66	566.843	490.067	0.997675	0.203497	0.0621219
USA300HOU_RS01875	2.38499	0	7.97285	1.08285	0.789942	0.148972	0.98595
USA300HOU_RS01880	13729.6	4608.4	9271.02	10690.1	0.000193795	0.735738	0.240115
USA300HOU_RS01885	1193.83	603.573	1038.95	966.728	0.161301	0.264569	0.433791
USA300HOU_RS01890	550.561	497.529	651.11	559.021	0.690759	0.478436	0.938639
USA300HOU_RS01895	257.338	190.804	208.011	307.151	0.499387	0.718029	0.226595
USA300HOU_RS01900	97.4124	69.5075	64.335	141.949	0.52021	0.37556	0.228675
USA300HOU_RS01905	64.6564	52.8488	59.9611	149.513	0.55954	0.402372	0.00491211
USA300HOU_RS01910	846.22	703.517	843.614	799.036	0.639415	0.642297	0.847641
USA300HOU_RS01915	1711.88	1827.47	1937.82	1411.03	0.836512	0.864114	0.0656233
USA300HOU_RS01920	381.237	488.024	617.282	448.997	0.245716	0.892822	0.13127
USA300HOU_RS01925	9120.21	7025.61	7697.89	8220.62	0.793133	0.84057	0.591399
USA300HOU_RS01930	104.965	162.828	177.448	139.862	0.979487	0.775663	0.632028
USA300HOU_RS01935	69189.9	46051.5	30724.3	50078	0.972396	0.0891555	0.752497
USA300HOU_RS01940	119290	88843.1	52310.2	85125.8	0.664772	0.0745853	0.796959
USA300HOU_RS01945	35120.1	36770.7	19935.7	30280.7	0.173309	0.175535	0.615734
USA300HOU_RS01950	25.4702	101.647	51.823	39.3543	0.0528525	0.777923	0.711797
USA300HOU_RS01955	6.65182	20.4808	9.79998	11.2791	0.159944	0.611075	0.516234
USA300HOU_RS01960	14.2446	17.5282	11.3502	17.2861	0.998503	0.550857	0.983463
USA300HOU_RS01965	157.39	202.656	599.666	185.713	0.418523	0.000172181	0.569808
USA300HOU_RS01970	9.97773	38.009	34.1054	17.6339	0.0693328	0.102919	0.661822
USA300HOU_RS01975	2104.45	3416.55	1293.46	4504.17	0.870059	0.00278802	0.508034
USA300HOU_RS01980	279.553	550.84	973.72	390.887	0.0731828	0.000241173	0.501247
USA300HOU_RS01985	10877.7	7104.33	2573.22	9051.3	0.754528	0.00012014	0.185538
USA300HOU_RS01990	1.88183	17.6796	11.4055	3.00353	0.769808	0.42738	0.0608373
USA300HOU_RS01995	392.307	434.76	505.328	438.722	0.518268	0.871099	0.560799
USA300HOU_RS02000	83.2786	203.22	144.951	121.556	0.501913	0.965988	0.67533
USA300HOU_RS02005	1131.77	1475.32	1884.79	1525.76	0.774604	0.513026	0.88403
USA300HOU_RS02010	85.5127	206.439	253.912	106.191	0.938518	0.464558	0.0565357
USA300HOU_RS02015	67910.2	58202.7	47995.3	59551.4	0.267887	0.0397887	0.324207
USA300HOU_RS02020	28852.5	24836.4	22609.6	25959.8	0.15316	0.0617246	0.227442
USA300HOU_RS02025	2370.24	890.194	1882.78	1634.12	0.0195631	0.109478	0.394962
USA300HOU_RS02030	10918.1	8413.86	6200.71	7653.96	0.44909	0.0263137	0.228561
USA300HOU_RS02035	3.32591	7.19289	6.14572	1.08285	0.742614	0.659555	0.145267
USA300HOU_RS02040	17726.6	11732	11062.5	17745.6	0.454127	0.284609	0.117916
USA300HOU_RS02045	736.586	1167.04	1408.57	1095.62	0.954188	0.427694	0.747008
USA300HOU_RS02050	1501.97	1379.55	2016.94	3513.29	0.505211	0.28478	0.000275796
USA300HOU_RS02055	11094.2	7553.18	5753.07	7800.71	0.357253	0.0535809	0.423251
USA300HOU_RS02060	25598.5	21267.9	13382.1	18660.3	0.820217	0.0392732	0.455993
USA300HOU_RS02065	49029.4	41739.1	27743.1	38331.5	0.752799	0.0741932	0.906993
USA300HOU_RS02070	69414.9	57152.1	40564.3	56181.8	0.597884	0.408641	0.643546
USA300HOU_RS02075	9.47457	25.5163	48.5009	11.5241	0.8666	0.15337	0.254328
USA300HOU_RS02080	11.291	32.8606	40.916	23.151	0.69846	0.962002	0.318008
USA300HOU_RS02085	3.82907	7.04155	2.43618	2.75852	0.229802	0.702467	0.658226
USA300HOU_RS02090	0.940917	7.04155	5.20451	2.75852	0.826073	0.645987	0.361519
USA300HOU_RS02095	56.6713	68.0683	86.926	73.2309	0.831127	0.704561	0.961191
USA300HOU_RS02100	406.345	207.804	295.38	406.552	0.121967	0.794602	0.341871
USA300HOU_RS02105	58.6185	109.825	135.758	109.724	0.0301901	0.00349947	0.0288579
USA300HOU_RS02110	32.3836	21.276	81.2219	29.5452	0.815772	0.0108461	0.719912
USA300HOU_RS02115	28.1822	28.0149	60.5707	28.2808	0.831383	0.22504	0.861322
USA300HOU_RS02120	0	0	2.76834	0	0.688115	0.579128	0.678443
USA300HOU_RS02125	29.7571	3.4451	65.2767	10.1962	0.0640256	0.0319321	0.373588
USA300HOU_RS02130	27.4828	23.6617	61.8993	29.403	0.331879	0.364149	0.540111
USA300HOU_RS02135	0	0	5.25979	2.16569	0.592498	0.551244	0.979318
USA300HOU_RS02140	96.4514	41.9466	161.115	74.2349	0.054425	0.129507	0.59005
USA300HOU_RS02145	56.1681	94.5698	176.841	69.4529	0.458568	0.0112121	0.93012
USA300HOU_RS02150	13.1728	21.6172	61.9551	5.86485	0.976246	0.0923656	0.127981
USA300HOU_RS02155	22.4713	17.3769	62.232	26.2573	0.844631	0.00782864	0.353339
USA300HOU_RS02160	32.122	92.2969	120.367	40.2949	0.41929	0.123026	0.235294
USA300HOU_RS02165	0.940917	5.79229	8.91405	1.67567	0.459392	0.215509	0.93127
USA300HOU_RS02170	3228.27	2311.22	2747.59	3939.49	0.00186993	0.0245114	0.663954
USA300HOU_RS02175	1763.33	1974.44	1758.93	1804.39	0.433367	0.129962	0.181026
USA300HOU_RS02180	5038.28	777.339	7580.34	4418.87	0.00013741	0.030348	0.477937
USA300HOU_RS02185	22293.3	4180.12	27322.8	21214.5	0.00774302	0.0678047	0.229121
USA300HOU_RS02190	481.854	667.55	1295.06	729.622	0.0342968	3.15423e-05	0.0166706
USA300HOU_RS02195	64.8326	37.2523	88.5862	78.5663	0.362172	0.142622	0.265703
USA300HOU_RS02200	62.1206	39.9406	91.4098	77.3807	0.0525586	0.844514	0.792146
USA300HOU_RS02205	70.5234	56.825	106.968	77.6257	0.183475	0.561498	0.675701
USA300HOU_RS02210	35.3372	18.3234	53.2622	32.6122	0.517788	0.167472	0.691855
USA300HOU_RS02215	21.9027	23.6232	55.0898	19.0646	0.604966	0.269683	0.39016
USA300HOU_RS02220	41.2896	37.2137	67.1039	45.4247	0.271395	0.938953	0.491303
USA300HOU_RS02225	49.0132	62.4274	101.32	72.5199	0.909129	0.20212	0.620248
USA300HOU_RS02230	90.8059	76.2078	150.375	112.933	0.105524	0.520473	0.727043
USA300HOU_RS02235	134.35	116.944	249.867	174.806	0.0889198	0.278957	0.798349
USA300HOU_RS02240	567.463	486.398	714.781	951.957	0.0882665	0.884999	0.29715
USA300HOU_RS02245	1436.5	1294.74	1719.46	2020.92	0.501292	0.560289	0.190004
USA300HOU_RS02250	318.94	473.564	534.674	649.374	0.538417	0.898369	0.506325
USA300HOU_RS02255	599.907	508.926	574.259	864.293	0.291029	0.584741	0.213644
USA300HOU_RS02260	80.1489	57.279	75.4641	89.4976	0.796455	0.57123	0.265917
USA300HOU_RS02265	318.477	194.288	322.119	240.884	0.201346	0.702643	0.559593
USA300HOU_RS02270	3.32591	6.73887	1.88241	4.92421	0.404062	0.961783	0.581541
USA300HOU_RS02275	3288.52	1336.11	3413.14	3495.99	3.32504e-07	0.119138	0.143632
USA300HOU_RS02280	11190.7	5492.21	10720.7	11985.7	5.08042e-05	0.145987	0.309182
USA300HOU_RS02285	2135.81	1468.13	2779.72	2803.26	0.000205761	0.956061	0.995758
USA300HOU_RS02290	36.2781	9.23739	29.4547	20.3925	0.164525	0.675412	0.821469
USA300HOU_RS02295	1803.58	1493.45	2722.58	2082.31	0.000409482	0.439487	0.249327
USA300HOU_RS02300	2862.33	2290.18	3312.06	2574.28	0.111784	0.308324	0.448162
USA300HOU_RS02305	19.9555	11.4332	27.6281	12.2197	0.641287	0.483075	0.70116
USA300HOU_RS02310	4520.79	4983.13	4863.67	3318	0.79096	0.872517	0.144096
USA300HOU_RS02315	2350.56	1557.62	1164.53	1570.52	0.841465	0.162092	0.872082
USA300HOU_RS02320	4051.7	4169.37	2771.21	3217.95	0.126356	0.651298	0.783362
USA300HOU_RS02325	340.616	536.22	355.782	545.886	0.0534156	0.585371	0.0442183
USA300HOU_RS02330	193.23	385.169	160.561	226.056	0.0516525	0.352041	0.837656
USA300HOU_RS02335	436.811	1215.51	574.865	522.711	0.0123424	0.843518	0.604578
USA300HOU_RS02340	15346.4	15936.2	3514.9	10121.4	0.0456226	0.00126057	0.674435
USA300HOU_RS02345	476.33	596.988	1046.98	577.746	0.817774	0.0127281	0.924854
USA300HOU_RS02350	768.039	674.932	552.885	749.256	0.77648	0.526998	0.445072
USA300HOU_RS02355	1408.63	1238.86	863.38	1095.74	0.735853	0.199221	0.833726
USA300HOU_RS02360	877.618	1000.77	1221.49	678.475	0.720083	0.167072	0.114932
USA300HOU_RS02365	1607.6	1176.74	1581.04	1189.75	0.26499	0.449457	0.296783
USA300HOU_RS02370	113.473	207.347	219.36	128.931	0.0236938	0.0135787	0.498557
USA300HOU_RS02375	998.236	471.069	1659.37	866.82	0.278632	0.00158437	0.342533
USA300HOU_RS02380	992.485	637.87	926.049	756.89	0.799681	0.263657	0.709598
USA300HOU_RS02385	2318.11	1406.43	1911.45	2523.09	0.0867429	0.413326	0.999862
USA300HOU_RS02390	13189.9	1401.35	4847.94	21521.7	3.38409e-08	0.837586	3.18535e-10
USA300HOU_RS02395	4503.7	1727.08	2173.01	7166.95	0.00361978	0.0435442	0.00733289
USA300HOU_RS02400	1829.35	915.289	982.416	2477.65	0.0313994	0.0594881	0.0862333
USA300HOU_RS02405	4.26683	5.94363	16.7206	1.92068	0.963348	0.196378	0.368048
USA300HOU_RS02410	573.365	396.184	487.555	566.27	0.162961	0.661549	0.770338
USA300HOU_RS02415	9970.02	4997.32	6468.37	8385.23	0.00160335	0.122117	0.934745
USA300HOU_RS02420	11444.6	4092.83	8100.52	9455.23	0.0830548	0.431825	0.173989
USA300HOU_RS02425	15625.9	7605.9	12109.7	12865.9	0.351504	0.537726	0.413116
USA300HOU_RS02430	3.32591	0	5.20451	2.75852	0.216972	0.964486	0.620013
USA300HOU_RS02435	560.389	9722.23	1618.45	2206.62	0.950439	0.134981	0.184018
USA300HOU_RS02440	1219.64	19797.2	4852.34	3944.96	0.686971	0.162388	0.136678
USA300HOU_RS02445	32.5798	37.1009	10.298	30.3831	0.241678	0.420279	0.406325
USA300HOU_RS02450	698.794	506.695	715.83	867.264	0.019908	0.455425	0.868469
USA300HOU_RS02455	940.036	996.461	1059.71	991.286	0.193075	0.348599	0.181293
USA300HOU_RS02460	8603.89	3784.75	5012.41	7858.36	0.0113319	0.263758	0.243779
USA300HOU_RS02465	0	1.09792	3.10049	4.6792	0.688758	0.351818	0.193089
USA300HOU_RS02470	1037.92	1699.36	1844.65	1628.33	0.398472	0.593946	0.319045
USA300HOU_RS02475	3006.31	2148.13	2462.41	2505.74	0.00483349	0.072094	0.0979387
USA300HOU_RS02480	746.126	798.279	1229.63	986.464	0.267015	0.382717	0.885417
USA300HOU_RS02485	734.976	423.742	507.877	583.974	0.00795108	0.0666968	0.234039
USA300HOU_RS02490	411.754	305.172	300.308	352.41	0.184066	0.163253	0.478507
USA300HOU_RS02495	1404.12	952.582	1160.2	1194.77	0.122945	0.62251	0.739961
USA300HOU_RS02500	0	0	1.21809	0	0.608536	0.930715	0.602236
USA300HOU_RS02505	15785.1	12920.8	15533.1	16499	0.0683213	0.520889	0.80401
USA300HOU_RS02510	10821.9	7600.14	7657.89	9024.15	0.675851	0.703307	0.699009
USA300HOU_RS02515	1491.84	1032.73	1149.34	1199.64	0.0754113	0.21984	0.319939
USA300HOU_RS02520	2687.3	1791.51	1816.18	2171.96	0.1468	0.16806	0.708837
USA300HOU_RS02525	1975.07	4045.13	3699.14	3050.02	0.00875235	0.0241243	0.137506
USA300HOU_RS02530	4031.14	6187.46	3383.89	4041.38	0.00591149	0.434376	0.788483
USA300HOU_RS02535	4661.59	8069.3	4948.44	5501.69	0.0940926	0.384696	0.758459
USA300HOU_RS02540	6396.62	8301.61	3140.33	7141.74	0.0375841	0.000371541	0.223431
USA300HOU_RS02545	9959.57	9668.44	4097.66	9480.05	0.0104172	5.1924e-05	0.0152021
USA300HOU_RS02550	3.82907	12.6825	4.59547	3.00353	0.0581698	0.409016	0.637538
USA300HOU_RS02555	22419.8	6575.96	10644.6	18276.5	9.30471e-06	0.0656374	0.280509
USA300HOU_RS02560	19799.7	10495.6	12192.3	19010	4.14607e-05	0.00247605	0.858891
USA300HOU_RS02565	106.233	84.3115	83.1601	102.516	0.909192	0.935085	0.670035
USA300HOU_RS02570	177892	110811	122367	150095	0.585222	0.83806	0.624837
USA300HOU_RS02575	1220.25	1057.9	1516.76	1267.8	0.463066	0.165176	0.731006
USA300HOU_RS02580	8956.76	7821.1	8280.76	8128.4	0.829158	0.596786	0.665899
USA300HOU_RS02585	2134.17	3741.13	3213.58	2593.99	0.039307	0.277274	0.780269
USA300HOU_RS02590	6036.7	5241.09	5402.23	5293.38	0.710218	0.593822	0.667121
USA300HOU_RS02595	1662.07	1561.49	1497.48	1458.4	0.501821	0.625787	0.708786
USA300HOU_RS02600	1487.73	2164.57	1843.86	1495.86	0.0218642	0.149602	0.739312
USA300HOU_RS02605	15257.1	8850.79	15331.4	17824.8	0.102406	0.623087	0.280794
USA300HOU_RS02610	5956.98	3328	3574.5	4110.44	0.054989	0.132058	0.48573
USA300HOU_RS02615	1935.16	2701.65	2973.75	2156.06	0.870094	0.829206	0.293882
USA300HOU_RS02620	73905.1	46351.3	57729.4	51934	0.500417	0.610979	0.953695
USA300HOU_RS02625	4601.83	3497.43	4461.25	3097.62	0.726646	0.218801	0.259862
USA300HOU_RS02630	81813.2	54605.4	64923.6	67793.1	0.553011	0.780864	0.619357
USA300HOU_RS02635	2104.7	1455.82	1470.69	1921.96	0.278309	0.303461	0.646753
USA300HOU_RS02640	1460.59	1132.94	956.287	1326.04	0.423543	0.0735532	0.903268
USA300HOU_RS02645	2862.05	2797.18	2406.66	2472.53	0.948209	0.447819	0.544285
USA300HOU_RS02650	98.2679	261.371	165.657	125.398	0.176308	0.936606	0.342839
USA300HOU_RS02655	31384.4	30185	22666.8	27419.5	0.359407	0.478588	0.706501
USA300HOU_RS02660	23.6537	35.7746	24.6376	29.2608	0.801421	0.816772	0.991674
USA300HOU_RS02665	425.295	172.973	406.275	830.533	7.53571e-09	0.0109819	0.696543
USA300HOU_RS02670	3806.95	3536.54	4294.73	5112.75	0.14346	0.409911	0.801383
USA300HOU_RS02675	173.974	53.0772	89.3053	139.538	0.034368	0.42792	0.614829
USA300HOU_RS02680	303.916	199.89	313.094	433.212	0.0220707	0.309431	0.953897
USA300HOU_RS02685	4664.62	1261.54	1719.5	2235.85	0.00420937	0.0725937	0.376292
USA300HOU_RS02690	886.198	720.214	648.721	1240.96	0.239043	0.137166	0.688037
USA300HOU_RS02695	185.361	157.905	164.714	250.811	0.0448221	0.057512	0.631285
USA300HOU_RS02700	235.229	199.623	353.897	380.697	0.128309	0.966409	0.881153
USA300HOU_RS02705	154.31	462.736	276.055	301.998	0.52412	0.152903	0.289446
USA300HOU_RS02710	518.445	222.718	548.287	725.061	0.00010022	0.240081	0.766447
USA300HOU_RS02715	200.415	891.228	408.71	443.922	0.839971	0.0942666	0.12854
USA300HOU_RS02720	36.6958	80.561	76.1274	97.1957	0.70673	0.624943	0.971226
USA300HOU_RS02725	146.255	303.128	367.467	181.185	0.996761	0.530227	0.105504
USA300HOU_RS02730	25525.8	6462.42	16330.4	21147.7	0.00114629	0.688514	0.683602
USA300HOU_RS02735	12167.8	5486.98	11025.4	13005.8	0.0320599	0.911028	0.703847
USA300HOU_RS02740	8637.4	6721.42	6836.06	11255.7	0.0917533	0.106175	0.533174
USA300HOU_RS02745	2019.28	972.876	5877.4	2362.86	0.00215731	7.49667e-16	0.0176393
USA300HOU_RS02750	3757.67	1655.94	8012.82	3401.99	0.00394755	4.67213e-14	0.0638916
USA300HOU_RS02755	4756.75	2921.19	12739.4	4911.21	0.0839278	1.87569e-11	0.213107
USA300HOU_RS02760	24232.8	13131.5	46352.6	20684.2	0.598789	2.17578e-12	0.028334
USA300HOU_RS02765	1.44408	0	4.37385	0.837835	1	0.21176	0.767806
USA300HOU_RS02770	10589.7	5559.06	6238.13	7848.01	0.0533611	0.210896	0.908472
USA300HOU_RS02775	1939.85	2662.16	2077.36	1908.4	0.606425	0.6141	0.396845
USA300HOU_RS02780	18429.8	16530.5	14199.8	16005.1	0.435245	0.0730003	0.322977
USA300HOU_RS02785	2613.13	879.663	1974.58	2704.93	4.00264e-08	0.199566	0.694901
USA300HOU_RS02790	4630.17	2364.08	4373.9	5061.61	0.000107282	0.39509	0.907338
USA300HOU_RS02795	1228.45	691.624	1179.42	1378.11	0.00158641	0.392133	0.868742
USA300HOU_RS02800	4260.45	1963.73	2877.51	3981.93	0.0019948	0.189948	0.821889
USA300HOU_RS02805	1488.72	1615.55	2074.09	2114.81	0.17253	0.734683	0.803735
USA300HOU_RS02810	198.679	659.815	492.325	271.883	0.921169	0.671329	0.149344
USA300HOU_RS02815	1738.27	1776.63	1506.03	1606.27	0.443975	0.116879	0.212649
USA300HOU_RS02820	13887.5	11658.3	9492.78	11889.4	0.81339	0.111136	0.92045
USA300HOU_RS02825	136116	92518.6	67464.9	93296.3	0.840925	0.127509	0.871349
USA300HOU_RS02830	141159	122415	85789.4	106943	0.619947	0.326702	0.949193
USA300HOU_RS02835	150447	141880	79047.4	128990	0.379655	0.152174	0.613678
USA300HOU_RS02840	78708.4	121572	45463.1	73615.4	0.00335237	0.238942	0.402922
USA300HOU_RS02845	6358.33	12450.4	2953.83	5770.42	4.81117e-05	0.00432798	0.712439
USA300HOU_RS02850	209864	178450	133426	171846	0.621393	0.391941	0.745791
USA300HOU_RS02855	219308	210530	148979	211648	0.292586	0.490912	0.277447
USA300HOU_RS02860	18190.2	26162.8	18655.5	23957.8	0.999626	0.066644	0.639187
USA300HOU_RS02865	147747	100742	72074.6	138031	0.298707	0.0067168	0.583423
USA300HOU_RS02870	152111	119121	75684	144396	0.831065	0.0102975	0.426007
USA300HOU_RS02875	834735	636376	362453	749015	0.760153	0.031701	0.3064
USA300HOU_RS02880	782485	535491	353489	691020	0.885126	0.0275002	0.257805
USA300HOU_RS02885	2201.08	1259.99	2023.97	1635.67	0.016906	0.604701	0.432454
USA300HOU_RS02890	8433.03	3941.4	6810.67	10216.9	0.00229855	0.707309	0.103517
USA300HOU_RS02895	18204.5	14904.6	15872	15268.9	0.687485	0.959174	0.795563
USA300HOU_RS02900	817.47	447.443	742.187	867.541	0.00176694	0.389867	0.893151
USA300HOU_RS02905	2467.64	2762.5	3346.94	3812.44	0.849683	0.382121	0.176954
USA300HOU_RS02910	6091.81	3573.3	5734.01	5733.95	0.00833075	0.560822	0.553883
USA300HOU_RS02915	1551.46	833.292	1321.59	1225.98	0.239752	0.0799515	0.202311
USA300HOU_RS02920	1097.24	1904.98	2573.36	1483.5	0.756054	0.0509932	0.296314
USA300HOU_RS02925	149.908	241.606	182.266	108.807	0.910822	0.341189	0.0142755
USA300HOU_RS02930	786.369	389.52	408.158	626.151	0.520506	0.634609	0.245464
USA300HOU_RS02935	2498.29	2883.18	2322.61	2745.42	0.113188	0.800425	0.195302
USA300HOU_RS02940	896.759	2801.01	1868.94	1477.2	8.62921e-05	0.0671233	0.530617
USA300HOU_RS02945	492.929	330.537	329.706	314.604	0.839496	0.826984	0.673604
USA300HOU_RS02950	3521.02	2219.08	2542.47	3079.8	0.499569	0.312147	0.134614
USA300HOU_RS02955	2463.41	1871.59	1591.29	2480.85	0.456959	0.110202	0.45682
USA300HOU_RS02960	1085.67	1135.02	1485.48	1572.77	0.219784	0.944699	0.849545
USA300HOU_RS02965	1203.54	1868.09	1775.23	1825.56	0.637701	0.536603	0.597514
USA300HOU_RS02970	7312.68	9385.95	8866.32	6483.11	0.203233	0.33967	0.427605
USA300HOU_RS02975	5509.78	5299.5	5071.86	4527.19	0.986149	0.803325	0.34852
USA300HOU_RS02980	2685.87	2455.39	2682.54	2536.76	0.225705	0.514306	0.320436
USA300HOU_RS02985	747.318	538.683	1087.61	1173.44	0.120293	0.0622137	0.0244484
USA300HOU_RS02990	6091.29	3302.33	6783.57	6813.05	0.000110448	0.683645	0.662383
USA300HOU_RS02995	9502.24	4095.48	6861.46	7641.28	0.00215272	0.694741	0.867063
USA300HOU_RS03000	1724.51	530.015	1229.4	1143.01	0.0012877	0.965392	0.747745
USA300HOU_RS03005	2593.31	1959.03	1481.83	2512.6	0.153704	0.00268923	0.992706
USA300HOU_RS03010	359.616	297.677	368.686	293.477	0.0311228	0.23147	0.0253006
USA300HOU_RS03015	985.773	636.39	724.521	708.099	0.243187	0.601063	0.52721
USA300HOU_RS03020	111.944	168.353	142.956	132.282	0.906873	0.516004	0.354887
USA300HOU_RS03025	86.5844	130.457	111.841	74.6221	0.79954	0.520611	0.0872661
USA300HOU_RS03030	66.5383	58.3384	2720.74	97.9941	0.676865	2.6866e-15	0.58296
USA300HOU_RS03035	10001.5	3806.35	5891.29	9196.39	0.00280306	0.68967	0.0241274
USA300HOU_RS03040	2819.98	2279.73	1761.98	2691.91	0.654867	0.0446952	0.566902
USA300HOU_RS03045	2000.12	1688	1147.24	1746.6	0.770921	0.131417	0.641927
USA300HOU_RS03050	1386.85	1469.08	1043.27	1242.83	0.589719	0.151236	0.681521
USA300HOU_RS03055	9122.44	11911.6	3976.35	9952.39	0.505275	6.51687e-07	0.805941
USA300HOU_RS03060	620.018	629.312	700.713	681.4	0.97768	0.576975	0.677988
USA300HOU_RS03065	1298.34	919.152	1164.23	1201.89	0.276616	0.964735	0.916907
USA300HOU_RS03070	4587.89	3013.46	6666.15	6284.65	0.00979373	0.0143953	0.0378172
USA300HOU_RS03075	22647.4	13348.7	14548.9	22943.5	0.32841	0.604698	0.054916
USA300HOU_RS03080	9628.67	11722.3	9838.94	13023.1	0.374953	0.952684	0.144164
USA300HOU_RS03085	5018.53	2979.03	3084.07	3533.93	0.0824941	0.128415	0.500126
USA300HOU_RS03090	5628.22	4265.37	3982.61	4505.9	0.205152	0.0799483	0.383401
USA300HOU_RS03095	5264.87	4855.3	4499.95	4729.35	0.514686	0.229226	0.406149
USA300HOU_RS03100	1265.47	1409.94	1068.79	764.494	0.897168	0.191612	0.00252398
USA300HOU_RS03105	1136.22	1200.96	860.332	987.681	0.542582	0.328623	0.752656
USA300HOU_RS03110	264.342	239.754	187.026	275.843	0.741171	0.189893	0.83232
USA300HOU_RS03115	0	0	1.55025	0	1	0.310853	1
USA300HOU_RS03120	1438.73	1034.13	777.344	2243.93	0.0258011	0.000432069	0.192491
USA300HOU_RS03125	56.0373	72.383	58.4119	72.9071	0.57419	0.334457	0.60182
USA300HOU_RS03130	79.2533	136.024	91.9636	127.137	0.525503	0.0958709	0.420722
USA300HOU_RS03135	247.013	288.816	162.613	303.231	0.664052	0.0571637	0.768273
USA300HOU_RS03140	33.7623	141.169	49.9964	49.8983	0.972423	0.11424	0.114649
USA300HOU_RS03145	0.940917	19.5342	7.64069	6.59988	0.872203	0.319465	0.270613
USA300HOU_RS03150	12.8659	66.5907	34.0507	24.9295	0.805025	0.278127	0.155235
USA300HOU_RS03155	93.0148	219.425	121.087	109.131	0.307156	0.631421	0.456643
USA300HOU_RS03160	8.53366	22.0327	17.6618	4.6792	0.720829	0.528568	0.0528719
USA300HOU_RS03165	62.186	84.1959	63.7823	53.6369	0.419014	0.945977	0.679818
USA300HOU_RS03170	85.3566	134.244	86.3164	90.4776	0.328108	0.751519	0.853899
USA300HOU_RS03175	74.111	209.238	92.9053	72.6621	0.269763	0.446328	0.196102
USA300HOU_RS03180	166.537	259.098	156.578	184.267	0.630844	0.335125	0.61764
USA300HOU_RS03185	154.567	223.06	152.978	152.777	0.379127	0.54724	0.538158
USA300HOU_RS03190	2297.02	1489.52	1396.4	2128.66	0.213093	0.0975244	0.306787
USA300HOU_RS03195	3631.86	1639.97	2049.44	3841.36	0.0151715	0.247696	0.0130561
USA300HOU_RS03200	413.143	1021.11	1097.25	622.152	0.364224	0.226086	0.253539
USA300HOU_RS03205	4876.82	6521.95	5897.6	5029.29	0.130305	0.357016	0.991708
USA300HOU_RS03210	2721.12	2580.32	2722.96	2337.54	0.3225	0.213809	0.594062
USA300HOU_RS03215	32840.1	467.015	3837.55	29835.2	4.393e-11	0.267032	4.03668e-06
USA300HOU_RS03220	2.38499	1.09792	0.609044	1.08285	0.955423	0.902335	0.974144
USA300HOU_RS03225	1140.43	1363.42	1317.16	1322.31	0.530849	0.415261	0.430934
USA300HOU_RS03230	5975.63	8880.18	7446.85	6622.94	0.249696	0.845314	0.661443
USA300HOU_RS03235	21.3995	64.1307	78.5094	26.3995	0.0828747	0.0219189	0.768903
USA300HOU_RS03240	2294.95	2222.35	3135.99	2453.68	0.324925	0.641835	0.569844
USA300HOU_RS03245	696.756	764.2	782.603	690.323	0.680096	0.784292	0.3195
USA300HOU_RS03250	1240.58	983.886	1032.2	1268.2	0.319521	0.477675	0.610416
USA300HOU_RS03255	1486.54	1962.94	2000.55	2249.12	0.835335	0.747438	0.293825
USA300HOU_RS03260	9949.01	4802.84	14067.8	12753.7	0.104862	0.0168845	0.0424785
USA300HOU_RS03265	301.677	837.554	504.724	258.629	0.527676	0.578459	0.0380106
USA300HOU_RS03270	422.345	893.674	424.552	961.961	0.286712	0.157969	0.187345
USA300HOU_RS03275	753.009	2419.1	1712.77	605.719	0.025477	0.267489	0.0247442
USA300HOU_RS03280	289.832	390.541	291.115	264.358	0.0816327	0.648232	0.976851
USA300HOU_RS03285	1325.24	1189.91	1352.32	1528.81	0.81081	0.595868	0.198729
USA300HOU_RS03290	1432.84	1767.03	2136.59	2138.11	0.964529	0.371416	0.363268
USA300HOU_RS03295	484.033	508.764	524.379	600.472	0.502708	0.554829	0.795127
USA300HOU_RS03300	10.4155	30.6647	52.432	23.886	0.98347	0.295912	0.638007
USA300HOU_RS03305	50.6534	59.4748	92.7943	74.2349	0.463047	0.0570407	0.187427
USA300HOU_RS03310	272.443	251.526	348.752	216.65	0.321804	0.758021	0.118276
USA300HOU_RS03315	37.9637	38.1603	82.1083	51.7556	0.655775	0.148756	0.795031
USA300HOU_RS03320	298.26	317.285	376.99	309.048	0.64356	0.72057	0.565822
USA300HOU_RS03325	52.2737	41.9466	78.8415	50.7361	0.269307	0.553166	0.542399
USA300HOU_RS03330	66.3874	61.0268	91.9078	49.6927	0.648235	0.469431	0.304198
USA300HOU_RS03335	48.7062	68.371	72.5853	43.5828	0.358398	0.269693	0.838247
USA300HOU_RS03340	151.241	169.944	124.796	144.359	0.671137	0.103765	0.293304
USA300HOU_RS03345	79.4495	115.807	68.4883	71.1286	0.200363	0.739551	0.83819
USA300HOU_RS03350	49.1893	113.499	90.6902	65.7932	0.140412	0.4151	0.866833
USA300HOU_RS03355	19.1454	10.9407	13.4542	12.9547	0.726736	0.934008	0.883693
USA300HOU_RS03360	66.956	109.258	93.7355	53.5975	0.635325	0.956025	0.14909
USA300HOU_RS03365	5.6455	10.638	7.69596	4.6792	0.96588	0.748649	0.401731
USA300HOU_RS03370	19.08	36.1543	20.707	19.3096	0.179119	0.777219	0.858695
USA300HOU_RS03375	204.37	788.31	162.168	327.244	0.00472634	0.0158971	0.912685
USA300HOU_RS03380	1103.94	3155.85	763.78	1271.34	0.0123606	0.00544561	0.376269
USA300HOU_RS03385	127.456	481.621	165.546	173.865	0.0639755	0.359073	0.430624
USA300HOU_RS03390	101.091	375.926	79.8943	154.943	0.0223612	0.0356994	0.776477
USA300HOU_RS03395	592.732	1560.03	477.481	564.293	0.0208526	0.0616712	0.199319
USA300HOU_RS03400	25.0978	177.588	52.3215	35.9635	0.0430259	0.741431	0.332797
USA300HOU_RS03405	164.434	337.425	123.91	155.022	0.0224858	0.342458	0.797343
USA300HOU_RS03410	208.964	535.802	231.986	233.177	0.00510504	0.673761	0.672726
USA300HOU_RS03415	3167.63	6620.14	4494.49	3935.12	0.00328045	0.2733	0.635532
USA300HOU_RS03420	30353.9	14319.8	36917.2	26011.5	0.197532	0.209435	0.760366
USA300HOU_RS03425	12663	7070.06	11344.7	9011.81	0.406419	0.533434	0.930485
USA300HOU_RS03430	31015.5	13813	23375.8	22255.4	0.305123	0.679961	0.781425
USA300HOU_RS03435	3384.33	2636.08	3100.13	3403.9	0.0524741	0.433661	0.917286
USA300HOU_RS03440	551.039	221.659	1048.86	483.893	0.517784	7.76054e-08	0.0198926
USA300HOU_RS03445	4141.21	2558.02	3274.74	4068.23	0.054391	0.632204	0.422376
USA300HOU_RS03450	5565.61	3559.29	6703.13	4906.99	0.0333885	0.0246526	0.925509
USA300HOU_RS03455	1285.13	2867.5	3033.93	1770.74	0.75556	0.620704	0.21584
USA300HOU_RS03460	1473.48	988.698	1700.91	1988.56	0.0326417	0.570263	0.172306
USA300HOU_RS03465	1495.27	1317.15	2210.83	2212.57	0.0307721	0.316385	0.308812
USA300HOU_RS03470	1325.32	754.888	1382	1437.86	0.00309773	0.416596	0.282964
USA300HOU_RS03475	4989.79	3766.89	3599.02	3045.97	0.670792	0.544819	0.200399
USA300HOU_RS03480	4217.12	13801.7	4788.01	5380.42	1.32762e-06	0.970394	0.565657
USA300HOU_RS03485	9413.56	6763.54	6820.67	11917.1	0.261637	0.279627	0.0599109
USA300HOU_RS03490	0	0	2.76834	0.837835	1	0.322776	0.738562
USA300HOU_RS03495	1662.47	1561.49	1634.52	1301.67	0.922757	0.907157	0.34051
USA300HOU_RS03500	3103.97	2504.42	3028.51	1958.18	0.904392	0.523928	0.586311
USA300HOU_RS03505	1323.64	1746.61	1248.5	806.645	0.132588	0.602303	0.449201
USA300HOU_RS03510	2251.08	2820.87	1968.37	1738.22	0.128561	0.704693	0.984977
USA300HOU_RS03515	657.222	243.389	481.466	946.282	0.0476747	0.829874	0.0135888
USA300HOU_RS03520	415.512	218.932	300.086	672.518	0.165546	0.681344	0.0290073
USA300HOU_RS03525	145.595	114.861	160.895	304.749	0.119415	0.53502	0.207259
USA300HOU_RS03530	3194.77	6000.58	6959.36	4820.55	0.994558	0.52674	0.358453
USA300HOU_RS03535	8704.8	8495.16	6279.21	6229.84	0.816469	0.104787	0.0958766
USA300HOU_RS03540	695.619	1357.2	984.189	530.108	0.00360993	0.239201	0.0321842
USA300HOU_RS03545	0	2.49853	4.31858	0	0.492904	0.259233	1
USA300HOU_RS03550	129.273	531.749	339.065	95.7496	0.011212	0.239975	0.0117158
USA300HOU_RS03555	1700.85	864.182	1630.65	1818.32	0.0737775	0.137872	0.039469
USA300HOU_RS03560	618.383	1052.49	1171.61	895.569	0.673268	0.362717	0.765489
USA300HOU_RS03565	407.381	670.051	794.561	575.336	0.206142	0.0325148	0.618294
USA300HOU_RS03570	1374.79	1347.7	1594.43	1265.19	0.459429	0.0948937	0.683412
USA300HOU_RS03575	1039.48	1904.86	898.814	946.051	0.000191551	0.693096	0.917959
USA300HOU_RS03580	537.006	3371.4	997.544	627.669	0.00242205	0.747313	0.118843
USA300HOU_RS03585	1152.98	2350.12	1811.05	1278.4	0.87619	0.385442	0.0705694
USA300HOU_RS03590	19984.4	9933	9378.14	14658.3	0.0688225	0.0364724	0.986603
USA300HOU_RS03595	11371.6	9813.08	2837.69	6917.89	0.369155	0.000397613	0.717265
USA300HOU_RS03600	229.03	1064.34	624.592	334.373	0.000724185	0.11352	0.621364
USA300HOU_RS03605	295.961	1075.53	518.841	213.607	0.00637021	0.563095	0.0482444
USA300HOU_RS03610	2.82275	76.4334	38.7567	15.0176	0.14716	0.641911	0.477762
USA300HOU_RS03615	9455.79	5978.1	5739.54	8390.79	0.490713	0.367132	0.268766
USA300HOU_RS03620	3633.31	3576.1	2754.58	4011.38	0.551225	0.258599	0.171053
USA300HOU_RS03625	1.88183	1.09792	3.37738	4.43419	0.484846	0.892298	0.933402
USA300HOU_RS03630	1534.63	1479.41	1767.85	1581.09	0.898624	0.448424	0.828054
USA300HOU_RS03635	1980.81	3199.33	3244.53	2671.92	0.30979	0.269802	0.973203
USA300HOU_RS03640	171.216	131.442	108.462	129.278	0.692643	0.801003	0.730539
USA300HOU_RS03645	1956.36	2904.23	2466.3	1888.2	0.316374	0.890186	0.202141
USA300HOU_RS03650	535.889	1087.12	823.525	496.082	0.118977	0.546018	0.258546
USA300HOU_RS03655	142.798	259.819	220.968	179.715	0.741418	0.882259	0.452858
USA300HOU_RS03660	36.4542	78.101	62.4531	46.5864	0.598701	0.92835	0.376821
USA300HOU_RS03665	1065.16	1106.67	1927.64	1458.58	0.0988219	0.188118	0.861742
USA300HOU_RS03670	746.172	1112.57	1012.6	1326.19	0.707154	0.461046	0.758615
USA300HOU_RS03675	632.119	797.324	602.056	685.731	0.3241	0.722757	0.788347
USA300HOU_RS03680	3776.85	3097.45	2164.43	3402.72	0.499965	0.00141485	0.998736
USA300HOU_RS03685	1944.36	2355.55	1576.44	2275.28	0.521132	0.00264158	0.407623
USA300HOU_RS03690	3278.99	3516.75	2865.65	4914.92	0.222316	0.0337743	0.7805
USA300HOU_RS03695	27287.7	9182.33	15181.9	26772.2	1.10748e-06	0.0159171	0.707257
USA300HOU_RS03700	1956.97	1801.61	2294.17	2366.88	0.703268	0.102676	0.071981
USA300HOU_RS03705	2268.72	2447.28	2735.6	2894.28	0.431427	0.156428	0.0821213
USA300HOU_RS03710	21500.2	26195.5	21900.6	29597.2	0.491038	0.76076	0.169974
USA300HOU_RS03715	709.48	547.463	627.19	928.883	0.645955	0.204397	0.000325994
USA300HOU_RS03720	3036.33	2342.55	2269.24	3138.07	0.74988	0.624146	0.22965
USA300HOU_RS03725	59.1217	108.46	49.1099	45.9541	0.385531	0.508041	0.438379
USA300HOU_RS03730	2294.7	1317.46	1516.32	2644	0.401195	0.940646	0.00018429
USA300HOU_RS03735	2146.78	2306.69	1618.25	2825.8	0.336738	0.240762	0.0282367
USA300HOU_RS03740	202.091	450.511	469.23	200.873	0.0656436	0.0467635	0.382085
USA300HOU_RS03745	123.934	310.621	190.848	117.897	0.141074	0.981531	0.136487
USA300HOU_RS03750	496.809	463.801	538.824	654.897	0.810868	0.717497	0.242145
USA300HOU_RS03755	2420.36	1822.63	2036.92	1953.16	0.522963	0.914898	0.758334
USA300HOU_RS03760	179.599	1230.79	272.904	127.682	0.0112094	0.404118	0.0159979
USA300HOU_RS03765	519.144	473.529	412.697	685.02	0.700087	0.865043	0.0631876
USA300HOU_RS03770	9390.99	2998.02	7081.91	26775.7	0.00343294	0.932775	1.05224e-05
USA300HOU_RS03775	18070.6	4325.88	7097.22	33212.9	0.000458738	0.102494	1.85102e-05
USA300HOU_RS03780	60777.9	22014.4	19321.2	89489.5	0.00904781	0.00167203	0.00159691
USA300HOU_RS03785	0	0	1.21809	0	1	0.327593	1
USA300HOU_RS03790	3850.45	2056.82	2863.49	3307.26	0.156847	0.554502	0.141565
USA300HOU_RS03795	4437.38	14410.9	6520.95	4733.22	1.91519e-07	0.395087	0.369221
USA300HOU_RS03800	1166.79	894.803	1083.69	1091.53	0.534509	0.702727	0.672354
USA300HOU_RS03805	934.118	1412.77	1153.01	1063.52	0.249447	0.869965	0.819237
USA300HOU_RS03810	7946.58	13829.9	12827.3	10019.3	0.00349091	0.0166809	0.519799
USA300HOU_RS03815	7632.86	11866.3	13551.6	11282.6	0.0774934	0.011772	0.137168
USA300HOU_RS03820	5576.97	5007.28	6082.53	5531.65	0.322158	0.0348315	0.116535
USA300HOU_RS03825	2284.27	5387.62	7948.95	4758	0.0110019	5.34158e-06	0.0561007
USA300HOU_RS03830	416.433	691.42	275.17	245.009	0.135025	0.442498	0.296145
USA300HOU_RS03835	2903.21	4416	1853.83	2080.78	0.0297466	0.488897	0.754386
USA300HOU_RS03840	790.742	1755.05	730.614	660.445	0.00241791	0.636357	0.381893
USA300HOU_RS03845	1586.31	2154.79	1103.67	1022.01	0.104091	0.16925	0.0863776
USA300HOU_RS03850	493.216	299.496	438.002	428.684	0.0925622	0.956002	0.968701
USA300HOU_RS03855	849.154	876.033	1016.25	869.121	0.976245	0.320529	0.989957
USA300HOU_RS03860	444.666	513.621	481.355	400.387	0.936838	0.678736	0.18116
USA300HOU_RS03865	44.1778	99.3384	58.9657	29.2608	0.562168	0.600648	0.0560741
USA300HOU_RS03870	456.747	1282.5	835.763	583.034	0.433273	0.681733	0.161188
USA300HOU_RS03875	3620.37	3357.39	2635.71	3509.85	0.963254	0.140208	0.738383
USA300HOU_RS03880	22955.3	37220.1	42941.9	25227.9	0.0398477	0.00329018	0.729696
USA300HOU_RS03885	0	0	0.941203	0	1	0.377139	1
USA300HOU_RS03890	3725.54	4481.57	3809.21	2868.57	0.619602	0.164287	0.00320705
USA300HOU_RS03895	3016.58	7462.91	4715.91	2444.37	0.0347657	0.898983	0.00697913
USA300HOU_RS03900	2956.72	2034.37	3227.41	2235.87	0.00820016	0.52608	0.0488449
USA300HOU_RS03905	2613.83	3288.03	4303.86	2267.68	0.94124	0.161341	0.0823452
USA300HOU_RS03910	380.029	392.018	510.531	368.952	0.753997	0.379686	0.553133
USA300HOU_RS03915	554.321	813.606	806.523	678.309	0.852221	0.885053	0.442938
USA300HOU_RS03920	715.589	1416.63	456.329	1115.98	0.12124	0.0197478	0.458913
USA300HOU_RS03925	2.38499	0	3.37738	0.837835	0.742079	0.460269	0.973669
USA300HOU_RS03930	20163.5	14599.8	10021	19325.7	0.992977	0.140514	0.263813
USA300HOU_RS03935	1576.61	1887.63	1144.86	1342.36	0.268545	0.0595041	0.354784
USA300HOU_RS03940	905.725	1887.36	1056.62	882.4	0.227018	0.180402	0.0339587
USA300HOU_RS03945	4795.74	2580.5	2282.97	4470.9	4.00181e-05	1.48751e-06	0.353134
USA300HOU_RS03950	14679	19848.4	13008.8	16987	0.930665	0.0132517	0.396599
USA300HOU_RS03955	9603.88	15052.1	11294.4	11635.8	0.40214	0.254627	0.354917
USA300HOU_RS03960	8.53366	7.19289	5.59194	7.68272	0.678072	0.485967	0.736943
USA300HOU_RS03965	0	0	1.88241	0.837835	1	0.450674	0.709241
USA300HOU_RS03970	983.217	510.891	567.166	597.59	0.759034	0.915137	0.989438
USA300HOU_RS03975	158.134	341.552	213.271	137.996	0.118965	0.658753	0.558894
USA300HOU_RS03980	411.563	535.917	417.072	410.573	0.486616	0.848922	0.879609
USA300HOU_RS03985	1945.24	2390.36	3252.42	2729.93	0.654441	0.460342	0.951346
USA300HOU_RS03990	1001.35	1331.99	1074.06	1039.7	0.855783	0.344713	0.267463
USA300HOU_RS03995	4544.71	2985.1	3226.47	3947.41	0.0341434	0.10842	0.806357
USA300HOU_RS04000	38.4669	155.365	61.5682	21.2697	0.737497	0.0977222	0.00425504
USA300HOU_RS04005	358.871	885.725	1165.24	481.918	0.181077	0.0175158	0.359058
USA300HOU_RS04010	1228.85	1639.48	1637.12	983.034	0.903408	0.914118	0.00335377
USA300HOU_RS04015	4117.15	2977.72	4476.14	3351.33	0.258033	0.158293	0.695685
USA300HOU_RS04020	7066.4	5722.8	5323.89	7193.04	0.973097	0.643088	0.182166
USA300HOU_RS04025	914.484	886.066	642.803	781.702	0.222538	0.589661	0.593042
USA300HOU_RS04030	937.544	774.345	698.336	752.528	0.929148	0.458662	0.795702
USA300HOU_RS04035	1741.05	2548.01	1995.92	1362.43	0.38327	0.971905	0.146733
USA300HOU_RS04040	1364.48	1723.82	1584.59	1256.4	0.93924	0.668915	0.161916
USA300HOU_RS04045	1608.6	709.116	1455.41	1268.09	0.0136242	0.261597	0.661108
USA300HOU_RS04050	10794.5	7738.72	8285.16	10861.5	0.27033	0.420969	0.696881
USA300HOU_RS04055	81.5075	144.125	150.042	83.2849	0.153605	0.109559	0.612928
USA300HOU_RS04060	5.20775	64.9644	49.8848	32.6122	0.00638805	0.0280612	0.169308
USA300HOU_RS04065	7408.71	3022.77	12266.8	23644	0.105918	0.055211	0.000277296
USA300HOU_RS04070	29107.2	20514.6	27411.9	22848	0.123228	0.812739	0.380751
USA300HOU_RS04075	6.65182	8.44216	7.64069	3.59635	0.900986	0.860742	0.414292
USA300HOU_RS04080	5407.75	4276.28	3593.25	3826.99	0.945273	0.482866	0.674484
USA300HOU_RS04085	0	4.84571	0.609044	0	0.160279	0.824349	1
USA300HOU_RS04090	167.76	310.926	148.768	175.351	0.00795107	0.580189	0.309748
USA300HOU_RS04095	232.291	619.164	631.346	279.266	0.791203	0.747105	0.0651592
USA300HOU_RS04100	39.9763	158.926	120.866	44.1757	0.525781	0.921984	0.0737033
USA300HOU_RS04105	5146.77	3234.01	4140.94	4756.05	0.0400794	0.578359	0.77029
USA300HOU_RS04110	12956.5	8002.84	9243.99	10834.3	0.0981182	0.418192	0.899986
USA300HOU_RS04115	4945.46	2949.39	3262.95	4712.77	0.0340427	0.164776	0.191998
USA300HOU_RS04120	2144.66	1896.98	1665.2	2203.19	0.661421	0.229913	0.64433
USA300HOU_RS04125	1404.45	1128.32	970.015	1186.05	0.80806	0.479114	0.571894
USA300HOU_RS04130	774.223	2149.53	1791.51	907.828	0.608729	0.986098	0.0731836
USA300HOU_RS04135	18143.6	12608	13796.4	12010.7	0.822619	0.780672	0.626767
USA300HOU_RS04140	377.966	243.692	259.888	384.35	0.793777	0.991047	0.0952918
USA300HOU_RS04145	1503.37	2104.44	1709.72	1883.76	0.217483	0.843686	0.489295
USA300HOU_RS04150	3488.21	3367.79	2214.76	3298.72	0.0331477	0.508086	0.0444198
USA300HOU_RS04155	3469.2	4484.95	3642.54	3433.34	0.0825254	0.771342	0.911995
USA300HOU_RS04160	5.71091	3.29376	4.37385	2.75852	0.757996	0.886301	0.666789
USA300HOU_RS04165	16749.9	9236.79	26196.7	14722.8	0.438169	2.06926e-06	0.0905477
USA300HOU_RS04170	1186.2	1331.27	825.009	1519.53	0.361857	0.140364	0.111394
USA300HOU_RS04175	2793.05	2503.07	1488.08	2358.69	0.661005	0.0217363	0.886716
USA300HOU_RS04180	140918	75734.9	66476	145345	0.871885	0.650609	0.00106517
USA300HOU_RS04185	284002	123440	127537	286826	0.0799599	0.122217	0.000420842
USA300HOU_RS04190	67071.8	53174.2	41371.3	77312.4	0.536	0.265484	0.00134225
USA300HOU_RS04195	69672.2	43747.5	30728.4	63768	0.468018	0.155526	0.00250488
USA300HOU_RS04200	143321	89750.6	57830.9	116670	0.407098	0.0433956	0.0112197
USA300HOU_RS04205	234764	110962	113235	181276	0.416813	0.480954	0.0735949
USA300HOU_RS04210	255.33	730.992	391.332	356.054	0.265372	0.520468	0.369896
USA300HOU_RS04215	6948.65	4227.94	4391.64	4408.33	0.632202	0.756583	0.77083
USA300HOU_RS04220	3350.86	4544.12	3035.02	2591.66	0.221466	0.26045	0.0418708
USA300HOU_RS04225	18807.3	20644.5	14721.7	15100.2	0.306339	0.55716	0.643278
USA300HOU_RS04230	3698.75	4140.29	3036.11	3155.03	0.231901	0.902178	0.967895
USA300HOU_RS04235	8.0305	10.638	16.3884	1.67567	0.94506	0.585847	0.119738
USA300HOU_RS04240	245.347	100.89	103.092	242.196	0.0263551	0.0297689	0.392044
USA300HOU_RS04245	569.505	106.57	160.451	492.13	0.00472155	0.133915	0.0117438
USA300HOU_RS04250	543.412	305.626	444.485	960.469	0.0194978	0.247945	0.180086
USA300HOU_RS04255	0	1.09792	1.82713	0	0.66057	0.470147	1
USA300HOU_RS04260	1.88183	53.19	34.6039	22.0681	0.501137	0.955947	0.596764
USA300HOU_RS04265	856.223	905.972	591.307	677.961	0.746987	0.22221	0.471505
USA300HOU_RS04270	9135.44	13513.1	4232.57	7738.97	0.000112896	0.167551	0.17858
USA300HOU_RS04275	825.611	484.131	1555.28	750.369	0.877474	0.0147332	0.425749
USA300HOU_RS04280	64.1332	94.3414	174.845	88.5963	0.286491	0.00506485	0.367124
USA300HOU_RS04285	295.216	77.8368	330.256	235.2	0.11782	0.17788	0.533683
USA300HOU_RS04290	7991.16	4229.65	4102.29	7732.58	0.163001	0.13616	0.689515
USA300HOU_RS04295	27754.4	21955.7	14256.3	19752.8	0.912186	0.232684	0.835337
USA300HOU_RS04300	34.9447	187.926	130.001	76.2738	0.175869	0.634121	0.430119
USA300HOU_RS04305	31.3119	175.015	99.3832	56.7432	0.230691	0.979711	0.278509
USA300HOU_RS04310	485.623	382.401	427.261	299.278	0.587558	0.981514	0.0941193
USA300HOU_RS04315	18.5768	82.2257	5.86883	15.2232	0.303882	0.0100761	0.126437
USA300HOU_RS04320	34.2654	118.454	44.2381	26.8895	0.610049	0.292639	0.080873
USA300HOU_RS04325	529.977	304	389.944	501.037	0.0763939	0.479163	0.674091
USA300HOU_RS04330	24.7255	488.96	50.6049	75.46	0.0406369	0.135196	0.340057
USA300HOU_RS04335	1172.37	1359.47	703.761	669.259	0.128397	0.0516551	0.0278774
USA300HOU_RS04340	150.345	454.069	313.926	262.652	0.00152292	0.0989407	0.34883
USA300HOU_RS04345	461.904	1391.54	1173.83	1008.37	0.353862	0.631116	0.931176
USA300HOU_RS04350	422.29	355.481	139.909	452.506	0.081248	0.39379	0.0142917
USA300HOU_RS04355	370.399	300.517	408.216	308.092	0.40289	0.485221	0.479884
USA300HOU_RS04360	1558.6	1310.98	1538.12	1295.44	0.91898	0.536508	0.950989
USA300HOU_RS04365	4025.2	1533.44	3805.48	2942	0.0312811	0.126786	0.629875
USA300HOU_RS04370	652.845	1237.72	2013.64	1114.87	0.60806	0.430536	0.435421
USA300HOU_RS04375	12495.4	5877.97	12447.6	14253	0.0162038	0.659251	0.33732
USA300HOU_RS04380	8.53366	19.2315	12.8452	19.7996	0.828212	0.493413	0.86937
USA300HOU_RS04385	892.174	512.523	1114.41	960.104	0.00698954	0.176792	0.574262
USA300HOU_RS04390	161.304	42.7419	80.4465	104.452	0.0425259	0.567045	0.911876
USA300HOU_RS04395	169.425	307.101	276.446	258.541	0.365126	0.578594	0.754194
USA300HOU_RS04400	57.1091	101.647	58.7994	62.853	0.605994	0.469912	0.569396
USA300HOU_RS04405	1199.97	1026.79	1476.38	1479.02	0.409646	0.745592	0.736718
USA300HOU_RS04410	463.263	559.962	617.493	536.377	0.864549	0.66254	0.956829
USA300HOU_RS04415	410.053	682.656	912.484	525.011	0.739163	0.533483	0.234911
USA300HOU_RS04420	1710.51	1274.83	1293.47	1547.18	0.903638	0.963832	0.395358
USA300HOU_RS04425	280.644	1171.65	598.296	448.752	0.15923	0.918122	0.465844
USA300HOU_RS04430	473.507	1194.71	743.52	623.906	0.377704	0.571189	0.273759
USA300HOU_RS04435	1332.5	1399.68	1149.46	1537.75	0.779497	0.273335	0.343588
USA300HOU_RS04440	1259.01	1572.92	1295.68	1439.42	0.153685	0.935844	0.413292
USA300HOU_RS04445	391.597	66.1752	146.001	236.804	0.0409025	0.592265	0.652624
USA300HOU_RS04450	195.942	81.6589	121.362	183.476	0.515181	0.960273	0.418983
USA300HOU_RS04455	7.65814	13.1365	12.2362	12.9941	0.875768	0.912679	0.891323
USA300HOU_RS04460	106.756	38.009	48.224	87.8373	0.127939	0.288912	0.825288
USA300HOU_RS04465	36.1473	20.1781	48.833	37.718	0.276469	0.504404	0.930152
USA300HOU_RS04470	590.367	418.668	537.167	609.313	0.342337	0.917656	0.752607
USA300HOU_RS04475	135.618	127.656	154.25	145.869	0.984905	0.505586	0.636717
USA300HOU_RS04480	11.3564	21.5787	18.3819	12.9547	0.857022	0.712208	0.394516
USA300HOU_RS04485	1166.68	844.23	1004.9	1119.89	0.946204	0.454097	0.211569
USA300HOU_RS04490	131.723	248.537	306.176	185.84	0.151539	0.0210063	0.767504
USA300HOU_RS04495	3210.81	4166.13	5353.25	3249.2	0.674512	0.311696	0.0665684
USA300HOU_RS04500	245.222	589.905	668.983	429.83	0.0513443	0.0186779	0.344017
USA300HOU_RS04505	2095.6	8397.01	3492.44	4639.35	0.076439	0.562132	0.853889
USA300HOU_RS04510	2508.54	2102.32	1879.91	2061.17	0.177021	0.0438383	0.143155
USA300HOU_RS04515	11054.3	16050.7	10735.6	13889.5	0.602039	0.246156	0.941644
USA300HOU_RS04520	16863.6	31070.2	14080.9	18439	0.0456599	0.0817731	0.646904
USA300HOU_RS04525	20025.8	33213.2	14151.4	19282.2	0.0334426	0.0679706	0.699371
USA300HOU_RS04530	7737.2	12831.5	4944.35	6811.23	0.0138142	0.0240969	0.507638
USA300HOU_RS04535	16494.3	39215.1	16552.8	17596.7	0.000266523	0.220764	0.38358
USA300HOU_RS04540	0	3.4451	4.9829	0.837835	0.545696	0.359003	0.939926
USA300HOU_RS04545	11.4218	22.8279	14.8382	8.03054	0.523033	0.981548	0.467094
USA300HOU_RS04550	1251.51	1158.38	1893.92	1315.72	0.171621	0.0528124	0.606575
USA300HOU_RS04555	2254.39	1431.1	1902.22	1614.12	0.397392	0.523291	0.828477
USA300HOU_RS04560	27.5482	19.724	27.1296	17.6339	0.615642	0.935746	0.487961
USA300HOU_RS04565	1653.35	1430.84	1787.5	1860.68	0.31577	0.660163	0.480578
USA300HOU_RS04570	1126.64	961.663	1184.79	1025.58	0.924166	0.364636	0.821775
USA300HOU_RS04575	2711.14	3161.82	3422.03	3204.18	0.540626	0.26493	0.480947
USA300HOU_RS04580	18555.3	12794.7	13191.7	16073.7	0.266352	0.353832	0.789425
USA300HOU_RS04585	241.981	709.829	614.571	239.398	0.529166	0.781778	0.0448946
USA300HOU_RS04590	241.177	460.887	552.663	304.29	0.315935	0.103451	0.669324
USA300HOU_RS04595	931.743	1033.91	1581.93	1565.72	0.204749	0.569214	0.594068
USA300HOU_RS04600	5107.34	2413.22	3567.35	5280.85	0.0494577	0.843438	0.0168678
USA300HOU_RS04605	6324.36	3702.74	4944.43	6547.9	0.0687194	0.908311	0.0442952
USA300HOU_RS04610	21.3995	65.834	16.7206	20.1868	0.473226	0.120032	0.202281
USA300HOU_RS04615	298.175	860.536	258.062	258.336	0.0507773	0.0345348	0.0364107
USA300HOU_RS04620	25180.9	33098.8	17467.3	20830.4	0.0645349	0.341699	0.85762
USA300HOU_RS04625	5866.93	12105.3	5009.82	5277.12	1.40383e-06	0.281292	0.47222
USA300HOU_RS04630	1003.31	3934.99	1487.54	1211.18	0.00426816	0.617401	0.231898
USA300HOU_RS04635	18689.1	32215.7	17102.4	21187	0.00569195	0.608725	0.547002
USA300HOU_RS04640	6771.85	2763.19	4706.48	4987.55	0.426697	0.388643	0.297782
USA300HOU_RS04645	462.603	238.389	360.157	376.991	0.0630713	0.900802	0.935591
USA300HOU_RS04650	8738.94	4515.29	5755.59	7381.09	0.0617127	0.70811	0.242226
USA300HOU_RS04655	1379.01	1038.36	1338.2	959.448	0.683241	0.365307	0.420373
USA300HOU_RS04660	2237.29	1700.17	1953.7	1831.64	0.836782	0.429404	0.602083
USA300HOU_RS04665	57333.3	27548.3	42353.8	47963.7	0.000130436	0.141109	0.432436
USA300HOU_RS04670	3934.82	2196.74	3478.72	3451.25	0.0193011	0.485029	0.51481
USA300HOU_RS04675	1419.74	2113.34	1516.99	2660.63	0.468113	0.120224	0.894542
USA300HOU_RS04680	1285.73	1555.24	1368.93	2242.22	0.358097	0.147957	0.54967
USA300HOU_RS04685	213.12	111.19	233.201	205.449	0.221369	0.414749	0.651902
USA300HOU_RS04690	1966.05	2037.32	1564.48	1727.48	0.142112	0.67582	0.765355
USA300HOU_RS04695	1487	1434.21	1176.37	1285.24	0.500363	0.696146	0.929232
USA300HOU_RS04700	1005.1	2529.22	1784.3	1234.02	0.38286	0.831483	0.176524
USA300HOU_RS04705	10711	10409.1	9375.99	10603.9	0.690377	0.717062	0.588458
USA300HOU_RS04710	2394.62	2603.23	2535.44	2735.33	0.887908	0.743568	0.831894
USA300HOU_RS04715	1377.97	1703	1601.09	1402.07	0.963751	0.795516	0.357257
USA300HOU_RS04720	12134.3	9540.2	10208.9	12127.4	0.11918	0.261916	0.989234
USA300HOU_RS04725	648.326	368.246	390.719	617.551	0.489207	0.6296	0.192994
USA300HOU_RS04730	11689.3	4878.91	7309.83	10819	0.00344287	0.637876	0.0541902
USA300HOU_RS04735	3988.17	1758.97	3816.66	3625.93	0.105145	0.12523	0.184324
USA300HOU_RS04740	2444.47	1170.98	1824.65	1445.98	0.011472	0.946505	0.196195
USA300HOU_RS04745	1367.97	1117.42	1199.34	2014.83	0.382624	0.251901	0.00141612
USA300HOU_RS04750	6476.66	4819.28	3429.28	8513.29	0.522113	0.0453311	0.0973745
USA300HOU_RS04755	185.833	170.967	121.251	169.803	0.764616	0.444995	0.769931
USA300HOU_RS04760	485.663	355.864	135.648	689.953	0.155534	2.07695e-06	0.33416
USA300HOU_RS04765	3988.73	379.033	536.775	4920.19	0.000329816	0.000797092	0.371687
USA300HOU_RS04770	4286.47	184.974	433.516	5612.67	9.31341e-05	0.000576435	0.553181
USA300HOU_RS04775	34555.1	10094.1	33015.9	40756.8	7.17857e-05	0.117639	0.010589
USA300HOU_RS04780	717.013	651.76	845.333	524.939	0.934451	0.164236	0.199323
USA300HOU_RS04785	2604.01	2164.71	2640.75	1650.34	0.941226	0.216381	0.136945
USA300HOU_RS04790	3315.64	2886.11	4306	2733.01	0.705805	0.15434	0.530448
USA300HOU_RS04795	3814.4	3729.61	4043.4	3823.32	0.717971	0.868684	0.850834
USA300HOU_RS04800	7124.15	7970.73	6650.28	6717.81	0.195945	0.889042	0.832716
USA300HOU_RS04805	16084.3	11586.5	17219.4	19473	0.0189198	0.71605	0.223304
USA300HOU_RS04810	1827.38	2424.34	1230.4	1336.69	0.0506855	0.3116	0.517037
USA300HOU_RS04815	14444	8115.98	11257.3	11191.2	0.0268844	0.866959	0.843703
USA300HOU_RS04820	2566.85	2093.39	2962.67	2587.57	0.0751973	0.869457	0.432154
USA300HOU_RS04825	8959.33	5625.52	7133.47	6767.98	0.813126	0.476817	0.615605
USA300HOU_RS04830	261.434	376.422	521.771	213.852	0.114564	0.000853395	0.189868
USA300HOU_RS04835	11314.5	4069.81	34462.7	8682.49	0.874921	9.78705e-13	0.0162003
USA300HOU_RS04840	3.76367	34.5639	38.5351	5.16922	0.689819	0.552993	0.0746393
USA300HOU_RS04845	7.08958	18.3234	48.9994	3.00353	0.963055	0.075044	0.0467587
USA300HOU_RS04850	0	8.13947	24.6381	2.75852	0.72667	0.0854133	0.645499
USA300HOU_RS04855	38.4669	66.6292	62.6753	27.4824	0.944351	0.97881	0.0879336
USA300HOU_RS04860	379.944	385.698	374.221	409.634	0.782519	0.68194	0.974223
USA300HOU_RS04865	1453.01	1014.66	990.667	1323.44	0.138294	0.108222	0.916798
USA300HOU_RS04870	2286.84	2139.72	3544.52	3593.6	0.892782	0.168213	0.155823
USA300HOU_RS04875	20025.2	8644.5	11785.6	16127.6	0.000976559	0.155718	0.624106
USA300HOU_RS04880	51357.9	22279.5	26052.4	37795.8	0.0905077	0.393459	0.253701
USA300HOU_RS04885	12.2973	74.6173	41.6909	31.1815	0.583742	0.609649	0.321623
USA300HOU_RS04890	158.22	258.496	406.661	191.705	0.0897653	0.00227856	0.408266
USA300HOU_RS04895	161.173	487.386	467.95	237.644	0.0227683	0.0295474	0.611135
USA300HOU_RS04900	245.524	714.114	639.083	271.006	0.0735222	0.126697	0.6285
USA300HOU_RS04905	231.566	782.41	706.686	293.652	0.0235902	0.0456626	0.78203
USA300HOU_RS04910	610.282	1939.99	1414.87	535.222	0.00212116	0.0549024	0.109931
USA300HOU_RS04915	35.2718	33.8072	84.6545	34.2878	0.957603	0.0345267	0.916945
USA300HOU_RS04920	20.9618	29.7567	44.5145	6.35487	0.687032	0.231373	0.0571899
USA300HOU_RS04925	21.8373	56.4838	37.926	25.5617	0.1746	0.64331	0.674878
USA300HOU_RS04930	16.2572	22.0712	37.5939	10.544	0.108079	0.0125178	0.531141
USA300HOU_RS04935	97.1508	123.039	168.756	96.7297	0.317537	0.0265377	0.905462
USA300HOU_RS04940	7079.65	4729.34	5612.68	8197.35	0.0324945	0.215929	0.439237
USA300HOU_RS04945	13998.6	24351	22888.3	18353.9	0.00101188	0.00298038	0.0652408
USA300HOU_RS04950	4830.35	6611.87	8512.28	4490.25	0.030914	0.000411811	0.947981
USA300HOU_RS04955	27.9206	48.3058	53.5949	17.879	0.760698	0.573923	0.133137
USA300HOU_RS04960	10701	6720.13	12312.1	10314.9	0.0214806	0.232104	0.8593
USA300HOU_RS04965	1634.93	1706.93	2099.28	1929.53	0.501816	0.928437	0.834446
USA300HOU_RS04970	1180.52	977.568	1456.02	1661.23	0.0349524	0.933418	0.406421
USA300HOU_RS04975	272.202	410	617.559	624.175	0.473594	0.463937	0.438689
USA300HOU_RS04980	564.248	1057.71	901.921	825.562	0.805757	0.72334	0.494625
USA300HOU_RS04985	3287.67	3601.38	2774.35	3534.08	0.633874	0.177447	0.718361
USA300HOU_RS04990	5813.27	6072.57	4922.78	6152.3	0.663559	0.28816	0.590464
USA300HOU_RS04995	1140.29	2090.78	1624.67	1248.73	0.237296	0.905336	0.142974
USA300HOU_RS05000	3857.44	3903.15	2897.7	3068.59	0.546595	0.162845	0.314316
USA300HOU_RS05005	4778.47	5601.14	3950.51	3707.12	0.112868	0.728514	0.487702
USA300HOU_RS05010	13275.3	8644.58	12115.1	11866.8	0.466068	0.435712	0.49091
USA300HOU_RS05015	1847.38	3299.62	2724.81	2856.13	0.734143	0.636492	0.790467
USA300HOU_RS05020	627.893	508.888	534.116	473.128	0.966311	0.817485	0.804133
USA300HOU_RS05025	465.713	468.416	399.634	441.662	0.480503	0.970739	0.658129
USA300HOU_RS05030	7128.01	3822.46	4698.55	9919.6	0.0306401	0.297483	0.00220635
USA300HOU_RS05035	2800.79	2878.03	3465.94	2886.37	0.17603	0.673614	0.182398
USA300HOU_RS05040	5400.21	3591.51	4948.1	5633.61	0.000337538	0.159407	0.608836
USA300HOU_RS05045	7364.48	4811.75	4979.69	6103.27	0.115548	0.170417	0.882751
USA300HOU_RS05050	722.317	950.271	789.135	715.957	0.670483	0.448354	0.176441
USA300HOU_RS05055	8894.6	10284.1	7864.28	8543.46	0.188518	0.66698	0.907693
USA300HOU_RS05060	6299.69	4677.09	3695.91	4383.14	0.617974	0.10763	0.421186
USA300HOU_RS05065	4022.89	4214.5	3941.03	4778.38	0.193917	0.0814884	0.636965
USA300HOU_RS05070	3885.19	5618.19	3669.41	3997.93	0.164545	0.153148	0.394062
USA300HOU_RS05075	1649.7	1683.21	1871.27	2038.86	0.734913	0.854329	0.533356
USA300HOU_RS05080	167.694	56.3709	52.8742	74.4559	0.227417	0.171421	0.495646
USA300HOU_RS05085	502.45	459.748	494.751	678.167	0.0690869	0.116792	0.676948
USA300HOU_RS05090	15.1855	38.5015	47.5039	16.9383	0.0792635	0.0308216	0.718759
USA300HOU_RS05095	691.12	778.134	2195.19	1353.7	0.0390748	1.18552e-06	0.000386922
USA300HOU_RS05100	1970.4	1314.17	3781.25	2123.77	0.00731375	0.000442915	0.907421
USA300HOU_RS05105	823.126	1806.66	2160.63	668.311	0.142749	0.0347789	0.0374441
USA300HOU_RS05110	1047	2555.2	2015.73	889.251	0.0772772	0.342627	0.0616823
USA300HOU_RS05115	430.351	237.522	438.608	379.505	0.72091	0.17576	0.342607
USA300HOU_RS05120	0	0	0	0.837835	0.546076	0.534698	0.909214
USA300HOU_RS05125	18.446	64.1307	94.7872	53.289	0.119856	0.00752994	0.273465
USA300HOU_RS05130	11.8596	28.0149	31.0049	8.27555	0.417857	0.310464	0.273299
USA300HOU_RS05135	33.6969	74.8457	96.3922	47.282	0.120905	0.024581	0.723893
USA300HOU_RS05140	213.578	540.571	289.564	203.861	0.269343	0.57074	0.1404
USA300HOU_RS05145	89.9104	178.689	200.871	164.555	0.597392	0.412741	0.722128
USA300HOU_RS05150	877.321	2247.88	1985.23	1340.11	0.0821694	0.193331	0.938714
USA300HOU_RS05155	5461.27	4432.11	4693.43	6948.07	0.143294	0.210017	0.82137
USA300HOU_RS05160	222.901	402.277	280.096	189.5	0.0620776	0.57993	0.417911
USA300HOU_RS05165	32.8214	40.6588	34.7145	18.124	0.536684	0.753048	0.375674
USA300HOU_RS05170	46.0596	45.5046	50.8265	26.8501	0.707254	0.901964	0.179003
USA300HOU_RS05175	918.228	338.377	908.397	826.645	0.000101033	0.744433	0.93529
USA300HOU_RS05180	4897.19	4118.1	3889.49	4163.02	0.440107	0.271753	0.480564
USA300HOU_RS05185	3295.24	2570.36	3378.41	2413.5	0.213938	0.863431	0.117037
USA300HOU_RS05190	5215.8	6031.1	5758.84	4355.36	0.411426	0.553426	0.428751
USA300HOU_RS05195	4158.66	3996.82	4348.54	3599.71	0.575997	0.332027	0.957757
USA300HOU_RS05200	33026	10359	16904.8	24355.2	0.0220999	0.765288	0.233375
USA300HOU_RS05205	10.9187	65.8725	29.7316	35.2679	0.459948	0.511164	0.724342
USA300HOU_RS05210	179.534	271.971	185.145	236.023	0.50189	0.0509575	0.255797
USA300HOU_RS05215	343.288	194.929	185.586	464.26	0.00427068	0.00242034	0.842184
USA300HOU_RS05220	827.458	1731.09	1216.45	866.583	0.00342328	0.540777	0.109977
USA300HOU_RS05225	169.249	308.461	263.601	79.1985	0.385593	0.619695	0.0177276
USA300HOU_RS05230	130.39	210.228	242.281	186.678	0.277879	0.152859	0.430646
USA300HOU_RS05235	0	2.49853	0.609044	1.92068	0.4208	0.825984	0.511222
USA300HOU_RS05240	27476	47980.7	8695.96	19626.4	0.000669909	8.37896e-05	0.656966
USA300HOU_RS05245	428.383	359.802	245.77	274.491	0.928056	0.170972	0.342678
USA300HOU_RS05250	430.844	2370.54	1617.98	706.369	0.0149371	0.2036	0.224355
USA300HOU_RS05255	6093.08	6419.43	5002.34	4643.27	0.183516	0.864726	0.537274
USA300HOU_RS05260	557.701	1896.07	2593.89	557.977	0.133074	0.0206459	0.115825
USA300HOU_RS05265	14980.1	11469.3	10034.9	24578.8	0.190839	0.0523795	0.0229409
USA300HOU_RS05270	44801.8	26433.5	20924.8	52806.2	0.129571	0.00473052	0.0182316
USA300HOU_RS05275	198611	89917.3	78796.8	203295	0.0151679	0.00149403	0.0283204
USA300HOU_RS05280	95214.4	46078.8	45871.5	112671	0.00800506	0.00738607	0.0394954
USA300HOU_RS05285	0	1.24926	1.21809	0.837835	0.667564	0.65845	0.758026
USA300HOU_RS05290	3834.26	2535.73	7244.37	6777.33	0.0250192	0.000223754	0.000913485
USA300HOU_RS05295	5403.48	3226.08	6314.97	6162.45	0.0500012	0.106873	0.136498
USA300HOU_RS05300	1255.12	279.923	529.129	915.637	1.5434e-05	0.00651813	0.202062
USA300HOU_RS05305	1310.52	837.57	1051.67	1782.01	0.000323884	0.00235309	0.0848602
USA300HOU_RS05310	330.317	329.668	400.96	491.357	0.0111306	0.0314375	0.0842118
USA300HOU_RS05315	433.616	176.647	371.007	599.444	0.000134726	0.0498451	0.492903
USA300HOU_RS05320	815.286	432.149	755.527	1390.46	0.00023393	0.0279915	0.602611
USA300HOU_RS05325	3285.55	1376.25	2778.4	4717.01	0.00010442	0.101774	0.927626
USA300HOU_RS05330	2502.85	1388.83	2194.06	2513.96	0.00915257	0.46974	0.883207
USA300HOU_RS05335	1970.13	1129.91	1941.38	1566.61	0.0520113	0.993979	0.440358
USA300HOU_RS05340	959.121	634.045	1112.87	739.337	0.0831071	0.91858	0.218734
USA300HOU_RS05345	3546.71	2344.43	3459.47	2527.03	0.236055	0.83321	0.361906
USA300HOU_RS05350	4153	2719.69	3771.46	2845.09	0.321883	0.851477	0.409035
USA300HOU_RS05355	327.952	800.659	1049.14	536.093	0.0308933	0.00124983	0.540028
USA300HOU_RS05360	3317.79	3754.7	6283.11	4227.38	0.265695	0.000899246	0.104754
USA300HOU_RS05365	1475.97	1147.18	2473.09	1648.08	0.861462	0.00553305	0.225091
USA300HOU_RS05370	11.925	4.69437	8.63717	4.92421	0.836631	0.67618	0.8548
USA300HOU_RS05375	20.8964	171.039	31.9461	29.5058	0.0786412	0.198866	0.168643
USA300HOU_RS05380	7269.64	7947.69	7087.31	7481.89	0.189395	0.492667	0.321353
USA300HOU_RS05385	1816.17	2097.79	1977.41	2104.01	0.908775	0.635678	0.931489
USA300HOU_RS05390	2135.8	2489.58	1152.9	2326.75	0.143046	0.00489652	0.272052
USA300HOU_RS05395	16908.6	12436.2	14444.8	20481.1	0.475099	0.961283	0.0649307
USA300HOU_RS05400	124675	103761	94100.5	148737	0.958606	0.565431	0.0612697
USA300HOU_RS05405	28.0514	111.718	62.2326	22.3131	0.277524	0.987471	0.0783475
USA300HOU_RS05410	3805.51	1111.99	2244.18	3164.35	0.193385	0.594831	0.149258
USA300HOU_RS05415	616.466	605.648	790.309	723.874	0.976486	0.539613	0.689906
USA300HOU_RS05420	4338.51	2288.81	1889.21	2794.61	0.896012	0.501159	0.329733
USA300HOU_RS05425	6592.52	2104.61	3432.84	4451.22	0.321756	0.61991	0.197432
USA300HOU_RS05430	27515.5	32025.8	23764.4	29886.7	0.201398	0.482915	0.408508
USA300HOU_RS05435	962.884	2277.9	2004.11	1609.9	0.674648	0.988067	0.502396
USA300HOU_RS05440	118.047	273.063	178.005	119.596	0.983822	0.444151	0.141543
USA300HOU_RS05445	7299.93	5425.37	8527.37	5836.85	0.808207	0.122252	0.963574
USA300HOU_RS05450	1837.57	3089.5	7079.04	2547.22	0.617035	4.24598e-05	0.739851
USA300HOU_RS05455	96435.3	63452.3	67092.1	106511	0.253346	0.37503	0.222338
USA300HOU_RS05460	80018.3	64345.5	52685	82259.1	0.984907	0.335134	0.248707
USA300HOU_RS05465	118422	123297	79008.2	123038	0.30924	0.255356	0.309964
USA300HOU_RS05470	134278	140531	90210.4	142146	0.243883	0.361917	0.221164
USA300HOU_RS05475	652.689	821.443	620.875	708.779	0.268472	0.847987	0.667366
USA300HOU_RS05480	723.107	1163.49	709.797	588.479	0.364129	0.156249	0.0215432
USA300HOU_RS05485	1222.06	2263.9	1253.49	1078.63	0.0564746	0.441238	0.146629
USA300HOU_RS05490	394.078	1252.56	553.387	295.603	0.000101082	0.981585	0.00320857
USA300HOU_RS05495	283.447	1631.55	573.322	300.361	0.00262323	0.999702	0.0700032
USA300HOU_RS05500	3613.04	4854.66	2364.85	2888.24	0.00728844	0.766214	0.595797
USA300HOU_RS05505	13084.2	13621.2	10304	10215.9	0.32169	0.882752	0.855629
USA300HOU_RS05510	1294.43	763.902	1703.5	1103.41	0.125517	0.0648796	0.991463
USA300HOU_RS05515	251.149	532.847	431.579	291.335	0.0565007	0.289142	0.600944
USA300HOU_RS05520	2917.5	1703.12	4227.49	2551.53	0.121009	0.00205736	0.616508
USA300HOU_RS05525	5753.67	3020.61	4520.71	5914.83	0.0104125	0.936955	0.0630816
USA300HOU_RS05530	246.339	362.793	366.303	245.057	0.285621	0.266425	0.681088
USA300HOU_RS05535	35012.5	22484	29297.1	23214.6	0.105717	0.651977	0.140122
USA300HOU_RS05540	438.276	327.7	578.408	513.834	0.394903	0.220355	0.426008
USA300HOU_RS05545	1298.25	1304.51	2127.33	1862.55	0.268058	0.104205	0.374333
USA300HOU_RS05550	1900.37	2793.75	2484.39	2430.68	0.222942	0.469507	0.52395
USA300HOU_RS05555	5226.98	3947.53	4585.65	3493.21	0.743163	0.700248	0.364288
USA300HOU_RS05560	20417.3	4158.05	8584.27	22435.5	2.29008e-08	0.008754	0.177596
USA300HOU_RS05565	5404.98	1551.68	2268.14	4880.87	0.00121158	0.142743	0.031918
USA300HOU_RS05570	15943.1	4694.76	7291.99	15211.5	2.67421e-06	0.0152392	0.165484
USA300HOU_RS05575	1461.19	2290.05	2511.89	2531.59	0.430338	0.573381	0.590939
USA300HOU_RS05580	69.2102	88.8518	89.749	68.4729	0.957659	0.915028	0.531396
USA300HOU_RS05585	1340.98	1685.66	2268.82	1424.23	0.920701	0.234816	0.413653
USA300HOU_RS05590	1396.07	1001.72	1453.86	1266.49	0.327076	0.419162	0.887408
USA300HOU_RS05595	3554.21	2347.6	3480.53	2628.13	0.77478	0.125658	0.811681
USA300HOU_RS05600	61.1797	308.271	233.318	79.997	0.955327	0.627173	0.0476537
USA300HOU_RS05605	78.247	234.49	258.84	109.993	0.36655	0.23797	0.318577
USA300HOU_RS05610	1967.73	1643.6	1676.21	1570.9	0.566567	0.652977	0.406664
USA300HOU_RS05615	873.864	1313.75	1166.02	815.034	0.382165	0.887593	0.0397405
USA300HOU_RS05620	456.988	496.772	584.946	476.329	0.256769	0.779588	0.17205
USA300HOU_RS05625	70240	77759.5	51404.7	47768.1	0.187005	0.91343	0.716894
USA300HOU_RS05630	100.98	97.1453	107.909	60.1339	0.365292	0.264143	0.948503
USA300HOU_RS05635	15855.7	23213.5	12811.2	13716.2	0.0083024	0.89911	0.676635
USA300HOU_RS05640	309.466	169.187	233.976	219.448	0.00111234	0.0236959	0.0142356
USA300HOU_RS05645	2648.62	2199.81	2514.83	2197.39	0.0891764	0.274451	0.0888892
USA300HOU_RS05650	181.617	197.012	269.741	102.017	0.328055	0.817511	0.0123418
USA300HOU_RS05655	99.9334	210.564	196.716	74.8432	0.93305	0.912449	0.00442397
USA300HOU_RS05660	195.771	230.024	241.616	104.776	0.972957	0.871866	0.0512167
USA300HOU_RS05665	275.834	327.811	321.51	175.43	0.723276	0.75807	0.227196
USA300HOU_RS05670	40.0871	126.974	78.8973	38.208	0.426505	0.802461	0.0734893
USA300HOU_RS05675	79.3641	162.146	108.573	60.0705	0.464882	0.719209	0.0591012
USA300HOU_RS05680	0	1.24926	3.10049	0	0.969329	0.552344	0.691573
USA300HOU_RS05685	1867.97	1538.74	1283.67	1980.61	0.572385	0.129896	0.446611
USA300HOU_RS05690	6275.28	3775.77	4696.06	7562.07	0.00469552	0.111291	0.255903
USA300HOU_RS05695	16398.2	14259.8	13419	19744.5	0.203337	0.0987338	0.452177
USA300HOU_RS05700	1141.24	848.588	1103.51	985.357	0.123954	0.938023	0.476109
USA300HOU_RS05705	377.624	723.956	642.581	490.462	0.0590262	0.193464	0.97159
USA300HOU_RS05710	171.896	643.538	370.846	184.939	0.0852976	0.717509	0.189851
USA300HOU_RS05715	2313.73	3292.28	3244.04	2181.98	0.384271	0.429619	0.161451
USA300HOU_RS05720	6102.43	9336.56	7553.98	5641.42	0.0367329	0.415879	0.348211
USA300HOU_RS05725	11153.2	9986.3	12206	10364.9	0.497157	0.0698543	0.370744
USA300HOU_RS05730	0	0	0	0	-	-	-
USA300HOU_RS05735	1978.38	4820.64	2549.24	1693.8	2.71746e-08	0.0684193	0.572475
USA300HOU_RS05740	713.154	1659.69	1191.22	1697.41	0.930262	0.433233	0.876136
USA300HOU_RS05745	13600.7	12744.9	7493.85	17980.6	0.572732	0.0109957	0.462065
USA300HOU_RS05750	6805.49	7005.8	3890.43	8811.84	0.705522	0.0072266	0.591082
USA300HOU_RS05755	4020.42	2716.08	3496.44	2766.59	0.295022	0.676641	0.347251
USA300HOU_RS05760	2064.05	2134.62	2579.4	1728.48	0.717877	0.206493	0.519048
USA300HOU_RS05765	628.98	2182.67	2221.36	782.594	0.01783	0.014839	0.115101
USA300HOU_RS05770	0.940917	1.09792	8.02812	0.837835	0.377213	0.663607	0.328406
USA300HOU_RS05775	3132.15	3897.73	12804.1	3159.02	0.132461	1.81815e-06	0.3539
USA300HOU_RS05780	0	3.59645	5.25979	0.837835	0.307296	0.160947	0.771925
USA300HOU_RS05785	67.9623	160.899	228.383	103.883	0.0649909	0.00991117	0.341127
USA300HOU_RS05790	101.418	234.828	162.39	121.762	0.080244	0.436217	0.982557
USA300HOU_RS05795	3638.15	3787.79	5764.3	2793.61	0.0287381	0.0010271	0.162428
USA300HOU_RS05800	827.487	1944.03	2225.6	922.312	0.000934302	0.000253961	0.163683
USA300HOU_RS05805	7.15498	9.54008	12.3467	6.59988	0.887004	0.614139	0.790686
USA300HOU_RS05810	42.9953	216.885	82.1647	63.5881	0.275449	0.594942	0.35508
USA300HOU_RS05815	55.7958	57.9972	31.3924	48.7127	0.390516	0.77646	0.580712
USA300HOU_RS05820	228.985	558.294	512.697	445.821	0.53352	0.685089	0.951484
USA300HOU_RS05825	1901.74	6069.51	2036.36	3322.79	6.06244e-12	0.0867983	5.48068e-05
USA300HOU_RS05830	6.71722	16.2789	7.14219	6.00705	0.1381	0.651378	0.779056
USA300HOU_RS05835	10.4809	86.9971	67.935	23.9888	0.0526437	0.134586	0.758463
USA300HOU_RS05840	1077.2	576.917	520.328	597.695	0.997197	0.733107	0.913107
USA300HOU_RS05845	14.3754	41.1514	29.1783	12.0141	0.0287461	0.0994688	0.793379
USA300HOU_RS05850	7.52734	23.7745	9.24621	15.8555	0.440865	0.54815	0.894964
USA300HOU_RS05855	23.9153	28.1662	30.1743	32.5488	0.291153	0.243054	0.191457
USA300HOU_RS05860	70.0604	68.0683	52.1552	122.679	0.0309099	0.13412	0.000146482
USA300HOU_RS05865	70.2365	175.849	77.9556	115.794	7.36957e-05	0.20461	0.00983529
USA300HOU_RS05870	413.062	623.894	271.681	279.424	0.00560844	0.631078	0.730021
USA300HOU_RS05875	135.225	370.588	205.631	133.183	0.00587416	0.596378	0.278221
USA300HOU_RS05880	865.944	80.7508	495.532	1875.3	3.81476e-13	0.720303	8.38537e-08
USA300HOU_RS05885	107.305	312.707	205.799	132.63	0.0358086	0.385653	0.66439
USA300HOU_RS05890	135.024	106.683	67.9335	84.3043	0.503122	0.77589	0.860823
USA300HOU_RS05895	20.3278	2168.6	19.9321	145.191	0.0322508	0.502884	0.792434
USA300HOU_RS05900	42.1651	1929.11	18.105	178.988	0.00542587	0.253635	0.933249
USA300HOU_RS05905	572.867	757.763	1196.86	521.738	0.440781	0.00336846	0.342528
USA300HOU_RS05910	953.334	880.846	2695.66	1267.59	0.120025	0.000333069	0.916386
USA300HOU_RS05915	4416.51	5277.96	5245.96	3979.18	0.179188	0.190485	0.633158
USA300HOU_RS05920	14287.5	11262.5	13196.1	16702.3	0.570931	0.78665	0.128277
USA300HOU_RS05925	28471.5	19705.7	18129.6	25404.6	0.990466	0.644787	0.141353
USA300HOU_RS05930	8258.55	7788.16	6887.49	8048.45	0.502707	0.953685	0.379463
USA300HOU_RS05935	19247.9	21939.4	17137	16937.3	0.238085	0.927581	0.968689
USA300HOU_RS05940	2834.59	2981.23	3192.91	2764.99	0.93155	0.714619	0.566187
USA300HOU_RS05945	6272.52	7446.98	6338.27	5937.09	0.18534	0.7723	0.896492
USA300HOU_RS05950	10129.1	10755.3	9084.1	9147.19	0.408787	0.791245	0.830523
USA300HOU_RS05955	25732.1	32588.3	29578.8	29444.1	0.559566	0.977346	0.96258
USA300HOU_RS05960	73529.8	49162.2	46530.9	59060.4	0.919504	0.700475	0.389256
USA300HOU_RS05965	763.828	1689.57	1254.66	827.15	0.00630612	0.262519	0.26006
USA300HOU_RS05970	7495.41	14524.2	7648.05	7523.04	0.00441735	0.295972	0.255851
USA300HOU_RS05975	11155.3	17888.5	8172.53	9792.06	0.0020485	0.071367	0.503954
USA300HOU_RS05980	501.292	2423.36	596.632	464.75	0.0468391	0.175158	0.054352
USA300HOU_RS05985	1070.61	2736.56	2431.71	1307.73	0.632756	0.937638	0.0459452
USA300HOU_RS05990	7770.21	6212.87	6402.94	6720.25	0.213413	0.302851	0.497289
USA300HOU_RS05995	35732.6	20178.2	24749.9	35408.7	0.00142258	0.0588925	0.684199
USA300HOU_RS06000	598.674	1070.81	1329.24	644.235	0.389975	0.0378845	0.0527677
USA300HOU_RS06005	0	2.34718	2.15929	2.75852	0.699407	0.73677	0.608873
USA300HOU_RS06010	305.068	1059.67	606.655	276.064	0.152738	0.945565	0.0325732
USA300HOU_RS06015	6168.37	7943.77	5287.64	4722.91	0.0800926	0.670275	0.304721
USA300HOU_RS06020	5789.82	4474.66	6673.3	2782.01	0.0316676	0.403281	0.000204437
USA300HOU_RS06025	3543.54	613.377	7469.17	1313.09	2.57573e-05	0.799764	0.00291102
USA300HOU_RS06030	1810.87	634.425	8323.83	661.504	0.00248733	0.0946785	0.00307018
USA300HOU_RS06035	5337.72	1206.76	14570.3	1653.18	0.00345992	0.0440388	0.0187129
USA300HOU_RS06040	4477.15	1276.5	15270.1	1642.64	0.0197409	0.0177582	0.057354
USA300HOU_RS06045	13505	4692.71	44995.9	4319.16	0.0407128	0.00704237	0.0274532
USA300HOU_RS06050	2944.47	673.95	7536.91	970.276	0.00166841	0.0111189	0.0198102
USA300HOU_RS06055	1826.44	573.401	6065.42	790.222	0.00509475	0.00309728	0.0397076
USA300HOU_RS06060	277.213	331.594	1342.43	222.736	0.494549	0.00241228	0.0904108
USA300HOU_RS06065	1420.79	929.87	1589.67	1445.47	0.305243	0.106726	0.252515
USA300HOU_RS06070	2350.03	3758.13	3730.65	2656.6	0.639872	0.667149	0.220769
USA300HOU_RS06075	9424.41	7812.81	7550.58	10113.3	0.388687	0.315077	0.820324
USA300HOU_RS06080	1944.5	2701.45	2374.93	2335.72	0.744736	0.795197	0.743537
USA300HOU_RS06085	2550.67	2294.46	2236.57	2308.1	0.538688	0.631072	0.512189
USA300HOU_RS06090	6230.6	7974.09	5333.05	5804.82	0.00248872	0.916522	0.572781
USA300HOU_RS06095	674.677	661.95	605.545	1170.42	0.920187	0.812613	0.0236303
USA300HOU_RS06100	461.185	782.072	1326.2	762.283	0.511394	0.0103159	0.568213
USA300HOU_RS06105	1516.62	2107.09	1245.85	1334.29	0.201934	0.0282992	0.082641
USA300HOU_RS06110	5474.86	6314.19	3317.32	4200.19	0.181793	0.00454226	0.192236
USA300HOU_RS06115	5711.9	9874.88	5028.98	5216.48	0.00156227	0.156883	0.24508
USA300HOU_RS06120	7816.03	11413.8	5896.57	6781.31	0.00728575	0.152091	0.578464
USA300HOU_RS06125	4464.78	7641.3	3511.06	3957.21	0.00365444	0.162528	0.466367
USA300HOU_RS06130	14972.2	24688	12574.9	13722.4	0.00241529	0.556784	0.909927
USA300HOU_RS06135	2350.27	1769.97	2047.56	2370.19	0.0151961	0.164144	0.741572
USA300HOU_RS06140	1712.87	1743.1	2110.29	2401.34	0.408812	0.831768	0.352352
USA300HOU_RS06145	2380.67	1594.42	1732.74	2111.49	0.642467	0.996911	0.271255
USA300HOU_RS06150	88799.1	62436.3	61109.4	83340.8	0.728101	0.773044	0.25393
USA300HOU_RS06155	3431.46	3736.14	3268.77	2749.88	0.572039	0.812716	0.201094
USA300HOU_RS06160	25267.7	22697.3	23222.8	22244.9	0.839929	0.754382	0.912691
USA300HOU_RS06165	1912.34	1829.45	2200.54	2097	0.882491	0.180442	0.302109
USA300HOU_RS06170	7400.76	7953.18	7324.88	6962.4	0.225282	0.43385	0.60279
USA300HOU_RS06175	24583.2	21208.2	19151.7	21665	0.319669	0.685174	0.25977
USA300HOU_RS06180	17089.6	19864.8	16993.6	18859.6	0.107072	0.578178	0.204774
USA300HOU_RS06185	25286.6	22021.5	17750.9	22239.6	0.123871	0.768585	0.108953
USA300HOU_RS06190	0.940917	2.19584	3.10049	3.24854	0.760191	0.629697	0.619935
USA300HOU_RS06195	47597	25464.7	40520.1	54964.4	0.197953	0.814585	0.214399
USA300HOU_RS06200	1398.27	780.817	975.276	1120.87	0.000844556	0.0564822	0.328977
USA300HOU_RS06205	4971.55	6416.82	6004.81	5875.83	0.833184	0.509987	0.427203
USA300HOU_RS06210	3901.1	4125.24	3228.4	3918.81	0.352893	0.698413	0.511354
USA300HOU_RS06215	483.988	1016.97	602.777	451.977	0.317454	0.424413	0.074826
USA300HOU_RS06220	11080.5	13358.9	10346.8	10332.8	0.0886735	0.757207	0.761047
USA300HOU_RS06225	31052.5	27367.8	20958.6	23981.2	0.311698	0.769051	0.512506
USA300HOU_RS06230	1899.54	3449.68	1835.51	1544.7	0.0208278	0.44059	0.108606
USA300HOU_RS06235	8265.83	8897.39	4122.84	5248.65	0.0940956	0.114186	0.577964
USA300HOU_RS06240	63420.3	50340.4	37861	51869.4	0.457507	0.868996	0.402261
USA300HOU_RS06245	0.940917	0	1.82713	0	0.488759	0.969642	0.483082
USA300HOU_RS06250	342.197	778.96	615.178	493.505	0.343666	0.854207	0.599019
USA300HOU_RS06255	1826.08	1766.76	1331.12	1564.54	0.495812	0.0123352	0.145878
USA300HOU_RS06260	1573.02	2088.39	1052.68	1244.07	0.122148	0.00589806	0.0878171
USA300HOU_RS06265	15063.7	9168.3	8721.57	13147.1	0.130902	0.0639942	0.320595
USA300HOU_RS06270	15279.6	12577.7	8427.3	13263.9	0.588645	0.0360192	0.363863
USA300HOU_RS06275	34.1346	194.929	104.199	39.7021	0.00207687	0.202939	0.191253
USA300HOU_RS06280	33.6315	207.235	117.488	26.8501	0.011161	0.240778	0.0419724
USA300HOU_RS06285	62.4275	154.042	102.593	51.6134	0.260029	0.977903	0.0615428
USA300HOU_RS06290	23429.5	19609.7	18857.7	13872	0.43058	0.325252	0.0108026
USA300HOU_RS06295	16824.8	16090.9	13375.2	10833.9	0.578834	0.746476	0.183963
USA300HOU_RS06300	3098.16	2832.14	2715.34	3418.71	0.626765	0.774804	0.155826
USA300HOU_RS06305	4210.84	2536.63	2251.8	3423.03	0.699672	0.692645	0.0169451
USA300HOU_RS06310	15030.9	13523.4	11908.8	15270.4	0.421838	0.887182	0.0842599
USA300HOU_RS06315	6682.04	9428.01	7303.34	7714.96	0.21235	0.925654	0.837875
USA300HOU_RS06320	7.59274	22.9793	9.30148	4.43419	0.549976	0.558696	0.21144
USA300HOU_RS06325	106597	128647	79546.7	104423	0.15952	0.268243	0.749785
USA300HOU_RS06330	436.61	1173.39	484.9	389.045	0.0126144	0.6818	0.26187
USA300HOU_RS06335	78665.3	91477.8	59779.4	73969.8	0.0542443	0.837939	0.387298
USA300HOU_RS06340	14625.1	19362.2	12363.2	13234.6	0.0261881	0.770008	0.926372
USA300HOU_RS06345	16028.6	23947.6	13932.4	14736.3	0.00249835	0.809154	0.593594
USA300HOU_RS06350	3699.36	9897.88	4384.87	3927.98	0.000693216	0.827756	0.487225
USA300HOU_RS06355	4974.11	9066.3	4609.96	4669.28	4.27601e-05	0.800459	0.871398
USA300HOU_RS06360	8159.8	12317.2	9735.39	7528.77	0.004447	0.280359	0.398802
USA300HOU_RS06365	16138.8	24554	17635.1	15523.6	0.00448957	0.384397	0.908178
USA300HOU_RS06370	17165.7	19538.8	13596.5	13676.6	0.186743	0.25532	0.274482
USA300HOU_RS06375	4245.88	3812.75	3656.17	3581.96	0.744495	0.589444	0.521482
USA300HOU_RS06380	14073.8	13889.8	9860.9	11075.4	0.340731	0.426687	0.843482
USA300HOU_RS06385	2622.04	3430.34	1971.43	2207.44	0.0744657	0.227777	0.555739
USA300HOU_RS06390	3271.67	4018.8	2572.71	2583.32	0.0309748	0.510251	0.53117
USA300HOU_RS06395	31521.2	43132.3	24421	27571.8	0.00277809	0.562644	0.849308
USA300HOU_RS06400	2746.09	3207.85	2794.39	2274.56	0.0675814	0.329639	0.769371
USA300HOU_RS06405	2054.19	3149.88	1757.33	1821.38	0.0016712	0.63023	0.799531
USA300HOU_RS06410	4274.45	5187.92	4109.84	3987.31	0.0305624	0.672116	0.838846
USA300HOU_RS06415	63479.7	46293.7	41183.6	50924.9	0.777783	0.898469	0.535524
USA300HOU_RS06420	36239.3	28673.9	25398.1	26605.4	0.920086	0.540652	0.739762
USA300HOU_RS06425	18984.5	18492.6	15993.2	20361.4	0.62306	0.643124	0.253957
USA300HOU_RS06430	13286.2	20456.7	10762.1	11995.6	0.000317285	0.54882	0.908446
USA300HOU_RS06435	2370.55	3181.65	2433.68	1991.92	0.0449872	0.894393	0.206456
USA300HOU_RS06440	1151.48	3045.47	2609.98	1361.18	0.340999	0.697148	0.0475626
USA300HOU_RS06445	2761	4561.35	3830.47	2440.47	0.0157101	0.186836	0.131508
USA300HOU_RS06450	2370.58	2549.35	2047.67	1727.49	0.0310451	0.37187	0.928167
USA300HOU_RS06455	5052.84	5743.65	5104.77	4763.46	0.204044	0.494275	0.730723
USA300HOU_RS06460	1938.3	2600.88	2104.81	1836.42	0.0127638	0.184647	0.563146
USA300HOU_RS06465	1593.32	3646.67	3413.83	2352.39	0.000550167	0.00256414	0.610142
USA300HOU_RS06470	1212.32	1145.13	2012.19	1068.06	0.383898	0.0640347	0.227384
USA300HOU_RS06475	16596	9232.83	11614.7	13768.1	0.0138879	0.24766	0.851973
USA300HOU_RS06480	52968.9	29734	34518.7	46758.7	0.15381	0.49973	0.394965
USA300HOU_RS06485	68.1585	163.923	316.646	46.8314	0.620599	0.563695	0.0268351
USA300HOU_RS06490	4911.44	3775.42	4112.15	4468.41	0.285069	0.534229	0.857868
USA300HOU_RS06495	6497.18	9200.69	5317.04	5110.14	0.000985918	0.687791	0.507269
USA300HOU_RS06500	2680.7	4896.25	2554.93	2364.68	4.17994e-06	0.564925	0.91897
USA300HOU_RS06505	39.7801	191.297	143.62	92.8095	0.061816	0.268974	0.97909
USA300HOU_RS06510	6139.44	8555.5	6446.41	7181.07	0.0633875	0.971468	0.460235
USA300HOU_RS06515	1065.46	2906.92	1719.18	1517.06	0.00256853	0.912672	0.56743
USA300HOU_RS06520	2637.07	3405.48	2184.36	2345.61	0.00748774	0.644287	0.411083
USA300HOU_RS06525	3591.69	4257.98	3834.97	3348.81	0.906494	0.565239	0.245058
USA300HOU_RS06530	3113.63	5062.91	3546.85	2924.8	0.18188	0.998159	0.477299
USA300HOU_RS06535	620.109	1314.42	857.242	643.555	0.0643674	0.836963	0.370073
USA300HOU_RS06540	1781.53	1403.35	1295.4	2344.02	0.0514995	0.0291521	0.674107
USA300HOU_RS06545	3605.26	3679.03	3952.46	3523.61	0.527577	0.736404	0.426131
USA300HOU_RS06550	4005.13	3411.97	9876.14	5218.83	0.00927156	0.185503	0.304554
USA300HOU_RS06555	551.07	532.244	613.457	594.914	0.963978	0.487206	0.580053
USA300HOU_RS06560	1058.56	1480.44	1251.22	1258.55	0.224551	0.713043	0.681425
USA300HOU_RS06565	290.079	421.172	388.779	418.693	0.347982	0.514087	0.358385
USA300HOU_RS06570	3055.29	2326.87	3095.63	3552.44	0.339318	0.554084	0.177825
USA300HOU_RS06575	1267.64	1441.62	1062.48	1046.16	0.62103	0.0178032	0.0139522
USA300HOU_RS06580	3533.09	3460.97	2640.36	2537.13	0.827701	0.151054	0.0943131
USA300HOU_RS06585	14516.6	7498.14	13588.4	12859.9	2.64542e-07	0.0630426	0.0313065
USA300HOU_RS06590	99238.4	43688.6	69214.8	71092	3.78038e-08	0.0114028	0.0189628
USA300HOU_RS06595	54.2209	50.5401	82.33	33.3472	0.475194	0.542552	0.0850235
USA300HOU_RS06600	1.44408	9.84276	4.31858	1.92068	0.24062	0.675733	0.942742
USA300HOU_RS06605	2.88815	29.6796	4.92763	8.76557	0.224392	0.681977	0.984605
USA300HOU_RS06610	6.65182	8.13947	7.36381	3.59635	0.762144	0.817145	0.666597
USA300HOU_RS06615	2.88815	54.7419	9.46782	14.2826	0.152568	0.677696	0.93166
USA300HOU_RS06620	2.38499	2.19584	2.49145	1.08285	0.961508	0.916529	0.76209
USA300HOU_RS06625	1.44408	1.09792	1.55025	1.67567	0.99204	0.890669	0.842373
USA300HOU_RS06630	5.6455	22.5253	17.2743	4.92421	0.871967	0.825885	0.079791
USA300HOU_RS06635	312.238	221.166	209.616	203.695	0.714794	0.551108	0.492128
USA300HOU_RS06640	25.7318	65.0387	36.5969	25.3167	0.596072	0.616602	0.27567
USA300HOU_RS06645	0	1.24926	3.10049	0	0.656782	0.304669	1
USA300HOU_RS06650	0	0	1.88241	0	0.663536	0.785819	0.656999
USA300HOU_RS06655	1.88183	5.79229	7.41908	0.837835	0.584978	0.402447	0.562498
USA300HOU_RS06660	16.7604	16.8843	13.6753	14.6304	0.634348	0.849971	0.753844
USA300HOU_RS06665	301.405	140.226	148.934	191.72	0.71133	0.83708	0.560858
USA300HOU_RS06670	96.0137	176.457	137.087	105.764	0.437064	0.976809	0.480518
USA300HOU_RS06675	60.435	176.798	148.493	119.699	0.0199712	0.0677419	0.228041
USA300HOU_RS06680	48.1376	62.6173	47.1165	42.2156	0.437829	0.946867	0.879599
USA300HOU_RS06685	18.2698	14.0831	12.7341	7.92773	0.129522	0.165603	0.427622
USA300HOU_RS06690	79.208	162.22	86.4822	85.9012	0.0888696	0.922647	0.915828
USA300HOU_RS06695	29.0577	23.7745	45.6215	14.2432	0.98616	0.371019	0.594976
USA300HOU_RS06700	1244.67	1252.49	1675.39	1132.92	0.635121	0.429017	0.370153
USA300HOU_RS06705	4.76999	13.2879	18.4924	1.67567	0.631771	0.341226	0.272817
USA300HOU_RS06710	8.53366	18.1336	27.5728	3.84136	0.638471	0.257583	0.268149
USA300HOU_RS06715	167.87	282.457	259.668	185.879	0.0485801	0.109323	0.982579
USA300HOU_RS06720	127.371	422.342	369.073	228.379	0.00374791	0.018718	0.78081
USA300HOU_RS06725	5.27315	12.3413	8.74771	4.43419	0.371787	0.5847	0.97602
USA300HOU_RS06730	901.373	852.49	885.195	701.587	0.484718	0.590175	0.114327
USA300HOU_RS06735	574.593	945.043	1752.08	1294.3	0.821148	0.107435	0.476308
USA300HOU_RS06740	105.488	308.389	406.283	339.424	0.308484	0.0981778	0.211593
USA300HOU_RS06745	43.3677	58.454	116.767	62.339	0.434908	0.0354425	0.381312
USA300HOU_RS06750	395.773	573.891	955.278	465.367	0.100777	0.00257485	0.275731
USA300HOU_RS06755	673.504	773.253	1106.48	557.14	0.140944	0.0152833	0.540771
USA300HOU_RS06760	512.16	638.552	864.478	455.897	0.166287	0.0238404	0.672112
USA300HOU_RS06765	4035.66	3613.11	4735.29	4599.29	0.658599	0.132195	0.163156
USA300HOU_RS06770	417.208	657.407	1661.38	877.169	0.258724	0.11784	0.767819
USA300HOU_RS06775	0	0	0.609044	0.837835	1	0.659646	0.559262
USA300HOU_RS06780	8590.03	8662.91	5859.77	7651.37	0.999517	0.0470427	0.533634
USA300HOU_RS06785	10010.5	19132	12765	10889.5	0.0010326	0.159356	0.496571
USA300HOU_RS06790	3763.3	4231.7	4730.73	4354.03	0.359927	0.179381	0.305366
USA300HOU_RS06795	705.486	534.143	892.942	816.202	0.900467	0.166149	0.264541
USA300HOU_RS06800	1245.38	826.891	1430.38	1040.51	0.000256157	0.0621807	0.00370529
USA300HOU_RS06805	0	0	0	0.837835	1	1	0.368918
USA300HOU_RS06810	817.062	1897.62	1939.82	1060.41	0.831625	0.885339	0.0524304
USA300HOU_RS06815	5380.73	4356.69	3704.6	5219.54	0.897208	0.489055	0.289329
USA300HOU_RS06820	273.032	361.092	446.189	263.623	0.608664	0.332278	0.870509
USA300HOU_RS06825	395.502	641.125	1002.69	502.31	0.461954	0.503226	0.136358
USA300HOU_RS06830	68323.2	39887.4	42997	57677.9	0.318031	0.657982	0.0823815
USA300HOU_RS06835	11742.5	11284.7	15942.6	13577.2	0.746328	0.416076	0.774594
USA300HOU_RS06840	0	2.34718	0.941203	0.837835	0.699114	0.936027	0.934652
USA300HOU_RS06845	926.238	1263.85	1102.07	845.163	0.0184955	0.125297	0.927827
USA300HOU_RS06850	656.387	746.33	840.679	619.384	0.948935	0.465094	0.334288
USA300HOU_RS06855	1619.8	1967.01	2069.87	1404.56	0.293964	0.162253	0.258809
USA300HOU_RS06860	2472.1	6620.82	5000.44	3493.46	0.246804	0.912379	0.224848
USA300HOU_RS06865	28890	34763	18167.6	22037.1	0.00873836	0.506776	0.752839
USA300HOU_RS06870	22940.5	62580.9	28432.7	27583.2	0.00193422	0.798571	0.874705
USA300HOU_RS06875	1210.64	1903.61	1395.23	1600.5	0.0859833	0.931636	0.413373
USA300HOU_RS06880	624.325	638.855	680.393	808.403	0.808913	0.61409	0.207572
USA300HOU_RS06885	3341.24	2791.93	3289.13	3501.26	0.794912	0.685463	0.505886
USA300HOU_RS06890	15845.9	8992.44	10918.5	10863.2	0.00345763	0.0751967	0.0709544
USA300HOU_RS06895	11994.3	13347.3	12057.8	10193.4	0.953229	0.590451	0.129328
USA300HOU_RS06900	0	0	0	0	-	-	-
USA300HOU_RS06905	12335.6	11374.6	9472.1	8761.12	0.862224	0.435128	0.235411
USA300HOU_RS06910	114.57	535.989	501.567	227.937	0.472686	0.568181	0.231478
USA300HOU_RS06915	29.4954	57.5046	24.804	24.3366	0.743307	0.332168	0.334051
USA300HOU_RS06920	3736.75	4224.06	5473.9	4251.12	0.767353	0.140794	0.811747
USA300HOU_RS06925	3288.14	9702.61	4829.84	4101.2	0.000454914	0.93016	0.35801
USA300HOU_RS06930	1244.89	1392.53	1086.78	1445.34	0.877669	0.190752	0.696834
USA300HOU_RS06935	5584.69	3494.91	7212.49	4845.16	0.0585811	0.0367672	0.920096
USA300HOU_RS06940	2711.3	1397.8	2031.59	2602.12	0.618486	0.49326	0.139918
USA300HOU_RS06945	547.195	430.481	309.109	366.502	0.909742	0.124746	0.423487
USA300HOU_RS06950	887.812	1130.78	926.332	881.988	0.0530207	0.390622	0.54935
USA300HOU_RS06955	1836.9	1453.97	2184.14	1994.99	0.431595	0.133354	0.318363
USA300HOU_RS06960	60.1734	21.276	89.6938	115.676	0.00346962	0.867197	0.419088
USA300HOU_RS06965	45.818	17.0742	42.5215	71.2948	0.254169	0.766058	0.206649
USA300HOU_RS06970	66.4528	38.9941	77.7892	69.4135	0.0899253	0.86399	0.682196
USA300HOU_RS06975	11.8596	2.49853	25.1919	27.688	0.0940223	0.526531	0.441179
USA300HOU_RS06980	16.6296	8.44216	13.5095	26.4629	0.28626	0.541477	0.831164
USA300HOU_RS06985	86.6699	25.365	62.6747	73.7449	0.00870288	0.557922	0.882227
USA300HOU_RS06990	242.877	221.092	205.574	182.915	0.612241	0.801463	0.903671
USA300HOU_RS06995	5674.27	7733.78	9119.67	6383.75	0.814038	0.693041	0.33772
USA300HOU_RS07000	10244.7	12821.8	13670.1	9641.23	0.759399	0.528725	0.267519
USA300HOU_RS07005	724.5	1455.52	1176.26	718.73	0.00257614	0.068477	0.337717
USA300HOU_RS07010	820.619	1064.99	1037.17	960.255	0.0561624	0.0752363	0.160303
USA300HOU_RS07015	307.03	555.752	408.105	318.406	0.00229118	0.114145	0.697955
USA300HOU_RS07020	175.267	463.906	219.749	167.408	0.110916	0.385714	0.0821935
USA300HOU_RS07025	139.185	332.918	183.097	142.787	0.353788	0.443025	0.146632
USA300HOU_RS07030	94.8111	336.553	188.246	106.539	0.564575	0.411476	0.0324731
USA300HOU_RS07035	49.8887	73.2938	132.38	66.1016	0.377255	0.0136211	0.537616
USA300HOU_RS07040	73.7386	127.469	206.128	104.515	0.15414	0.00249425	0.432088
USA300HOU_RS07045	5126.63	4187.23	7628.76	4983.4	0.108517	0.00204547	0.810508
USA300HOU_RS07050	40.7865	209.884	148.602	57.2332	3.56828e-05	0.00245751	0.929685
USA300HOU_RS07055	49.3855	157.603	160.561	76.8906	0.00374329	0.00298548	0.389839
USA300HOU_RS07060	91.8122	124.893	225.227	95.0934	0.22832	0.0101465	0.551876
USA300HOU_RS07065	79.6457	91.0861	245.103	79.5858	0.138895	0.00024462	0.230595
USA300HOU_RS07070	84.3503	111.113	332.251	174.616	0.121271	1.07398e-06	0.00387397
USA300HOU_RS07075	61.6375	30.9674	56.3621	49.7321	0.552526	0.637681	0.812691
USA300HOU_RS07080	0	0	0.609044	0	1	0.440831	1
USA300HOU_RS07085	9020.46	7101.17	7112.38	10391.7	0.531962	0.538327	0.174673
USA300HOU_RS07090	14149.8	13310.9	10935.1	12961.5	0.884704	0.162461	0.761074
USA300HOU_RS07095	138.546	85.181	132.658	386.509	0.570889	0.768436	0.0105003
USA300HOU_RS07100	229.724	251.303	268.857	456.61	0.888339	0.751723	0.0707133
USA300HOU_RS07105	247.295	309.68	267.861	394.855	0.854048	0.560254	0.63237
USA300HOU_RS07110	238.65	237.104	223.013	272.761	0.988634	0.874028	0.688964
USA300HOU_RS07115	334.573	263.416	268.137	232.545	0.916106	0.878788	0.79059
USA300HOU_RS07120	296.439	373.733	270.685	263.118	0.214843	0.955948	0.882841
USA300HOU_RS07125	240.995	487.612	323.339	275.725	0.11354	0.961285	0.593603
USA300HOU_RS07130	1438.47	1850.01	2398.84	1689.54	0.384906	0.0291435	0.677938
USA300HOU_RS07135	5.20775	11.5846	26.6864	5.51703	0.777695	0.117633	0.561709
USA300HOU_RS07140	64930.8	37784.4	43096.5	68482.9	0.780917	0.921939	0.149229
USA300HOU_RS07145	0	1.09792	4.37385	0.837835	0.706915	0.229957	0.774334
USA300HOU_RS07150	617.386	358.365	789.467	501.188	0.228605	0.0187116	0.769589
USA300HOU_RS07155	1082.63	666.559	1062.81	1010.91	0.883572	0.0584933	0.0928834
USA300HOU_RS07160	258.853	996.488	963.549	386.232	0.0387721	0.0476753	0.583071
USA300HOU_RS07165	2234.24	3358.49	4249.59	2801.95	0.0524351	0.000606169	0.412589
USA300HOU_RS07170	0	0	2.15929	0	1	0.280688	1
USA300HOU_RS07175	4.70459	36.1158	14.506	5.51703	0.0409216	0.540363	0.578028
USA300HOU_RS07180	1889.38	4144.03	2087.65	1204.31	0.0224399	0.319398	0.000311639
USA300HOU_RS07185	2649.15	4723.82	2775.84	2047.53	0.00267732	0.779745	0.0315456
USA300HOU_RS07190	999.66	2134.57	1499.48	1032.47	0.0123636	0.640943	0.0937486
USA300HOU_RS07195	109.121	641.918	361.378	294.157	0.0256395	0.498121	0.896044
USA300HOU_RS07200	5150.38	4897.87	4207.32	5924.25	0.311308	0.808804	0.0463206
USA300HOU_RS07205	2575.51	5021.74	2263.04	4365.6	0.728631	0.0926632	0.997452
USA300HOU_RS07210	6468.28	6475.59	4912.28	14211.9	0.480012	0.136411	0.118864
USA300HOU_RS07215	798.989	2811.49	1226.81	1118.5	0.0940272	0.367881	0.239435
USA300HOU_RS07220	851.041	1887.44	1074.55	1663.41	0.0456683	0.664226	0.141851
USA300HOU_RS07225	0.940917	1.24926	4.37385	0	0.806475	0.573635	0.501993
USA300HOU_RS07230	7.59274	14.5371	19.8211	6.84489	0.484146	0.237517	0.841506
USA300HOU_RS07235	70.8304	146.169	204.467	292.703	0.652966	0.491719	0.0507429
USA300HOU_RS07240	1266.56	3154.84	1224.7	1659.1	0.404194	0.00881396	0.130954
USA300HOU_RS07245	1222.64	4403.63	1557.79	1903.09	0.624309	0.0165122	0.065746
USA300HOU_RS07250	1441.72	1523.17	813.436	1675.97	0.131634	8.82779e-05	0.260106
USA300HOU_RS07255	2568.86	4385.08	3281.72	2555.3	9.30275e-05	0.0892023	0.84177
USA300HOU_RS07260	0	1.09792	1.55025	3.35134	0.991475	0.909223	0.55529
USA300HOU_RS07265	4290.19	4195.69	4437.94	4325.03	0.420676	0.270389	0.329392
USA300HOU_RS07270	8186.65	7591.44	8598.86	8441.56	0.34439	0.10137	0.122473
USA300HOU_RS07275	3086.33	5843.4	5821.38	4888.86	0.12084	0.124758	0.526667
USA300HOU_RS07280	9460.19	9483.53	11497.9	10922.2	0.776554	0.153044	0.256774
USA300HOU_RS07285	2694.14	5665.44	2847.39	4676.62	0.206335	0.187847	0.580177
USA300HOU_RS07290	4889.83	4939.79	3432.65	7002.52	0.627136	0.0175182	0.175488
USA300HOU_RS07295	3170.87	4302.76	2473.43	3210.31	0.263946	0.0116229	0.426472
USA300HOU_RS07300	2328.21	2966.17	1889.86	2414.79	0.036933	0.824249	0.299472
USA300HOU_RS07305	5619.33	7610.8	4720.18	5685.77	0.0193921	0.607101	0.545993
USA300HOU_RS07310	1011.3	1462.23	1075.26	1396.83	0.165634	0.806802	0.248751
USA300HOU_RS07315	710.94	718.544	767.154	853.005	0.277231	0.471887	0.932602
USA300HOU_RS07320	423.573	1462.44	635.161	276.064	9.61461e-06	0.451355	0.0045847
USA300HOU_RS07325	64.4602	40.3562	58.6325	58.7033	0.976343	0.400754	0.39632
USA300HOU_RS07330	0	0	2.15929	0	1	0.280688	1
USA300HOU_RS07335	337.114	200.457	398.192	231.328	0.580241	0.0499639	0.986346
USA300HOU_RS07340	3324.98	3832.41	2784.14	3144.16	0.00898903	0.266524	0.0923392
USA300HOU_RS07345	10162.9	295.745	944.119	9081.07	3.32656e-07	0.0235398	0.000209658
USA300HOU_RS07350	19500.5	470.683	1624.75	18048.8	1.02452e-05	0.0647281	0.000213419
USA300HOU_RS07355	36755.3	350.941	2413	32228.8	2.23037e-12	0.0595016	2.98695e-08
USA300HOU_RS07360	41781.6	232.448	3311.25	40340.5	3.04029e-26	0.111734	1.19393e-13
USA300HOU_RS07365	2496.89	2855.42	2631.73	2542.99	0.753925	0.820966	0.653844
USA300HOU_RS07370	2446.63	5698.97	5237.17	3720.8	0.412681	0.640674	0.341061
USA300HOU_RS07375	7415.6	905.895	1964.86	9533.4	8.03662e-06	0.0196895	0.0295157
USA300HOU_RS07380	5.77631	0	0	0	0.24193	0.240828	0.241459
USA300HOU_RS07385	305.858	723.541	571.552	306.495	0.243986	0.7021	0.0936784
USA300HOU_RS07390	4761.05	3786.02	3506.62	3177.92	0.795635	0.491999	0.21772
USA300HOU_RS07395	1777.21	4524.86	3569.22	2227.63	0.217145	0.663159	0.253895
USA300HOU_RS07400	2426.46	3000.62	3851.29	2996.24	0.157714	0.00318875	0.15679
USA300HOU_RS07405	340.164	1224.89	1424.32	570.656	0.436105	0.251317	0.299246
USA300HOU_RS07410	0	0	2.15929	0	1	0.280688	1
USA300HOU_RS07415	9592.05	9803.19	8693.22	8994.94	0.308042	0.782824	0.623999
USA300HOU_RS07420	62584.8	54236.2	45456.9	50607.5	0.244572	0.851314	0.432838
USA300HOU_RS07425	115.904	457.583	286.744	129.935	0.313136	0.921012	0.0555579
USA300HOU_RS07430	1309.69	1839.74	1873.04	1248.66	0.403031	0.334462	0.0770466
USA300HOU_RS07435	592.37	1491.48	1230.91	725.363	0.466224	0.930144	0.0949702
USA300HOU_RS07440	24958	22130	17453	29050.5	0.933352	0.243442	0.127334
USA300HOU_RS07445	3516.86	5166.53	5482.73	3517.35	0.26914	0.160308	0.427582
USA300HOU_RS07450	1210.98	1857.38	1898.74	1250.71	0.505215	0.444644	0.32592
USA300HOU_RS07455	2413.44	2437.55	2542.81	2322.75	0.728478	0.520994	0.969017
USA300HOU_RS07460	1851.14	2176.12	2008.09	1771.01	0.663803	0.960113	0.590105
USA300HOU_RS07465	491.777	402.618	676.798	615.718	0.075203	0.410902	0.721619
USA300HOU_RS07470	40525.9	20007.4	40965.1	34683.8	0.410856	0.0665564	0.224139
USA300HOU_RS07475	176.142	611.286	415.971	195.767	0.0762502	0.491262	0.157735
USA300HOU_RS07480	676.539	1108.4	956.624	539.83	0.145031	0.403216	0.108518
USA300HOU_RS07485	2207.85	5358.23	3951.63	2269.07	0.0107496	0.238222	0.193813
USA300HOU_RS07490	3782.91	5298.22	3581.36	3750.41	0.0329153	0.479489	0.717237
USA300HOU_RS07495	1495.95	1970.96	1385.76	1286.07	0.168709	0.398752	0.19258
USA300HOU_RS07500	2626.61	2286.25	1949.77	2442.39	0.900616	0.453215	0.621286
USA300HOU_RS07505	2.82275	2.19584	5.86883	2.51351	0.911789	0.626802	0.958888
USA300HOU_RS07510	3083.92	3775.26	2604.43	4132.34	0.310577	0.607581	0.164371
USA300HOU_RS07515	6205.19	7746.42	5215.62	6748.38	0.235662	0.167934	0.762927
USA300HOU_RS07520	4194.32	4116.14	2967.25	3852.58	0.510444	0.236806	0.765223
USA300HOU_RS07525	1699.08	1495.84	1538.9	1813.99	0.61541	0.720602	0.613563
USA300HOU_RS07530	0	0	1.82713	6.94769	0.780948	0.856412	0.254933
USA300HOU_RS07535	139427	78311.5	93913	119853	0.977602	0.505429	0.128902
USA300HOU_RS07540	9876.64	10343.5	7770.55	8145.31	0.183571	0.580551	0.814534
USA300HOU_RS07545	15730.3	11541.7	12490.5	13784.2	0.223217	0.450318	0.867087
USA300HOU_RS07550	14724.7	12413.1	20404.5	18820.1	0.511216	0.00373934	0.0111101
USA300HOU_RS07555	0	0	2.15929	0	0.475476	0.998004	0.469227
USA300HOU_RS07560	0	0	0	0	-	-	-
USA300HOU_RS07565	0.940917	2.19584	1.55025	0	0.688352	0.844647	0.719877
USA300HOU_RS07570	5134.4	2551.97	3944.39	4896.35	0.0122003	0.751334	0.434417
USA300HOU_RS07575	2623.98	1340.44	2105.4	2474.78	0.00283245	0.488745	0.8843
USA300HOU_RS07580	3307.95	2595.77	3430.34	3016.84	0.980545	0.151547	0.445396
USA300HOU_RS07585	0.940917	4.84571	0.609044	2.51351	0.388351	0.905994	0.676903
USA300HOU_RS07590	16274.9	10946.7	15017.5	16109.4	0.476806	0.237152	0.108171
USA300HOU_RS07595	1128.46	1426.41	1218.23	1396.86	0.983402	0.438093	0.942501
USA300HOU_RS07600	82.4685	298.354	180.939	114.956	0.411633	0.898225	0.338419
USA300HOU_RS07605	2535.36	2757.65	2126.22	1712.4	0.0729321	0.358303	0.850699
USA300HOU_RS07610	2017	2061.22	2236.8	1764.98	0.866422	0.519933	0.464267
USA300HOU_RS07615	7.59274	20.7834	7.36381	9.95122	0.274385	0.928813	0.823259
USA300HOU_RS07620	171	261.71	250.09	237.801	0.241943	0.309713	0.419366
USA300HOU_RS07625	2.82275	27.9763	9.74471	0.837835	0.259077	0.971002	0.298418
USA300HOU_RS07630	52.1429	98.9972	59.7964	35.3707	0.458178	0.796253	0.208107
USA300HOU_RS07635	43.74	38.8042	40.0853	27.8302	0.791076	0.721596	0.705847
USA300HOU_RS07640	24.6601	34.6024	15.1703	13.1998	0.39383	0.623434	0.505088
USA300HOU_RS07645	263.205	1014.77	466.351	348.118	0.00264957	0.691698	0.568787
USA300HOU_RS07650	428.403	835.028	363.148	501.322	0.0217363	0.204627	0.914584
USA300HOU_RS07655	38.9046	48.7983	71.423	51.1234	0.682642	0.176533	0.593488
USA300HOU_RS07660	1.88183	2.19584	6.14572	0	0.940958	0.412065	0.621718
USA300HOU_RS07665	8.53366	14.3858	27.1849	11.2791	0.838592	0.199663	0.896434
USA300HOU_RS07670	2.88815	9.69142	9.85525	1.67567	0.4063	0.376767	0.765032
USA300HOU_RS07675	10.0431	14.2344	15.5577	4.18918	0.310066	0.256588	0.902498
USA300HOU_RS07680	44.374	24.8724	94.8425	29.403	0.540233	0.00610798	0.801308
USA300HOU_RS07685	353.024	229.986	300.638	215.195	0.36384	0.943912	0.246678
USA300HOU_RS07690	24.2877	13.9318	20.1532	17.5311	0.620908	0.94922	0.868713
USA300HOU_RS07695	51.3327	55.0832	90.1365	30.8337	0.924338	0.124823	0.162455
USA300HOU_RS07700	17.5705	33.0119	29.7316	14.7726	0.542953	0.676943	0.395867
USA300HOU_RS07705	326.699	294.873	315.145	217.282	0.323259	0.196473	0.80263
USA300HOU_RS07710	0	1.24926	2.76834	0	0.65428	0.338891	1
USA300HOU_RS07715	1.88183	0	6.4226	0.837835	0.624699	0.362994	0.790329
USA300HOU_RS07720	121.68	117.852	114.552	115.691	0.815722	0.895539	0.855687
USA300HOU_RS07725	52.4699	38.0475	76.5711	59.7861	0.422957	0.401564	0.822819
USA300HOU_RS07730	0.940917	4.39168	8.02812	1.08285	0.813703	0.437888	0.641341
USA300HOU_RS07735	10.9187	18.6261	31.8909	19.0646	0.438122	0.0831165	0.402558
USA300HOU_RS07740	1.44408	2.19584	9.24621	0.837835	0.551522	0.0707458	0.810541
USA300HOU_RS07745	8.0959	8.13947	19.4336	14.0376	0.768948	0.34989	0.676298
USA300HOU_RS07750	38.4669	75.9051	77.1802	52.6962	0.247137	0.22646	0.876644
USA300HOU_RS07755	22.3405	30.6647	25.0256	20.9853	0.454325	0.699422	0.932898
USA300HOU_RS07760	74.2418	119.858	100.49	67.3266	0.318691	0.669807	0.387353
USA300HOU_RS07765	69.5372	68.371	105.694	38.8642	0.895195	0.23158	0.0965503
USA300HOU_RS07770	0.940917	3.29376	9.57837	3.00353	0.34289	0.898466	0.302624
USA300HOU_RS07775	2.82275	5.79229	1.21809	3.35134	0.766788	0.55748	0.924966
USA300HOU_RS07780	54.0247	106.76	83.4365	65.2637	0.114477	0.372866	0.79996
USA300HOU_RS07785	142.883	247.401	161.171	116.735	0.162649	0.669712	0.0871826
USA300HOU_RS07790	14.8785	33.5045	25.0256	13.4448	0.056594	0.154453	0.663915
USA300HOU_RS07795	0	0	0	0	-	-	-
USA300HOU_RS07800	157.213	330.576	205.575	181.137	0.00281147	0.329096	0.663375
USA300HOU_RS07805	0	7.83679	5.20451	0	0.217826	0.38821	0.754418
USA300HOU_RS07810	0.940917	5.4896	5.81356	6.35487	0.702352	0.66596	0.620339
USA300HOU_RS07815	8.0959	21.9199	18.603	5.51703	0.345986	0.491638	0.398846
USA300HOU_RS07820	0	8.29082	3.98642	1.92068	0.289392	0.688132	0.940007
USA300HOU_RS07825	0.940917	8.13947	15.7241	1.92068	0.379755	0.0736668	0.754233
USA300HOU_RS07830	5.77631	3.74779	1.21809	6.00705	0.793122	0.831772	0.535437
USA300HOU_RS07835	11.4218	18.7775	29.5658	11.6269	0.462189	0.125194	0.950221
USA300HOU_RS07840	2.88815	7.19289	13.0663	3.00353	0.248057	0.0611786	0.670657
USA300HOU_RS07845	7.22038	3.29376	6.8653	5.27202	0.46228	0.204133	0.286852
USA300HOU_RS07850	3.32591	5.64095	16.0562	3.59635	0.927991	0.181602	0.767632
USA300HOU_RS07855	5.71091	7.19289	6.81003	7.33491	0.980745	0.9411	0.982416
USA300HOU_RS07860	0	20.1781	18.9351	1.67567	0.0399089	0.0463774	0.909668
USA300HOU_RS07865	0.940917	1.09792	2.43618	1.92068	0.95733	0.660653	0.786036
USA300HOU_RS07870	28.4891	32.5579	103.147	17.879	0.874488	0.0040405	0.140525
USA300HOU_RS07875	9.97773	19.3828	21.5376	7.68272	0.781566	0.628919	0.377865
USA300HOU_RS07880	7.52734	34.1484	41.8572	14.8754	0.255508	0.122947	0.79911
USA300HOU_RS07885	1.88183	3.74779	6.75476	0	0.785894	0.793869	0.267169
USA300HOU_RS07890	0.940917	0	4.87236	1.92068	0.57805	0.516261	0.969813
USA300HOU_RS07895	1.44408	1.24926	20.0979	3.84136	0.678022	0.0590539	0.926025
USA300HOU_RS07900	1.44408	0	5.9241	2.16569	0.492707	0.675763	0.816589
USA300HOU_RS07905	2.38499	0	1.21809	3.24854	0.56328	0.830326	0.790119
USA300HOU_RS07910	0	0	2.82361	2.16569	0.634156	0.913968	0.982918
USA300HOU_RS07915	1.44408	4.54303	2.76834	3.00353	0.397439	0.646452	0.621269
USA300HOU_RS07920	31.3119	190.766	163.996	96.6269	0.565615	0.780112	0.455948
USA300HOU_RS07925	1.88183	0	3.70954	2.51351	0.622718	0.688237	0.875632
USA300HOU_RS07930	408.171	1085.43	926.333	702.551	0.0565197	0.231345	0.970499
USA300HOU_RS07935	1302.57	1574.36	1270.37	1390.64	0.164609	0.769658	0.447095
USA300HOU_RS07940	947.396	1579.69	991.112	943.411	0.0594865	0.735377	0.569866
USA300HOU_RS07945	554.355	1286.56	865.708	809.026	7.70611e-05	0.122059	0.257175
USA300HOU_RS07950	121.418	291.656	182.376	204.17	0.0532791	0.968211	0.607174
USA300HOU_RS07955	326.749	738.986	693.465	623.132	0.168262	0.258594	0.482739
USA300HOU_RS07960	78.3124	284.917	155.358	99.3854	0.00272469	0.422285	0.435401
USA300HOU_RS07965	404.01	730.274	276.337	589.981	0.662361	0.0313618	0.893471
USA300HOU_RS07970	514.832	349.315	262.715	644.172	0.116528	0.00593138	0.309021
USA300HOU_RS07975	6535.4	5976.29	5481.95	9338.91	0.722854	0.43488	0.0629643
USA300HOU_RS07980	15553.9	4670.8	8210.92	21232.2	2.33472e-05	0.309377	9.28512e-06
USA300HOU_RS07985	3100.65	2768.21	2747.39	3121.75	0.534829	0.500821	0.827198
USA300HOU_RS07990	1186.98	1396.43	1562.33	1376.05	0.635529	0.940592	0.590039
USA300HOU_RS07995	934.979	1270.1	1413.57	1177.48	0.730194	0.932105	0.519222
USA300HOU_RS08000	152.705	138.333	208.177	178.236	0.653011	0.311908	0.657588
USA300HOU_RS08005	2253.71	3614.83	3031.14	2477.74	0.102517	0.576714	0.506441
USA300HOU_RS08010	4970.66	4109.75	4413.06	5120.55	0.840879	0.643557	0.304697
USA300HOU_RS08015	606.186	475.986	634.995	590.994	0.391572	0.580213	0.826874
USA300HOU_RS08020	1919.93	2062.92	2197.77	2207.02	0.622625	0.374117	0.356004
USA300HOU_RS08025	194.06	142.006	200.426	150.367	0.825597	0.273961	0.987316
USA300HOU_RS08030	616.969	460.766	610.634	546.399	0.925704	0.142951	0.393216
USA300HOU_RS08035	1459.11	1535.71	2223.94	1650.18	0.939004	0.0594872	0.75929
USA300HOU_RS08040	2997.9	3695.17	2174	2889.96	0.0719956	0.357917	0.584907
USA300HOU_RS08045	8547.46	9955.73	12628.5	10234.4	0.778392	0.170068	0.937712
USA300HOU_RS08050	2529.21	4670.2	4193.06	3142.04	0.117874	0.340734	0.498755
USA300HOU_RS08055	704.73	326.98	729.896	1417.38	0.0121839	0.588101	0.248254
USA300HOU_RS08060	273.223	88.3978	206.185	557.743	0.00345462	0.371857	0.091337
USA300HOU_RS08065	3.82907	3.4451	3.10049	2.16569	0.869785	0.80487	0.629935
USA300HOU_RS08070	1460.46	1883.86	1513.32	936.131	0.0400627	0.23578	0.479981
USA300HOU_RS08075	30501	24580.4	26811.8	31994.1	0.212392	0.52899	0.523089
USA300HOU_RS08080	3134.07	1615.43	2228.1	2926.42	0.0409974	0.859521	0.0374854
USA300HOU_RS08085	22.4059	11.7359	25.5235	23.396	0.657569	0.486096	0.563343
USA300HOU_RS08090	2359.9	1317.41	1692.55	2377.7	0.138261	0.882634	0.0943623
USA300HOU_RS08095	3806.79	930.665	1866.67	2894.48	0.000752002	0.961837	0.0375297
USA300HOU_RS08100	16528.3	18759.7	13157	15700	0.087495	0.30583	0.726168
USA300HOU_RS08105	10044.7	10776.1	8027.94	10019.1	0.358517	0.244334	0.677694
USA300HOU_RS08110	15961.7	11181.4	9329.43	13434.9	0.541187	0.0515492	0.443944
USA300HOU_RS08115	12364.2	11618.3	10377.4	13828.9	0.685741	0.260118	0.468614
USA300HOU_RS08120	6610.69	7454.92	7352.64	8701.44	0.768459	0.727323	0.74215
USA300HOU_RS08125	498.494	1151.86	1116.86	994.678	0.827961	0.889001	0.875175
USA300HOU_RS08130	13027.3	19214.4	9692.47	12085.5	0.00490851	0.210757	0.946804
USA300HOU_RS08135	656.986	2536.9	1213.19	875.445	0.00145672	0.823894	0.285874
USA300HOU_RS08140	7252.54	15558.6	8046.93	7191.05	0.00120023	0.92776	0.517252
USA300HOU_RS08145	1173.86	4319.5	2413.15	1557.14	0.0168118	0.801176	0.17986
USA300HOU_RS08150	2651.62	3805.89	2300.53	2361.01	0.0115402	0.364043	0.4732
USA300HOU_RS08155	20946.6	19091.7	13093.2	16682.1	0.546916	0.0469854	0.753022
USA300HOU_RS08160	8739.75	5018.54	5293.95	6493.56	0.0235472	0.0552872	0.55378
USA300HOU_RS08165	20565.4	12220.1	23401.4	24500.1	0.235305	0.405304	0.328242
USA300HOU_RS08170	4600.23	3798.09	5626.37	4348.32	0.924266	0.00276621	0.269384
USA300HOU_RS08175	128.704	417.609	647.738	195.57	0.763873	0.208927	0.20532
USA300HOU_RS08180	75.1173	126.407	151.704	71.2708	0.424212	0.146512	0.300589
USA300HOU_RS08185	4223.51	2655.7	3276.74	3673.9	0.170127	0.95327	0.50375
USA300HOU_RS08190	8791.23	3565.27	7738.9	8407.96	0.190447	0.159447	0.0887515
USA300HOU_RS08195	6875.66	8523.68	5520.8	7154.21	0.676965	0.0590143	0.616102
USA300HOU_RS08200	4236.09	4941.4	4162.45	4827.48	0.684484	0.210072	0.611238
USA300HOU_RS08205	2756.7	2153.5	2800.21	3049.38	0.0154402	0.284309	0.53579
USA300HOU_RS08210	425.802	598.532	651.442	563.188	0.682228	0.454827	0.84667
USA300HOU_RS08215	0	3.74779	3.70954	1.92068	0.950729	0.938995	0.77207
USA300HOU_RS08220	1.88183	23.4333	7.08692	0.837835	0.194431	0.96651	0.27649
USA300HOU_RS08225	3.76367	19.3828	22.1467	5.02701	0.899159	0.748388	0.275295
USA300HOU_RS08230	2.88815	11.5846	5.86883	2.16569	0.974186	0.595878	0.297892
USA300HOU_RS08235	5.27315	9.54008	15.1703	4.33138	0.619678	0.302869	0.854618
USA300HOU_RS08240	8.53366	10.7893	21.4266	5.16922	0.627203	0.660288	0.20946
USA300HOU_RS08245	23.7191	47.095	32.3894	12.3619	0.14146	0.453344	0.334608
USA300HOU_RS08250	3210.02	5651.68	4738.74	4248.95	0.0266223	0.27561	0.68916
USA300HOU_RS08255	656.478	1897.86	1220.94	984.362	0.00467815	0.437294	0.827173
USA300HOU_RS08260	4920.78	5830.76	4722.74	4487.82	0.0250099	0.473939	0.722189
USA300HOU_RS08265	83.3893	431.461	212	115.47	0.192979	0.806126	0.132834
USA300HOU_RS08270	1129.19	2609.08	1742.83	1481.48	0.0320861	0.62401	0.868268
USA300HOU_RS08275	492.366	619.544	644.85	769.862	0.508292	0.370111	0.0547056
USA300HOU_RS08280	6983.14	7506.16	9790.18	8569.85	0.810525	0.511246	0.837071
USA300HOU_RS08285	9334.27	8916.01	8671.51	9199.34	0.75324	0.605394	0.936047
USA300HOU_RS08290	22331.8	20081.4	24389.8	18876.4	0.445715	0.0862526	0.64055
USA300HOU_RS08295	100.633	520.58	278.052	140.842	0.124497	0.920676	0.0674315
USA300HOU_RS08300	631.491	1581.51	1059.16	670.468	0.0164362	0.77594	0.0351651
USA300HOU_RS08305	544.821	1193.2	828.174	461.825	0.129973	0.907003	0.00681071
USA300HOU_RS08310	5004.3	8389.82	4641.14	4191.37	0.0128264	0.21732	0.0616604
USA300HOU_RS08315	7293.2	8792.82	6450.74	5978.76	0.817002	0.0230362	0.00565516
USA300HOU_RS08320	2452.58	5117.86	3354.92	2165.41	0.00148865	0.43551	0.0896347
USA300HOU_RS08325	1105.36	2124.27	1158.82	772.761	0.0102925	0.774021	0.0288478
USA300HOU_RS08330	16638.7	15074.1	13744.9	12870.3	0.973219	0.702079	0.497003
USA300HOU_RS08335	7351.69	9107.23	7760.38	5543.15	0.424206	0.965879	0.0692439
USA300HOU_RS08340	1846.84	1725.57	2252.74	2839.75	0.630822	0.427261	0.0549643
USA300HOU_RS08345	365.085	454.181	636.384	569.385	0.570414	0.609643	0.868789
USA300HOU_RS08350	26176.4	21200.5	28302.8	30344.5	0.51017	0.465399	0.285079
USA300HOU_RS08355	2358.34	1935.03	2045.23	2397.85	0.386337	0.618193	0.563236
USA300HOU_RS08360	3716.56	3049.11	3623.56	4255.23	0.0903605	0.646856	0.48076
USA300HOU_RS08365	1891.55	1123.28	1390.97	1946.56	0.0822012	0.569162	0.195362
USA300HOU_RS08370	74.1764	229.719	150.1	104.721	0.920614	0.508005	0.199666
USA300HOU_RS08375	1155.65	919.535	1431.94	1543.08	0.0432047	0.874192	0.588312
USA300HOU_RS08380	3174.66	1374.58	2261.27	3277.33	2.85724e-05	0.309006	0.165244
USA300HOU_RS08385	20691.7	17932.9	15187.4	17802.2	0.973144	0.227112	0.94167
USA300HOU_RS08390	31379.9	19032.4	18300.2	24264.8	0.648179	0.486928	0.293989
USA300HOU_RS08395	8910.06	8595.97	6690.44	7802.39	0.751854	0.340223	0.865817
USA300HOU_RS08400	13368.2	19984.4	22453.2	18891.8	0.452038	0.292245	0.548408
USA300HOU_RS08405	10489.6	11990.7	9318.97	8511.45	0.45471	0.480673	0.220147
USA300HOU_RS08410	2721.4	2437.52	2551.17	2092.93	0.368629	0.551308	0.0572975
USA300HOU_RS08415	7457.87	6820.05	11297.6	6305.35	0.36054	0.00150042	0.572271
USA300HOU_RS08420	7766.95	6142.42	10956.3	5849.97	0.651289	0.000739524	0.834424
USA300HOU_RS08425	65962.1	50801.7	125374	58578.7	0.290264	2.73278e-07	0.0885622
USA300HOU_RS08430	5517.05	7164.82	27320.7	8143.45	0.723783	1.3816e-14	0.673238
USA300HOU_RS08435	4706.8	3727.53	16373.8	5843.06	0.16935	3.33947e-14	0.179633
USA300HOU_RS08440	1817.99	2074.69	1809.65	1339.43	0.558443	0.904345	0.093838
USA300HOU_RS08445	363.832	198.072	227.001	248.669	0.415375	0.775103	0.936334
USA300HOU_RS08450	16457.5	14480.9	13573	12578.2	0.61468	0.360243	0.164218
USA300HOU_RS08455	13461	16133.9	22579.9	18031.1	0.842147	0.269868	0.816639
USA300HOU_RS08460	167.654	561.541	459.046	142.763	0.457428	0.820439	0.00657374
USA300HOU_RS08465	86.2975	220.407	183.429	67.4294	0.000971097	0.00679854	0.518168
USA300HOU_RS08470	956.348	817.654	1077.42	930.29	0.801329	0.258664	0.690791
USA300HOU_RS08475	344.803	608.342	507.82	316.81	0.0412903	0.204695	0.45184
USA300HOU_RS08480	1160.36	4155.68	1965.3	1477.02	0.00445488	0.852312	0.417172
USA300HOU_RS08485	3539.88	4615.55	3385.32	3387.98	0.0531104	0.68627	0.676511
USA300HOU_RS08490	4346.54	6112.19	3758.21	4323.62	0.0163089	0.529803	0.799694
USA300HOU_RS08495	4757.82	6098.48	3875.8	4390.18	0.0801396	0.31546	0.812122
USA300HOU_RS08500	319.751	1012.47	587.165	413.935	0.0996618	0.928801	0.234814
USA300HOU_RS08505	2111.24	3511.93	2387.13	2247.72	0.182982	0.415652	0.25454
USA300HOU_RS08510	5362.52	6898.55	5388.58	5634.68	0.34613	0.410755	0.618917
USA300HOU_RS08515	2035.3	3125.93	2353.07	2330.89	0.214369	0.376903	0.344556
USA300HOU_RS08520	2432.41	2577.29	2509.25	2487.27	0.725151	0.603807	0.567966
USA300HOU_RS08525	1.44408	0	0.609044	0	1	0.440831	1
USA300HOU_RS08530	6.71722	8.44216	7.69596	8.86837	0.682288	0.734011	0.620088
USA300HOU_RS08535	41.4858	52.736	53.0411	37.7814	0.406927	0.378997	0.953574
USA300HOU_RS08540	121.484	464.514	428.15	207.379	0.200999	0.286546	0.379563
USA300HOU_RS08545	123.627	1297.99	279.875	154.54	3.01528e-10	0.136337	0.785963
USA300HOU_RS08550	137.369	1204.9	300.138	206.241	2.57942e-05	0.433212	0.933576
USA300HOU_RS08555	131.965	1703.64	496.796	328.399	0.000151888	0.251862	0.754324
USA300HOU_RS08560	13.2382	481.096	125.957	77.4047	2.02222e-05	0.109821	0.465779
USA300HOU_RS08565	102.469	922.372	292.885	194.717	4.31517e-07	0.0303247	0.233336
USA300HOU_RS08570	38.7084	654.487	217.643	164.516	7.29614e-07	0.0231432	0.102666
USA300HOU_RS08575	6735.76	10497.6	8562.17	7148.93	0.0892898	0.389979	0.902762
USA300HOU_RS08580	6640.68	10737.7	7169.84	5913.62	0.0148862	0.680639	0.583198
USA300HOU_RS08585	13983.2	16937.8	12148.6	9661.26	0.145359	0.992258	0.324536
USA300HOU_RS08590	5069.79	7492.17	5415.05	3633.66	0.247237	0.740795	0.0311995
USA300HOU_RS08595	512.045	1826.4	1084.75	372.185	0.281068	0.690943	0.000805564
USA300HOU_RS08600	7838.77	4999.22	5654.37	6644.4	0.928076	0.708301	0.321793
USA300HOU_RS08605	4953.97	5770.25	5647.24	6013.5	0.647001	0.736303	0.488636
USA300HOU_RS08610	2258.73	3104.17	2966.8	3145.21	0.680795	0.878864	0.62065
USA300HOU_RS08615	17565.4	9345.86	12274.6	21101.1	0.011359	0.263702	0.0881574
USA300HOU_RS08620	5863.08	7867.21	6383.69	5324.92	0.0948393	0.685984	0.490466
USA300HOU_RS08625	812.73	1509.47	1245.36	981.137	0.078864	0.423498	0.697498
USA300HOU_RS08630	6948.27	7975.3	5298.11	5588.08	0.169201	0.233901	0.393841
USA300HOU_RS08635	5828.67	5579.67	3954.64	4127.15	0.908156	0.046725	0.0849598
USA300HOU_RS08640	566.205	421.659	629.958	450.522	0.602314	0.176252	0.830516
USA300HOU_RS08645	82.5792	1002.31	214.548	161.361	0.120492	0.291267	0.139528
USA300HOU_RS08650	801.459	2301.19	918.039	1449.4	0.0867913	0.318145	0.726353
USA300HOU_RS08655	5655.65	2281.2	4090.16	5635.88	0.0225071	0.657028	0.0510455
USA300HOU_RS08660	5645.51	3371.25	4021.18	5056.97	0.12442	0.55898	0.508205
USA300HOU_RS08665	3609.86	3435.96	4773.69	4178.69	0.633313	0.140656	0.492435
USA300HOU_RS08670	93.6941	75.0714	156.521	56.7826	0.437443	0.168009	0.124656
USA300HOU_RS08675	17032.6	10614.7	13333.7	15054.2	0.0802346	0.597296	0.899834
USA300HOU_RS08680	5241.28	3377.64	5588.35	5099.29	7.89683e-05	0.641112	0.273862
USA300HOU_RS08685	6266.27	7891	5729.34	5395.19	0.143851	0.856591	0.62633
USA300HOU_RS08690	2398.71	4359.05	3196.67	2592.22	0.0336659	0.578378	0.616043
USA300HOU_RS08695	13747.8	15193.5	11460.3	11910.5	0.475413	0.411729	0.542085
USA300HOU_RS08700	5901.58	4282.95	3687.89	5180.66	0.269702	0.0466931	0.978732
USA300HOU_RS08705	5948.11	7261.17	4960.5	4987.82	0.416717	0.197608	0.20929
USA300HOU_RS08710	14643.8	18929.2	15435.9	16632	0.345569	0.744578	0.884498
USA300HOU_RS08715	2706.03	5376.98	5877.96	4353.9	0.192516	0.0909002	0.712091
USA300HOU_RS08720	31418.9	27907.9	18905.1	25909.5	0.48089	0.19379	0.743597
USA300HOU_RS08725	7022.11	13471.6	5441.78	6953.48	1.65378e-05	0.077622	0.909225
USA300HOU_RS08730	10299	14039.4	6358.95	8499.28	0.0118278	0.188752	0.925474
USA300HOU_RS08735	2626.76	6322.23	2865.37	2958.56	1.93871e-07	0.664136	0.843902
USA300HOU_RS08740	781.202	3068.83	1352.55	939.799	3.53365e-05	0.612178	0.276244
USA300HOU_RS08745	12481.9	16692.2	8926.12	10629.9	0.0215768	0.439204	0.930388
USA300HOU_RS08750	74123	60943.4	39773	53167.6	0.279331	0.676302	0.546426
USA300HOU_RS08755	41407	42040.4	28054.7	31031.8	0.182833	0.713886	0.954007
USA300HOU_RS08760	72919.3	58351.1	46259.1	55009.3	0.882771	0.456301	0.939486
USA300HOU_RS08765	407.467	939.061	664.9	396.356	0.109398	0.611418	0.261204
USA300HOU_RS08770	2559.97	3234.28	3637.13	2808.5	0.488798	0.146404	0.838809
USA300HOU_RS08775	809.71	400.614	1144.58	454.213	0.922118	0.000663277	0.632752
USA300HOU_RS08780	191.786	356.772	1542.41	207.757	0.158554	1.06284e-09	0.792511
USA300HOU_RS08785	1060.44	1145.67	1430.39	1204.65	0.800409	0.242276	0.649126
USA300HOU_RS08790	44.5702	42.4392	55.3662	13.097	0.218978	0.0752002	0.391583
USA300HOU_RS08795	18.2044	36.7597	33.6075	11.5241	0.0152892	0.0205044	0.665516
USA300HOU_RS08800	0	0	0	0	-	-	-
USA300HOU_RS08805	10326	9629.53	9206.35	12527.4	0.203272	0.119194	0.689903
USA300HOU_RS08810	26660.2	15356	20025.2	30720.4	0.00413937	0.185767	0.237729
USA300HOU_RS08815	1148.29	1269.68	1119.73	1207.56	0.705732	0.685784	0.937609
USA300HOU_RS08820	640.406	897.494	776.733	567.336	0.0196857	0.11435	0.919679
USA300HOU_RS08825	13.8068	31.1573	32.7768	27.4824	0.345189	0.292149	0.484979
USA300HOU_RS08830	14174.1	9819.82	8398.89	14785	0.24132	0.0187641	0.0535699
USA300HOU_RS08835	6621.19	4029.64	3924.69	6945.33	0.0670567	0.0432357	0.0484496
USA300HOU_RS08840	1041.17	1747.36	1319.5	1595.34	0.851944	0.267447	0.632475
USA300HOU_RS08845	8809.76	8043.32	5215.68	9034.21	0.598739	0.0280929	0.207731
USA300HOU_RS08850	1706.43	2542.89	1841.33	2058.68	0.585258	0.499098	0.804547
USA300HOU_RS08855	25944.2	15728.4	16687.7	29590.1	0.327231	0.509667	0.0127504
USA300HOU_RS08860	1039.48	1254.45	864.99	804.774	0.547166	0.22548	0.118827
USA300HOU_RS08865	33720.3	34698.7	33661.7	32228.7	0.429822	0.524663	0.674062
USA300HOU_RS08870	94205	69896.2	77483.8	93631	0.554707	0.903533	0.454148
USA300HOU_RS08875	41.0934	64.282	66.329	54.8225	0.659113	0.736543	0.407281
USA300HOU_RS08880	1107.92	2723.23	1893.32	1834.44	0.349266	0.680592	0.604941
USA300HOU_RS08885	3408.31	2519.93	2046.61	3292.35	0.085503	0.00212451	0.966539
USA300HOU_RS08890	1.44408	0	0	0	-	-	-
USA300HOU_RS08895	41407.5	28130.9	26458.5	33309.9	0.9631	0.80491	0.61082
USA300HOU_RS08900	18838.6	16801	13693.4	16478.1	0.855253	0.559665	0.909558
USA300HOU_RS08905	48335.7	35881.9	28650.6	33970.4	0.920513	0.456657	0.918391
USA300HOU_RS08910	5648.73	2089.9	2953	5705.38	0.000412212	0.0906546	0.0651908
USA300HOU_RS08915	30830.3	7657.55	21862.3	36103.8	2.3626e-11	0.582499	0.016401
USA300HOU_RS08920	500.869	963.176	662.848	756.606	0.529222	0.691966	0.974728
USA300HOU_RS08925	5510.02	5903.94	4514.67	6014.73	0.853013	0.132569	0.752456
USA300HOU_RS08930	4791.13	5522.44	4324.54	5465	0.707665	0.211568	0.747105
USA300HOU_RS08935	4429.49	2475.3	2784.46	4374.23	0.313674	0.614733	0.150141
USA300HOU_RS08940	391.517	359.235	485.505	748.033	0.226525	0.906011	0.132416
USA300HOU_RS08945	2281.18	2568.81	2917.81	2388.16	0.962182	0.467317	0.634046
USA300HOU_RS08950	1604.25	2055	2277.67	1902.67	0.786842	0.817067	0.523849
USA300HOU_RS08955	5548.04	4815.27	8045.12	7331.2	0.0226287	0.406298	0.782447
USA300HOU_RS08960	85.5982	219.535	163.885	61.9124	0.0896175	0.364698	0.0918044
USA300HOU_RS08965	1368.17	3938.99	2218.93	1955.37	0.0184205	0.877309	0.747625
USA300HOU_RS08970	1862.04	1934.8	1956.08	2697.86	0.858013	0.805406	0.0270449
USA300HOU_RS08975	0	0	0.609044	0	1	0.440831	1
USA300HOU_RS08980	2728.05	9608.47	5343.5	3335.17	7.66046e-09	0.00333942	0.504271
USA300HOU_RS08985	1840.51	3878.44	3108.25	2035.92	0.000149755	0.00606448	0.453684
USA300HOU_RS08990	17857.9	22189.5	14297.2	17254.9	0.122814	0.0929908	0.772816
USA300HOU_RS08995	3.82907	6.89021	11.3502	0.837835	0.515346	0.206664	0.57787
USA300HOU_RS09000	25.5356	114.368	76.6264	24.0282	0.110126	0.502756	0.0745732
USA300HOU_RS09005	88053.8	47674.1	55869.1	86598.4	0.485675	0.995512	0.054962
USA300HOU_RS09010	52796.4	14938.2	22272.3	44406.6	0.00017592	0.107009	0.0367543
USA300HOU_RS09015	9264.38	10963.1	8118.4	8155.38	0.135284	0.928433	0.9489
USA300HOU_RS09020	9956.01	9300.19	7607.32	7951.26	0.502785	0.715105	0.892012
USA300HOU_RS09025	18356.7	12286.4	12108.5	13972.1	0.398262	0.356742	0.880113
USA300HOU_RS09030	6041.24	10370.2	6947.77	6926.46	0.0257653	0.884072	0.877797
USA300HOU_RS09035	3051.92	3033.83	3076.31	3738.95	0.954849	0.883352	0.146202
USA300HOU_RS09040	3548.79	2870.8	3099.62	3992.29	0.717486	0.924782	0.108223
USA300HOU_RS09045	7716.94	5263.18	9361.84	9915.06	0.662559	0.203577	0.149063
USA300HOU_RS09050	1975.21	1761.8	1861.07	2680.32	0.471253	0.303171	0.00193234
USA300HOU_RS09055	3191.55	2373.62	3817.95	3355.28	0.436887	0.0213226	0.141367
USA300HOU_RS09060	2.38499	0	1.21809	3.24854	0.7963	0.938946	0.590607
USA300HOU_RS09065	3137.35	2923.73	2049.72	4066.03	0.893352	0.201105	0.143075
USA300HOU_RS09070	12761.9	2977.65	5035.26	14213.6	0.153427	0.334164	9.96615e-09
USA300HOU_RS09075	37946.1	18164.7	22327.9	48469.8	0.00375807	0.0912144	0.0041338
USA300HOU_RS09080	1795.48	2416.61	2664.73	1667.52	0.984444	0.611231	0.0491718
USA300HOU_RS09085	7646.64	5855.55	8255.25	6528.74	0.767199	0.0694953	0.704024
USA300HOU_RS09090	1410.73	1877.4	1037.29	1071.93	0.237111	0.0779632	0.110451
USA300HOU_RS09095	3482.91	3592.18	2338.45	2411.6	0.415632	0.0810359	0.119365
USA300HOU_RS09100	1842.29	2176.49	1726.77	1330.59	0.496807	0.0675987	0.00186721
USA300HOU_RS09105	0	1.24926	0	0	0.312905	1	1
USA300HOU_RS09110	14982.1	18353.4	16825.3	20600.6	0.348269	0.621536	0.125021
USA300HOU_RS09115	1973.06	1166.45	1946.67	1636.44	0.191185	0.31244	0.825038
USA300HOU_RS09120	80244.7	94967.1	63306.3	67097.2	0.292048	0.428544	0.599675
USA300HOU_RS09125	0	0	5.53667	0	0.733079	0.272742	0.717334
USA300HOU_RS09130	242.414	209.505	233.701	268.287	0.40058	0.188078	0.0599987
USA300HOU_RS09135	665.806	455.392	759.183	560.799	0.669914	0.0130995	0.459194
USA300HOU_RS09140	247.602	416.665	326.937	325.094	0.0318861	0.237671	0.24056
USA300HOU_RS09145	418.798	718.624	464.134	389.819	0.0152354	0.620699	0.795715
USA300HOU_RS09150	0	0	0.941203	0	0.558434	0.931436	0.552654
USA300HOU_RS09155	704.681	1365.32	1348.99	848.232	0.0346002	0.038752	0.785312
USA300HOU_RS09160	5929.54	5395.38	4647.55	6591.5	0.992647	0.338629	0.191225
USA300HOU_RS09165	2630.59	1963.16	1809.2	2885.7	0.2194	0.0748975	0.177917
USA300HOU_RS09170	10101.1	4204.32	13662.5	9853.27	0.000516108	4.99622e-05	0.0493503
USA300HOU_RS09175	7906.94	2788.85	6931.11	11625	1.47379e-05	0.729034	0.0514039
USA300HOU_RS09180	356.99	404.134	489.717	481.966	0.717543	0.703562	0.741823
USA300HOU_RS09185	0	0	0	1.92068	1	1	0.281943
USA300HOU_RS09190	764.582	955.502	930.814	703.997	0.092031	0.117421	0.745656
USA300HOU_RS09195	19092	5708.86	13760	14729.9	3.00345e-09	0.439056	0.715977
USA300HOU_RS09200	598.92	396.22	322.177	458.885	0.450231	0.0745518	0.988206
USA300HOU_RS09205	31.5735	40.3947	47.5044	49.7955	0.104237	0.0420394	0.0338649
USA300HOU_RS09210	105.639	111.454	68.5988	92.7701	0.0496097	0.30671	0.105302
USA300HOU_RS09215	8302.45	14194.1	9933.26	7894.74	0.000490862	0.19989	0.896037
USA300HOU_RS09220	23.9153	4.84571	2.15929	28.5258	0.3206	0.105891	0.20575
USA300HOU_RS09225	4261.81	5970.6	4550.86	4222.07	0.0601734	0.530837	0.774705
USA300HOU_RS09230	1.44408	2.49853	1.21809	0	0.729886	0.968795	0.739918
USA300HOU_RS09235	7895.69	9967.73	5862.78	8058.33	0.107778	0.180059	0.659345
USA300HOU_RS09240	15030.6	16369.4	12296.3	21148.4	0.687926	0.402078	0.130663
USA300HOU_RS09245	6724.48	9805.2	9893.55	8179.59	0.37666	0.347773	0.839852
USA300HOU_RS09250	39554.1	39881	34642.4	37599.5	0.88142	0.492648	0.847756
USA300HOU_RS09255	3565.89	2815.98	2751.21	2795.9	0.408244	0.332631	0.388613
USA300HOU_RS09260	3065.18	3415.5	3450.01	2717.46	0.798854	0.83622	0.190768
USA300HOU_RS09265	1455.66	1367.69	1363.45	1404	0.119269	0.12141	0.0823438
USA300HOU_RS09270	3235.33	2033.57	4020.92	3537.56	0.0408193	0.0133967	0.102874
USA300HOU_RS09275	204.672	333.185	238.518	259.703	0.477792	0.757842	0.964615
USA300HOU_RS09280	1332.75	728.995	1286.65	1159.4	0.515796	0.100771	0.221071
USA300HOU_RS09285	4446.57	5518.41	3960.23	3538.8	0.639747	0.168617	0.0455214
USA300HOU_RS09290	14968.2	10569.6	9633.04	11647.6	0.285167	0.11432	0.597755
USA300HOU_RS09295	5269.89	5754.46	5959.73	5857.37	0.325038	0.230503	0.271015
USA300HOU_RS09300	13236.8	8257.64	9933.17	13524.9	0.369829	0.939236	0.0872617
USA300HOU_RS09305	1961.01	3277.31	1958.36	2299.8	0.0119114	0.487131	0.7522
USA300HOU_RS09310	2457.8	3814.06	3071.78	2561.17	0.158014	0.897947	0.342436
USA300HOU_RS09315	5024.61	4637.25	4530.79	4382.54	0.952501	0.927716	0.76009
USA300HOU_RS09320	2979.02	2334.52	1750.02	2676.69	0.634131	0.0189348	0.677023
USA300HOU_RS09325	869.874	1298.38	761.064	745.2	0.00780747	0.840565	0.919164
USA300HOU_RS09330	1807.75	1587.83	1308.86	1776.66	0.371364	0.0542385	0.783114
USA300HOU_RS09335	22027.8	9766.16	13935	23211.4	0.000484866	0.133345	0.171282
USA300HOU_RS09340	2741.63	2266.74	1798.19	1767.98	0.615417	0.0771811	0.0631324
USA300HOU_RS09345	5706.59	4507.7	4130.87	3620.79	0.715423	0.430917	0.152405
USA300HOU_RS09350	1489.47	1969.11	1846.8	1355.63	0.489054	0.726413	0.195017
USA300HOU_RS09355	1956.9	3980.6	5262.51	3043.8	0.0373643	0.00354304	0.204171
USA300HOU_RS09360	4.26683	24.8724	45.1788	6.94769	0.485608	0.0930502	0.393542
USA300HOU_RS09365	17.5051	49.5935	59.1863	18.9618	0.380449	0.188021	0.2526
USA300HOU_RS09370	4200.01	3089.73	6324.86	5196.18	0.644807	0.0150497	0.101003
USA300HOU_RS09375	6.14866	9.69142	7.69596	5.51703	0.62914	0.787882	0.954822
USA300HOU_RS09380	255.848	119.404	204.359	796.185	0.261061	0.833851	0.000151192
USA300HOU_RS09385	470.176	351.549	609.304	453.819	0.20215	0.100063	0.945995
USA300HOU_RS09390	1367.75	734.63	1492.9	1130.94	0.000134438	0.710795	0.202176
USA300HOU_RS09395	625.271	364.38	801.592	572.949	0.000187098	0.91718	0.0968787
USA300HOU_RS09400	2416.84	921.764	2262.82	2061.9	1.74806e-09	0.909734	0.599647
USA300HOU_RS09405	412.911	362.526	363.258	418.282	0.66752	0.676124	0.800997
USA300HOU_RS09410	85.2712	292.187	127.232	95.7256	0.016669	0.850819	0.283634
USA300HOU_RS09415	331.982	730.695	401.24	284.751	0.00542022	0.999898	0.116539
USA300HOU_RS09420	576.469	582.256	361.043	443.574	0.0785168	0.906524	0.491029
USA300HOU_RS09425	7455.14	10713.2	5841.08	4869.94	0.019637	0.8852	0.375376
USA300HOU_RS09430	75.1626	254.932	248.21	72.9465	0.404917	0.431827	0.0299519
USA300HOU_RS09435	3.76367	27.9763	17.9939	1.67567	0.249118	0.5806	0.158568
USA300HOU_RS09440	1.44408	9.99411	5.25979	2.16569	0.476079	0.810136	0.859271
USA300HOU_RS09445	54.4625	155.784	89.6385	45.9541	0.123033	0.997455	0.073323
USA300HOU_RS09450	24.7255	64.282	43.3522	23.886	0.470708	0.973792	0.249695
USA300HOU_RS09455	8873.12	5925.67	10146.2	6882.55	0.487736	0.0121558	0.840129
USA300HOU_RS09460	30.064	114.594	34.7703	27.9724	0.319683	0.302377	0.173325
USA300HOU_RS09465	199.379	232.825	159.011	174.576	0.457649	0.525364	0.769333
USA300HOU_RS09470	58.5531	125.801	118.706	67.611	0.0865739	0.113636	0.949743
USA300HOU_RS09475	1.44408	1.09792	16.9974	2.51351	0.511453	0.281597	0.670649
USA300HOU_RS09480	0	3.74779	11.9593	0	0.619827	0.110872	0.785628
USA300HOU_RS09485	1698.97	822.956	1518.25	1713.4	0.00859889	0.318622	0.0830176
USA300HOU_RS09490	2126.93	4984.62	5504.11	3529.03	0.363084	0.190513	0.629107
USA300HOU_RS09495	21790.7	13466.3	13229.9	16440.6	0.14272	0.120534	0.638079
USA300HOU_RS09500	980.469	519.826	597.736	1426.39	0.0424609	0.115887	0.176972
USA300HOU_RS09505	193.784	226.166	427.372	508.775	0.249641	0.313384	0.106709
USA300HOU_RS09510	1130.01	959.131	783.984	812.157	0.432015	0.86381	0.993559
USA300HOU_RS09515	428.997	414.089	352.019	371.719	0.51967	0.121248	0.220368
USA300HOU_RS09520	2011	864.864	950.081	1408.53	0.148177	0.296081	0.496816
USA300HOU_RS09525	1199.62	1050.22	1029.92	1180.23	0.928651	0.847411	0.616523
USA300HOU_RS09530	1649.71	1330.18	1493.5	1823.97	0.247544	0.581586	0.598082
USA300HOU_RS09535	52.0775	145.49	106.082	69.1445	0.0213445	0.160422	0.835509
USA300HOU_RS09540	1655.52	1283	1014.59	2298.14	0.336795	0.834777	9.09598e-05
USA300HOU_RS09545	2826.78	2074.93	1402.6	3713.51	0.530183	0.34151	0.00279831
USA300HOU_RS09550	146.712	218.971	130.112	323.569	0.485694	0.452693	0.0660221
USA300HOU_RS09555	81.8345	134.092	66.8275	152.517	0.250847	0.448016	0.120616
USA300HOU_RS09560	199.882	239.905	157.959	239.295	0.715437	0.20676	0.70466
USA300HOU_RS09565	51.3327	119.819	143.898	56.1504	0.530154	0.256419	0.215104
USA300HOU_RS09570	1.88183	7.34424	5.20451	2.51351	0.784658	0.987032	0.652079
USA300HOU_RS09575	19.5831	28.5074	25.9668	11.2791	0.421132	0.519192	0.502022
USA300HOU_RS09580	201.457	266.935	197.547	176.584	0.189164	0.941911	0.703495
USA300HOU_RS09585	9.97773	37.8576	32.8326	20.1474	0.819408	0.97389	0.496316
USA300HOU_RS09590	81.6383	47.8903	95.7279	110.973	0.0206831	0.777399	0.819785
USA300HOU_RS09595	0	1.09792	3.98642	0	0.702226	0.232565	1
USA300HOU_RS09600	37.8983	111.603	29.7316	22.1709	0.348753	0.140225	0.0590295
USA300HOU_RS09605	531.074	862.622	493.204	342.498	0.0921039	0.51537	0.0311571
USA300HOU_RS09610	3.76367	27.0298	8.02812	4.6792	0.329085	0.611891	0.335642
USA300HOU_RS09615	1161.2	1357.81	1175.87	1201.71	0.922815	0.453232	0.536125
USA300HOU_RS09620	1829.09	1295.92	1605.39	2402.69	0.0129775	0.146042	0.599098
USA300HOU_RS09625	0	1.24926	0	0	0.312905	1	1
USA300HOU_RS09630	48.2684	55.4987	55.5873	40.1921	0.263377	0.254627	0.61234
USA300HOU_RS09635	37.219	57.8844	25.5793	40.0499	0.328318	0.474926	0.828827
USA300HOU_RS09640	27.5482	65.7212	50.9365	36.7379	0.202299	0.499572	0.962937
USA300HOU_RS09645	23.4122	54.5906	52.2657	45.0135	0.135247	0.153653	0.276298
USA300HOU_RS09650	23.7845	54.5521	37.6492	18.7168	0.593716	0.910084	0.209027
USA300HOU_RS09655	43.3677	72.383	74.4119	38.722	0.190627	0.164545	0.912027
USA300HOU_RS09660	0.940917	2.49853	1.21809	0	0.857669	0.630674	0.384796
USA300HOU_RS09665	71.4844	104.261	58.5772	98.3659	0.137373	0.824599	0.182554
USA300HOU_RS09670	16.061	50.8428	33.9396	35.9635	0.253764	0.745425	0.643966
USA300HOU_RS09675	67.283	129.057	48.2793	68.7179	0.190307	0.247894	0.792029
USA300HOU_RS09680	25.7318	157.336	41.2482	74.9306	0.0517334	0.559252	0.609563
USA300HOU_RS09685	137.937	171.534	136.312	225.684	0.255335	0.834933	0.0211579
USA300HOU_RS09690	1.88183	17.187	18.3819	3.35134	0.355222	0.294877	0.702392
USA300HOU_RS09695	18.0736	38.1988	49.4421	29.9959	0.107486	0.0256878	0.273353
USA300HOU_RS09700	33.2591	85.4452	98.7194	34.9595	0.701583	0.499249	0.228823
USA300HOU_RS09705	24.7255	44.4837	38.0919	43.3378	0.500192	0.741768	0.54662
USA300HOU_RS09710	19.9555	22.8665	39.0883	21.4753	0.968059	0.302774	0.935829
USA300HOU_RS09715	23.3468	43.1959	54.5361	18.0846	0.610374	0.35151	0.420144
USA300HOU_RS09720	22.4059	51.3354	46.4527	13.6898	0.183574	0.2435	0.260419
USA300HOU_RS09725	6.21406	23.0178	23.2537	15.2232	0.249371	0.24309	0.560166
USA300HOU_RS09730	159.226	366.078	229.383	163.875	0.217529	0.876103	0.544058
USA300HOU_RS09735	145.374	34.9051	122.025	70.4724	0.219803	0.272142	0.98492
USA300HOU_RS09740	45.164	58.5283	40.0295	83.4665	0.733453	0.225482	0.639059
USA300HOU_RS09750	48.9277	67.917	84.1008	56.8854	0.274492	0.602285	0.111856
USA300HOU_RS09755	953.978	463.911	385.68	535.807	0.267499	0.0708311	0.563718
USA300HOU_RS09760	269.102	205.416	203.858	317.569	0.0818859	0.0762044	0.636939
USA300HOU_RS09765	1189.32	1121.05	1061.15	1563.62	0.210509	0.152242	0.849013
USA300HOU_RS09770	355.716	217.039	148.603	185.326	0.513147	0.0454555	0.225865
USA300HOU_RS09775	2745.45	1510.98	1584.09	2211.67	0.0765397	0.124987	0.893506
USA300HOU_RS09780	6.21406	5.79229	11.2944	5.51703	0.588535	0.277045	0.611368
USA300HOU_RS09785	11184.3	6454.21	5515.15	12006.4	0.170936	0.0147895	0.00430099
USA300HOU_RS09790	6255.11	3536.12	3340.69	6452.35	0.0232872	0.00793792	0.0739171
USA300HOU_RS09795	7708.93	3081.29	4370.56	8077.19	1.50148e-05	0.0452882	0.0334333
USA300HOU_RS09800	23.7191	23.7745	17.8834	10.7891	0.788891	0.472145	0.148348
USA300HOU_RS09805	2774.01	3294.19	7764.64	4374.38	0.0911208	0.00353621	0.867833
USA300HOU_RS09810	2195.95	3511.51	2820.53	1996.85	0.0394589	0.241963	0.812519
USA300HOU_RS09815	4687.86	3891.38	4539.8	4934.58	0.470691	0.126338	0.0490895
USA300HOU_RS09820	430.185	1215.43	1091.72	713.815	0.30289	0.486443	0.531803
USA300HOU_RS09825	4510.17	4434.36	3316.99	4885.92	0.122299	0.728409	0.0278882
USA300HOU_RS09830	113.408	62.2375	108.739	41.2749	0.28641	0.623185	0.0360567
USA300HOU_RS09835	5034.94	3452.49	15489.3	5230.11	0.0268405	3.04992e-12	0.74398
USA300HOU_RS09840	10334.2	9171.18	7760.28	10112.4	0.73918	0.569693	0.385946
USA300HOU_RS09845	11840.2	14163.5	12143.1	13931.6	0.582941	0.6092	0.653192
USA300HOU_RS09850	2323.97	3169.01	3424.69	3642.81	0.8286	0.88287	0.653782
USA300HOU_RS09855	2.38499	2.49853	3.37738	0	0.860659	0.938958	0.378846
USA300HOU_RS09860	14954.1	13018.6	22689.4	21524.4	0.321818	0.265218	0.358499
USA300HOU_RS09865	551.105	1188.66	1055.84	498.263	0.11619	0.340218	0.0027686
USA300HOU_RS09870	4506.37	5844.86	6842.62	5368.84	0.10461	0.534993	0.0308171
USA300HOU_RS09875	448.279	526.229	678.125	523.556	0.575674	0.515968	0.554802
USA300HOU_RS09880	1049.91	678.529	863.655	842.159	0.104952	0.625323	0.546539
USA300HOU_RS09885	4059.74	3576.33	3627.87	3675.42	0.594995	0.648186	0.704296
USA300HOU_RS09890	5979.8	2733.69	3626.38	7083.09	0.00517944	0.157821	0.0565207
USA300HOU_RS09895	72.843	123.416	107.246	64.4259	0.734488	0.497717	0.0501367
USA300HOU_RS09900	4.76999	0	5.86883	3.59635	0.286541	0.720202	0.923457
USA300HOU_RS09905	168.223	955.188	369.462	377.829	0.020241	0.712339	0.762125
USA300HOU_RS09910	2444.93	5496.7	3422.41	4065.34	0.0177814	0.764503	0.496647
USA300HOU_RS09915	846.703	751.633	722.474	721.876	0.149393	0.0921944	0.0937189
[truncated: 975 more rows]
