# Supplementary material for: Genome-scale analysis of Methicillin-resistant Staphylococcus aureus USA300 reveals a tradeoff between pathogenesis and drug resistance
Source: Sci Rep. 2018 Feb 2;8:2215. doi: 10.1038/s41598-018-20661-1 (PMC5797083; doi:10.1038/s41598-018-20661-1)
Supplement: Supplementary file 7 — Dataset S7 [file 41598_2018_20661_MOESM7_ESM.xlsx]

## Sheet: assigned_TSSs
Dataset S7. TSS Assigned to Operon Database. p, primary TSS; s, secondary TSS; i, internal TSS; P, primary TSS of an operon; A, alternative TSS of an operon
TSS	OperonID(DOOR2)	TSS category	Category
TSS_2	2178228	p	P
TSS_3	372012	p	P
TSS_4	2178229	p	P
TSS_5	2178230	p	P
TSS_8	2178231	p	P
TSS_9	372013	p	P
TSS_13	372014	p	P
TSS_14	2178233	p	P
TSS_15	372015	s	A
TSS_16	372015	p	P
TSS_17	2178234	p	P
TSS_19	2178236	p	P
TSS_20	2178237	p	P
TSS_21	2178238	p	P
TSS_24	2178240	p	P
TSS_25	2178242	p	P
TSS_26	372016	p	P
TSS_30	2178244	p	P
TSS_32	2178248	p	P
TSS_33	2178250	p	P
TSS_34	2178252	p	P
TSS_35	2178255	p	P
TSS_36	2178257	p	P
TSS_37	2178257	s	A
TSS_38	2178259	s	A
TSS_39	2178259	p	P
TSS_46	372022	p	P
TSS_48	2178263	p	P
TSS_52	372023	p	P
TSS_53	372023	i	A
TSS_55	372024	p	P
TSS_58	372025	p	P
TSS_59	372026	p	P
TSS_63	2178269	p	P
TSS_64	2178270	p	P
TSS_65	2178274	p	P
TSS_67	2178276	p	P
TSS_68	2178277	s	A
TSS_69	2178277	s	A
TSS_71	2178277	p	P
TSS_72	2178278	p	P
TSS_74	2178280	p	P
TSS_75	372027	p	P
TSS_76	2178283	p	P
TSS_78	372028	p	P
TSS_79	2178284	p	P
TSS_80	2178287	p	P
TSS_82	2178288	s	A
TSS_83	2178288	p	P
TSS_84	2178289	s	A
TSS_85	2178289	p	P
TSS_87	2178291	p	P
TSS_89	372029	p	P
TSS_91	2178292	p	P
TSS_92	2178294	p	P
TSS_93	372031	p	P
TSS_94	2178296	p	P
TSS_95	2178297	p	P
TSS_96	2178298	p	P
TSS_97	372033	p	P
TSS_99	372034	p	P
TSS_100	2178299	p	P
TSS_104	2178301	p	P
TSS_108	372040	p	P
TSS_109	2178302	p	P
TSS_110	2178303	p	P
TSS_112	2178304	p	P
TSS_113	2178305	p	P
TSS_114	2178306	p	P
TSS_118	2178309	p	P
TSS_120	372043	p	P
TSS_122	2178310	p	P
TSS_123	2178312	p	P
TSS_124	2178314	p	P
TSS_126	372044	p	P
TSS_127	2178315	p	P
TSS_128	372045	s	A
TSS_129	372045	p	P
TSS_131	2178316	p	P
TSS_133	2178317	p	P
TSS_134	2178318	p	P
TSS_135	2178319	p	P
TSS_137	372047	p	P
TSS_139	2178322	p	P
TSS_140	372048	p	A
TSS_141	372048	i	A
TSS_142	372048	p	P
TSS_143	372049	p	P
TSS_145	2178323	p	P
TSS_146	2178324	p	P
TSS_147	2178326	p	P
TSS_148	2178327	p	P
TSS_149	2178327	s	A
TSS_150	372053	p	P
TSS_151	2178330	p	P
TSS_154	2178331	p	P
TSS_156	372056	p	P
TSS_157	2178334	p	P
TSS_158	372057	s	A
TSS_159	372057	p	P
TSS_160	372057	i	A
TSS_161	2178335	p	P
TSS_162	372058	p	P
TSS_163	372059	p	P
TSS_164	2178336	p	P
TSS_165	372060	p	P
TSS_166	2178338	p	P
TSS_170	2178339	p	P
TSS_171	2178341	p	P
TSS_172	2178344	p	P
TSS_173	2178345	p	P
TSS_175	2178346	p	P
TSS_176	372063	p	P
TSS_177	2178347	p	P
TSS_178	2178348	p	P
TSS_184	2178350	s	A
TSS_185	2178350	p	P
TSS_187	2178351	p	P
TSS_189	372066	p	P
TSS_192	2178356	p	P
TSS_193	2178357	p	P
TSS_194	372068	p	P
TSS_195	2178360	p	P
TSS_197	2178361	s	P
TSS_199	2178362	p	P
TSS_200	2178363	p	P
TSS_201	2178365	p	P
TSS_202	2178366	p	P
TSS_203	2178367	p	P
TSS_204	372071	p	P
TSS_205	2178369	s	A
TSS_206	2178369	s	A
TSS_207	2178369	p	P
TSS_208	2178370	p	P
TSS_209	2178372	p	P
TSS_210	2178373	p	P
TSS_211	372073	s	A
TSS_212	372073	p	P
TSS_213	2178374	p	P
TSS_214	2178376	p	P
TSS_217	2178378	p	P
TSS_218	2178379	p	P
TSS_219	372075	p	P
TSS_221	2178380	p	P
TSS_222	2178381	p	P
TSS_226	2178382	p	P
TSS_227	372077	p	P
TSS_229	372079	p	P
TSS_230	2178384	p	P
TSS_231	2178387	s	A
TSS_232	2178387	p	P
TSS_233	2178388	p	P
TSS_234	2178388	s	A
TSS_235	2178389	p	P
TSS_236	2178391	p	P
TSS_237	2178393	p	P
TSS_239	2178394	s	P
TSS_240	372080	p	P
TSS_242	2178396	p	P
TSS_244	2178397	p	P
TSS_245	2178398	p	P
TSS_248	372082	p	P
TSS_249	2178404	p	P
TSS_251	2178405	p	P
TSS_256	2178412	p	P
TSS_257	372083	p	P
TSS_258	372084	p	P
TSS_259	2178415	p	P
TSS_260	372085	p	P
TSS_261	372087	p	P
TSS_262	2178418	p	P
TSS_265	372089	p	P
TSS_267	2178422	p	P
TSS_273	2178426	p	P
TSS_274	2178427	p	P
TSS_275	2178427	s	A
TSS_276	372091	p	P
TSS_277	372092	p	P
TSS_278	372093	p	P
TSS_281	372094	p	P
TSS_284	2178429	p	P
TSS_285	2178430	p	P
TSS_286	372095	p	P
TSS_287	372096	s	A
TSS_288	372096	p	P
TSS_289	372096	p	A
TSS_290	372096	s	A
TSS_291	372096	p	A
TSS_292	372098	p	P
TSS_293	372099	s	A
TSS_294	372099	p	P
TSS_295	2178431	p	P
TSS_302	2178433	p	P
TSS_304	2178434	s	A
TSS_305	2178434	p	P
TSS_306	2178435	s	A
TSS_307	2178435	p	P
TSS_308	2178436	p	P
TSS_309	372103	s	A
TSS_310	372103	s	A
TSS_311	372103	p	P
TSS_316	372104	p	P
TSS_317	2178438	p	P
TSS_318	372105	p	P
TSS_319	372105	p	A
TSS_320	372106	s	A
TSS_321	372106	p	P
TSS_324	2178439	s	A
TSS_325	2178439	p	P
TSS_327	2178442	p	P
TSS_328	372109	p	P
TSS_329	2178444	p	P
TSS_330	372110	p	P
TSS_331	2178447	p	P
TSS_332	2178448	p	P
TSS_333	2178449	p	P
TSS_334	2178450	s	A
TSS_335	2178450	p	P
TSS_336	2178451	p	P
TSS_337	372112	p	P
TSS_339	2178453	p	P
TSS_341	372114	p	P
TSS_342	2178454	p	P
TSS_344	2178456	p	P
TSS_346	2178457	s	A
TSS_347	2178457	p	P
TSS_348	2178458	p	P
TSS_349	372115	p	P
TSS_350	2178459	p	P
TSS_353	372116	p	P
TSS_354	2178460	p	P
TSS_355	2178461	p	P
TSS_357	372117	p	P
TSS_358	372117	s	A
TSS_359	372117	p	A
TSS_360	2178462	p	P
TSS_361	2178463	p	P
TSS_362	372118	p	P
TSS_363	2178465	p	P
TSS_364	372119	p	P
TSS_365	2178466	p	P
TSS_366	372120	p	P
TSS_370	372121	p	P
TSS_371	2178467	p	P
TSS_373	372122	p	A
TSS_374	372122	p	P
TSS_375	372124	p	P
TSS_376	2178474	p	P
TSS_378	2178475	s	A
TSS_379	2178475	p	P
TSS_380	372127	p	P
TSS_382	2178476	p	P
TSS_383	372128	p	P
TSS_384	2178479	p	P
TSS_386	372129	p	P
TSS_387	2178481	p	P
TSS_388	2178482	p	P
TSS_389	2178483	p	P
TSS_390	2178484	p	P
TSS_392	2178486	p	P
TSS_396	372132	p	P
TSS_397	2178488	p	P
TSS_398	372134	p	P
TSS_399	2178489	p	P
TSS_400	372135	p	P
TSS_401	2178490	s	A
TSS_402	2178490	p	P
TSS_406	2178491	p	P
TSS_407	2178491	s	A
TSS_408	2178492	s	A
TSS_409	2178492	p	P
TSS_410	2178493	p	P
TSS_411	2178494	s	A
TSS_412	2178493	s	A
TSS_413	2178494	p	P
TSS_414	2178493	s	A
TSS_415	372136	p	P
TSS_416	2178497	p	P
TSS_417	2178496	p	P
TSS_418	2178498	p	P
TSS_419	2178500	p	P
TSS_420	372137	p	P
TSS_421	372137	p	A
TSS_422	372138	p	P
TSS_423	2178501	p	P
TSS_424	2178502	p	P
TSS_425	2178503	p	P
TSS_426	2178504	p	P
TSS_428	2178505	p	P
TSS_429	372139	p	P
TSS_430	372140	s	A
TSS_431	372140	p	P
TSS_434	372141	p	P
TSS_437	2178506	p	P
TSS_438	2178507	p	P
TSS_439	372142	p	P
TSS_440	2178510	s	A
TSS_441	2178510	p	P
TSS_443	2178512	s	A
TSS_444	2178512	p	P
TSS_446	2178513	p	P
TSS_447	2178514	p	P
TSS_448	2178516	p	P
TSS_449	372145	p	P
TSS_450	2178517	p	P
TSS_451	2178518	s	A
TSS_452	2178518	p	P
TSS_457	372147	p	P
TSS_459	372148	p	P
TSS_460	372148	s	A
TSS_461	2178519	p	P
TSS_462	2178520	s	A
TSS_463	2178520	p	P
TSS_464	2178521	s	A
TSS_465	2178521	p	P
TSS_466	2178522	s	A
TSS_467	2178522	p	P
TSS_469	372149	p	P
TSS_470	2178523	p	P
TSS_471	2178524	p	P
TSS_472	2178525	p	P
TSS_473	2178526	s	A
TSS_474	2178526	p	P
TSS_478	2178527	p	P
TSS_479	2178528	p	P
TSS_480	372152	p	P
TSS_482	372152	p	A
TSS_484	2178530	p	P
TSS_485	372154	p	P
TSS_486	372155	p	P
TSS_487	2178531	p	P
TSS_488	2178532	p	P
TSS_489	2178533	p	P
TSS_490	2178535	p	P
TSS_491	372156	i	A
TSS_492	372156	p	P
TSS_495	372159	p	A
TSS_497	372159	p	P
TSS_498	2178539	s	A
TSS_499	2178539	p	P
TSS_500	2178540	s	A
TSS_501	2178540	p	P
TSS_502	372160	p	A
TSS_503	372160	p	P
TSS_505	2178542	s	A
TSS_506	2178542	p	P
TSS_507	2178544	s	A
TSS_508	2178544	p	P
TSS_511	2178545	p	P
TSS_512	372162	p	P
TSS_513	372162	p	A
TSS_514	2178546	p	P
TSS_515	2178547	p	P
TSS_516	372163	s	A
TSS_517	372163	p	P
TSS_518	372164	s	A
TSS_519	372164	s	A
TSS_520	372164	p	P
TSS_522	372165	s	A
TSS_523	372165	p	P
TSS_524	372165	p	A
TSS_526	2178548	p	P
TSS_528	2178551	s	A
TSS_529	2178551	p	P
TSS_531	2178552	p	P
TSS_533	2178553	p	P
TSS_534	372167	s	A
TSS_535	372167	p	P
TSS_536	2178555	p	P
TSS_537	2178556	p	P
TSS_538	2178557	p	P
TSS_539	372168	p	P
TSS_541	2178559	p	P
TSS_543	2178560	p	P
TSS_544	2178561	s	A
TSS_545	2178561	p	P
TSS_547	2178562	p	P
TSS_548	2178563	s	A
TSS_549	2178563	p	P
TSS_551	2178564	p	P
TSS_552	2178565	p	P
TSS_553	2178566	p	P
TSS_554	2178568	p	P
TSS_555	2178570	p	P
TSS_556	2178571	p	P
TSS_557	2178572	p	P
TSS_558	2178572	s	A
TSS_559	2178574	p	P
TSS_560	2178575	p	P
TSS_561	2178578	p	P
TSS_562	2178579	p	P
TSS_563	2178580	p	P
TSS_564	2178581	p	P
TSS_565	2178582	p	P
TSS_566	372173	p	P
TSS_567	372173	p	A
TSS_568	372174	p	P
TSS_569	372174	p	A
TSS_570	372175	p	P
TSS_571	372176	p	P
TSS_572	2178585	p	P
TSS_573	2178587	p	P
TSS_574	2178588	p	P
TSS_575	2178588	s	A
TSS_576	2178589	p	P
TSS_578	2178590	p	P
TSS_579	372178	s	A
TSS_580	372178	s	A
TSS_581	372178	p	P
TSS_582	372180	p	P
TSS_585	2178597	p	P
TSS_586	372182	p	P
TSS_587	2178598	s	A
TSS_588	2178598	p	P
TSS_589	2178599	p	P
TSS_590	2178600	p	P
TSS_591	372184	s	A
TSS_592	2178601	p	P
TSS_593	372184	p	P
TSS_594	372184	p	A
TSS_595	2178602	p	P
TSS_597	372185	p	P
TSS_598	2178603	p	P
TSS_599	372186	p	P
TSS_600	2178604	p	P
TSS_601	2178604	s	A
TSS_602	2178605	p	P
TSS_604	2178606	p	P
TSS_605	372187	s	A
TSS_606	372187	p	P
TSS_607	372187	p	A
TSS_608	2178607	p	P
TSS_609	372188	p	P
TSS_611	372189	p	P
TSS_612	372190	p	P
TSS_613	2178609	p	P
TSS_614	2178610	p	P
TSS_615	372191	p	A
TSS_618	372191	p	P
TSS_619	2178611	p	P
TSS_620	2178613	s	A
TSS_621	2178613	p	P
TSS_622	2178617	p	P
TSS_623	2178618	p	P
TSS_624	2178618	s	A
TSS_625	2178619	p	P
TSS_626	372194	p	P
TSS_627	372194	p	A
TSS_628	372194	p	A
TSS_629	2178620	p	P
TSS_630	2178621	p	P
TSS_631	2178622	s	A
TSS_632	2178622	s	A
TSS_634	2178622	p	P
TSS_635	2178623	p	P
TSS_636	372196	p	P
TSS_637	2178624	p	P
TSS_638	372197	p	P
TSS_639	372197	p	A
TSS_640	372197	i	A
TSS_641	372197	p	A
TSS_642	372197	p	A
TSS_643	2178626	p	P
TSS_644	2178627	p	P
TSS_645	2178628	p	P
TSS_647	2178629	p	P
TSS_648	2178630	p	P
TSS_649	372198	p	P
TSS_650	372198	s	A
TSS_651	372199	s	A
TSS_652	372199	s	A
TSS_653	372199	p	P
TSS_654	2178631	p	P
TSS_655	372200	p	P
TSS_656	372200	p	A
TSS_657	2178632	p	P
TSS_665	2178635	p	P
TSS_666	2178637	p	P
TSS_667	2178638	p	P
TSS_668	372201	p	P
TSS_669	372201	p	A
TSS_670	2178640	p	P
TSS_674	2178641	p	P
TSS_676	2178642	p	P
TSS_677	372203	p	P
TSS_678	372203	s	A
TSS_679	372203	s	A
TSS_680	2178643	s	A
TSS_681	2178643	p	P
TSS_682	372204	p	P
TSS_683	2178645	p	P
TSS_684	2178645	s	A
TSS_685	2178646	p	P
TSS_686	372205	p	P
TSS_687	372207	p	A
TSS_688	372207	p	P
TSS_689	2178647	s	A
TSS_691	2178647	p	P
TSS_693	2178648	p	P
TSS_694	2178649	p	P
TSS_695	372208	s	A
TSS_696	372208	p	P
TSS_697	2178650	p	P
TSS_698	372209	p	P
TSS_699	2178651	p	P
TSS_700	372210	p	P
TSS_701	2178653	s	A
TSS_702	2178652	p	P
TSS_703	2178653	p	P
TSS_704	372211	p	P
TSS_705	372212	p	P
TSS_706	2178656	p	P
TSS_707	372213	s	A
TSS_708	372213	p	P
TSS_713	2178657	p	P
TSS_715	372214	p	P
TSS_716	2178658	p	P
TSS_717	2178659	p	P
TSS_718	2178660	s	A
TSS_719	2178660	p	P
TSS_720	372215	p	P
TSS_721	372216	p	P
TSS_724	2178662	s	A
TSS_725	2178662	p	P
TSS_726	2178663	p	P
TSS_727	2178664	p	P
TSS_731	2178665	p	P
TSS_732	372218	p	P
TSS_733	2178667	p	P
TSS_735	2178668	p	P
TSS_736	372221	p	P
TSS_737	372222	p	P
TSS_738	2178669	s	A
TSS_739	2178669	p	P
TSS_741	372223	p	P
TSS_742	372224	s	A
TSS_743	372224	p	P
TSS_744	2178673	p	P
TSS_746	2178677	p	P
TSS_747	2178680	p	P
TSS_752	2178686	p	P
TSS_753	2178687	p	P
TSS_754	372227	p	P
TSS_755	2178689	p	P
TSS_757	2178690	p	P
TSS_758	372229	p	P
TSS_765	2178692	p	P
TSS_767	372233	p	P
TSS_768	2178693	p	P
TSS_770	2178694	p	P
TSS_771	2178695	p	P
TSS_772	372235	s	A
TSS_773	372235	p	P
TSS_774	372236	s	A
TSS_775	372236	p	P
TSS_776	2178696	p	P
TSS_778	372237	p	P
TSS_779	372238	p	P
TSS_782	2178697	p	P
TSS_783	372240	p	P
TSS_784	2178698	p	P
TSS_785	2178699	p	P
TSS_787	372242	p	P
TSS_788	372242	p	A
TSS_790	2178702	s	A
TSS_791	2178702	p	P
TSS_792	372244	s	A
TSS_793	372244	p	P
TSS_794	372245	p	P
TSS_795	372246	p	P
TSS_796	2178706	s	A
TSS_797	2178706	p	P
TSS_798	372248	p	P
TSS_801	2178708	p	P
TSS_803	372251	p	P
TSS_804	2178710	p	P
TSS_806	2178711	p	P
TSS_808	2178712	p	P
TSS_809	2178714	p	P
TSS_810	372252	s	A
TSS_811	372252	p	P
TSS_814	372253	p	P
TSS_815	2178716	p	P
TSS_816	372255	p	P
TSS_817	372255	p	A
TSS_818	372256	p	P
TSS_819	372256	i	A
TSS_820	2178717	p	P
TSS_821	372257	p	P
TSS_822	372258	p	P
TSS_824	2178724	s	A
TSS_825	2178724	p	P
TSS_827	372261	p	P
TSS_828	2178726	p	P
TSS_829	2178728	p	P
TSS_831	2178730	p	P
TSS_833	2178732	s	A
TSS_834	2178731	p	P
TSS_835	2178732	s	A
TSS_836	2178732	p	P
TSS_837	372263	p	P
TSS_838	372263	p	A
TSS_839	372263	p	A
TSS_842	2178735	s	A
TSS_843	2178735	p	P
TSS_844	2178736	p	P
TSS_851	2178738	s	P
TSS_857	2178740	p	P
TSS_858	2178741	p	P
TSS_859	2178742	p	P
TSS_860	2178743	p	P
TSS_861	372264	p	P
TSS_862	2178745	p	P
TSS_863	372265	s	A
TSS_864	372265	p	P
TSS_865	372265	p	A
TSS_866	2178746	s	A
TSS_867	2178746	p	P
TSS_868	2178747	p	P
TSS_869	372266	p	P
TSS_870	2178748	p	P
TSS_871	2178749	p	P
TSS_872	2178751	p	P
TSS_875	372268	p	P
TSS_876	2178752	s	A
TSS_877	2178752	p	P
TSS_878	2178753	p	P
TSS_879	372269	p	P
TSS_880	2178754	p	P
TSS_881	2178755	p	P
TSS_882	2178756	p	P
TSS_883	2178757	p	P
TSS_884	372272	p	P
TSS_885	372272	p	A
TSS_886	372272	i	A
TSS_887	372272	p	A
TSS_888	372272	p	A
TSS_890	2178759	p	P
TSS_891	2178759	s	A
TSS_892	2178759	s	A
TSS_895	2178761	p	P
TSS_896	372275	p	P
TSS_897	372276	p	P
TSS_898	372277	p	P
TSS_899	372278	p	P
TSS_900	372278	s	A
TSS_902	2178763	p	P
TSS_903	372279	p	A
TSS_904	372279	p	P
TSS_905	372279	s	A
TSS_906	2178765	p	P
TSS_907	372280	p	A
TSS_908	372280	p	P
TSS_909	2178766	p	P
TSS_910	372281	p	P
TSS_911	372281	s	A
TSS_912	2178767	p	P
TSS_913	2178769	p	P
TSS_915	372282	p	P
TSS_916	372283	p	P
TSS_917	2178772	p	P
TSS_919	2178774	p	P
TSS_921	372284	p	A
TSS_922	372284	i	A
TSS_923	372284	p	P
TSS_924	372285	p	P
TSS_925	372285	i	A
TSS_926	372285	p	A
TSS_927	372286	p	P
TSS_928	2178777	p	P
TSS_932	2178778	p	P
TSS_933	372288	p	A
TSS_934	372288	s	A
TSS_935	372288	s	A
TSS_936	372288	i	A
TSS_937	372288	i	A
TSS_938	372288	i	A
TSS_939	372288	p	P
TSS_940	372288	s	A
TSS_941	372289	p	A
TSS_942	372289	p	P
TSS_943	372290	p	P
TSS_944	2178781	p	P
TSS_945	2178781	s	A
TSS_946	2178781	s	A
TSS_947	372291	p	P
TSS_948	2178782	p	P
TSS_949	2178783	p	P
TSS_950	2178785	p	P
TSS_952	372292	p	A
TSS_955	2178786	p	P
TSS_956	372292	p	P
TSS_957	372292	s	A
TSS_958	2178787	p	P
TSS_961	372294	p	P
TSS_969	2178796	p	P
TSS_970	372302	p	P
TSS_971	2178799	p	P
TSS_972	2178799	s	A
TSS_975	2178801	p	P
TSS_976	372303	p	P
TSS_977	2178803	p	P
TSS_978	372304	p	A
TSS_979	372304	p	P
TSS_980	372304	s	A
TSS_981	372305	p	P
TSS_982	2178806	p	P
TSS_983	2178807	p	P
TSS_984	2178809	s	A
TSS_985	2178809	p	P
TSS_986	2178810	s	A
TSS_987	2178810	p	P
TSS_988	372306	p	P
TSS_990	2178811	s	P
TSS_991	372307	p	A
TSS_992	372307	p	P
TSS_993	372308	p	P
TSS_994	372308	s	A
TSS_995	372310	p	P
TSS_996	372312	p	P
TSS_1000	372314	p	P
TSS_1001	2178813	p	P
TSS_1002	2178814	p	P
TSS_1004	372317	i	A
TSS_1005	372317	i	A
TSS_1006	372317	i	P
TSS_1007	2178815	p	P
TSS_1008	2178816	p	P
TSS_1009	2178817	p	P
TSS_1010	2178817	s	A
TSS_1011	372318	i	P
TSS_1012	372319	p	P
TSS_1013	2178818	p	P
TSS_1016	2178819	p	P
TSS_1017	372322	p	P
TSS_1018	372323	p	P
TSS_1019	2178820	p	P
TSS_1025	2178822	p	P
TSS_1026	2178822	s	A
TSS_1027	2178823	p	P
TSS_1028	372326	p	A
TSS_1029	372326	i	A
TSS_1030	372326	p	A
TSS_1031	372326	i	A
TSS_1032	372326	p	A
TSS_1033	372326	p	P
TSS_1035	2178827	p	P
TSS_1036	372327	p	P
TSS_1037	372328	p	P
TSS_1041	372330	p	P
TSS_1042	372331	p	P
TSS_1043	372331	s	A
TSS_1044	2178828	p	P
TSS_1045	372332	p	P
TSS_1046	372332	s	A
TSS_1050	372333	p	A
TSS_1051	372333	p	P
TSS_1054	372335	i	A
TSS_1055	372335	p	P
TSS_1056	372335	s	A
TSS_1057	372336	p	P
TSS_1058	2178830	p	P
TSS_1059	2178830	s	A
TSS_1060	372337	p	A
TSS_1061	372337	p	P
TSS_1062	372338	p	P
TSS_1063	372339	p	P
TSS_1064	2178832	p	P
TSS_1067	2178833	p	P
TSS_1068	2178835	p	P
TSS_1070	2178836	p	P
TSS_1072	372341	p	P
TSS_1073	372342	p	A
TSS_1074	372342	p	P
TSS_1075	2178837	p	P
TSS_1076	2178837	s	A
TSS_1077	2178839	p	P
TSS_1082	2178840	p	P
TSS_1084	2178842	p	P
TSS_1085	372343	p	P
TSS_1086	2178843	p	P
TSS_1087	372344	p	P
TSS_1088	372345	p	P
TSS_1089	372345	s	A
TSS_1090	372346	p	P
TSS_1091	2178845	p	P
TSS_1093	372347	p	P
TSS_1097	2178847	p	P
TSS_1098	2178848	p	P
TSS_1099	2178849	p	P
TSS_1100	2178849	s	A
TSS_1101	2178850	p	P
TSS_1102	2178852	p	P
TSS_1103	2178853	p	P
TSS_1104	372350	p	A
TSS_1105	372350	p	A
TSS_1106	372350	p	P
TSS_1107	2178857	p	P
TSS_1108	2178857	s	A
TSS_1109	2178858	p	P
TSS_1110	2178859	p	P
TSS_1111	2178861	p	P
TSS_1112	2178862	p	P
TSS_1113	2178864	p	P
TSS_1115	2178866	p	P
TSS_1118	2178868	p	P
TSS_1120	2178869	p	P
TSS_1121	2178870	p	P
TSS_1122	372353	p	P
TSS_1123	2178871	p	P
TSS_1125	2178873	p	P
TSS_1126	2178873	s	A
TSS_1127	2178875	p	P
TSS_1128	372354	p	P
TSS_1129	2178877	p	P
TSS_1130	2178878	p	P
TSS_1131	2178879	p	P
TSS_1133	372356	p	P
TSS_1134	372357	p	A
TSS_1135	372357	i	A
TSS_1136	372357	p	P
TSS_1137	372357	s	A
TSS_1138	372357	s	A
TSS_1140	2178881	p	P
TSS_1142	2178883	p	P
TSS_1143	372359	p	P
TSS_1144	2178884	p	P
TSS_1146	2178885	p	P
TSS_1147	2178885	s	A
TSS_1148	2178886	p	P
TSS_1153	2178887	p	P
TSS_1155	2178890	p	P
TSS_1156	2178891	p	P
TSS_1157	2178892	p	P
TSS_1158	2178893	p	P
TSS_1159	2178894	p	P
TSS_1160	2178895	p	P
TSS_1161	2178896	p	P
TSS_1163	2178899	p	P
TSS_1164	372365	p	P
TSS_1165	2178901	p	P
TSS_1166	2178905	p	P
TSS_1167	2178905	s	A
TSS_1168	372366	p	A
TSS_1169	372366	p	P
TSS_1174	372367	p	P
TSS_1179	2178919	p	P
TSS_1181	372371	p	A
TSS_1182	2178920	s	A
TSS_1183	372371	p	P
TSS_1184	372371	s	A
TSS_1185	2178920	p	P
TSS_1186	372372	p	P
TSS_1187	2178921	p	P
TSS_1188	2178922	p	P
TSS_1189	2178923	p	P
TSS_1191	2178924	p	P
TSS_1192	372373	p	P
TSS_1195	2178926	p	P
TSS_1197	372375	p	P
TSS_1198	2178927	s	A
TSS_1199	2178927	p	P
TSS_1200	2178928	p	P
TSS_1201	2178929	p	P
TSS_1202	372376	p	P
TSS_1203	372376	s	A
TSS_1204	372377	p	P
TSS_1205	372378	p	P
TSS_1206	2178931	p	P
TSS_1207	2178933	p	P
TSS_1208	372379	p	P
TSS_1209	2178934	p	P
TSS_1210	2178935	s	P
TSS_1212	2178936	p	P
TSS_1213	2178937	p	P
TSS_1214	2178938	p	P
TSS_1215	2178939	p	P
TSS_1217	2178940	p	P
TSS_1218	2178941	p	P
TSS_1219	2178942	p	P
TSS_1220	2178943	s	A
TSS_1221	2178943	s	A
TSS_1222	2178943	p	P
TSS_1224	372381	p	P
TSS_1225	372382	s	A
TSS_1226	372382	p	P
TSS_1227	2178946	p	P
TSS_1228	372383	p	A
TSS_1229	372383	p	P
TSS_1230	2178947	p	P
TSS_1234	372385	p	P
TSS_1235	2178950	p	P
TSS_1236	2178953	p	P
TSS_1237	2178954	p	P
TSS_1239	372387	p	P
TSS_1240	2178955	p	P
TSS_1241	372388	p	A
TSS_1242	372388	p	P
TSS_1243	2178956	p	P
TSS_1244	2178957	p	P
TSS_1246	372389	p	P
TSS_1247	372389	p	A
TSS_1248	372390	p	P
TSS_1249	372391	p	P
TSS_1250	372392	p	P
TSS_1251	372392	i	A
TSS_1252	372392	i	A
TSS_1253	2178958	p	P
TSS_1255	2178959	p	P
TSS_1256	372393	p	P
TSS_1257	2178959	s	A
TSS_1259	372393	p	A
TSS_1260	2178961	s	A
TSS_1261	2178961	p	P
TSS_1262	372394	p	P
TSS_1263	2178962	p	P
TSS_1264	2178963	p	P
TSS_1265	2178964	s	A
TSS_1267	2178964	p	P
TSS_1270	2178966	p	P
TSS_1272	2178969	s	A
TSS_1273	2178969	p	P
TSS_1276	2178971	s	A
TSS_1277	2178971	p	P
TSS_1278	2178973	p	P
TSS_1279	2178974	p	P
TSS_1282	2178975	p	P
TSS_1286	2178982	p	P
TSS_1289	2178983	p	P
TSS_1290	372404	p	P
TSS_1291	372405	p	P
TSS_1292	2178990	p	P
TSS_1296	372407	p	P
TSS_1297	2178998	p	P
TSS_1298	2178999	p	P
TSS_1299	2179000	p	P
TSS_1300	2179001	p	P
TSS_1301	2179003	p	P
TSS_1302	372408	s	A
TSS_1303	372408	s	A
TSS_1304	372408	p	P
TSS_1305	372409	p	P
TSS_1306	2179005	p	P
TSS_1307	2179006	p	P
TSS_1308	372410	p	P
TSS_1312	372411	p	P
TSS_1316	372414	p	P
TSS_1317	372415	p	P
TSS_1318	372416	p	P
TSS_1319	372417	p	P
TSS_1322	372419	p	P
TSS_1323	2179009	p	P
TSS_1324	2179009	s	A
TSS_1325	372420	p	P
TSS_1326	372420	s	A
TSS_1327	2179010	p	P
TSS_1329	2179011	p	P
TSS_1330	372421	p	P
TSS_1331	372422	p	P
TSS_1332	372422	p	A
TSS_1333	2179012	p	P
TSS_1336	2179013	p	P
TSS_1337	372424	p	P
TSS_1339	2179014	p	P
TSS_1340	2179014	s	A
TSS_1342	372426	p	P
TSS_1343	372427	p	P
TSS_1344	372427	s	A
TSS_1346	372428	p	P
TSS_1347	2179015	p	P
TSS_1348	2179016	p	P
TSS_1349	2179017	p	P
TSS_1350	2179017	s	A
TSS_1351	2179017	s	A
TSS_1352	2179019	p	P
TSS_1353	2179019	s	A
TSS_1355	2179020	p	P
TSS_1356	2179021	p	P
TSS_1357	2179022	p	P
TSS_1358	372429	p	P
TSS_1359	2179023	p	P
TSS_1360	2179024	p	P
TSS_1361	372430	p	P
TSS_1362	2179025	p	P
TSS_1363	2179026	p	P
TSS_1364	2179027	p	P
TSS_1366	2179028	p	P
TSS_1367	2179029	p	P
TSS_1369	372432	p	P
TSS_1370	372432	s	A
TSS_1371	2179031	p	P
TSS_1372	372433	p	P
TSS_1373	2179033	p	P
TSS_1375	2179035	p	P
TSS_1377	2179038	p	P
TSS_1378	2179039	p	P
TSS_1380	372434	s	A
TSS_1381	372434	p	P
TSS_1382	372434	p	A
TSS_1383	372435	p	P
TSS_1384	2179041	p	P
TSS_1385	2179044	p	P
TSS_1386	2179045	p	P
TSS_1387	2179046	p	P
TSS_1388	2179049	s	A
TSS_1389	2179048	p	P
TSS_1390	2179049	p	P
TSS_1391	372437	p	P
TSS_1392	372438	p	P
TSS_1393	372439	p	A
TSS_1394	372439	s	A
TSS_1395	2179050	p	P
TSS_1396	372439	p	P
TSS_1397	2179051	p	P
TSS_1398	372440	p	P
TSS_1399	372440	s	A
TSS_1400	2179052	p	P
TSS_1401	2179053	p	P
TSS_1402	2179054	p	P
TSS_1403	2179055	p	P
TSS_1404	2179057	p	P
TSS_1405	2179058	p	P
TSS_1406	372442	p	A
TSS_1407	372442	i	A
TSS_1408	372442	p	P
TSS_1409	372443	p	P
TSS_1410	2179060	p	P
TSS_1412	372444	p	P
TSS_1416	372445	p	P
TSS_1421	372446	p	P
TSS_1422	372447	p	P
TSS_1430	2179066	p	P
TSS_1431	2179068	p	P
TSS_1432	2179069	p	P
TSS_1434	2179072	p	P
TSS_1435	2179073	p	P
TSS_1436	372451	p	P
TSS_1437	2179074	p	P
TSS_1439	2179076	p	P
TSS_1440	372453	p	P
TSS_1441	372453	s	A
TSS_1442	372454	p	A
TSS_1443	372454	p	P
TSS_1444	2179077	s	A
TSS_1445	2179077	s	A
TSS_1446	2179077	p	P
TSS_1447	2179079	p	P
TSS_1448	2179080	p	P
TSS_1449	2179080	s	A
TSS_1450	2179080	s	A
TSS_1451	2179081	p	P
TSS_1452	2179082	p	P
TSS_1454	2179084	p	P
TSS_1457	372456	p	P
TSS_1458	2179086	p	P
TSS_1459	2179089	p	P
TSS_1460	2179090	p	P
TSS_1461	2179091	p	P
TSS_1462	2179092	p	P
TSS_1463	372457	p	P
TSS_1464	372458	p	P
TSS_1466	2179094	p	P
TSS_1467	2179095	p	P
TSS_1468	2179095	s	A
TSS_1469	2179096	p	P
TSS_1471	2179097	p	P
TSS_1472	2179097	s	A
TSS_1473	2179097	s	A
TSS_1477	2179100	p	P
TSS_1478	2179100	s	A
TSS_1479	2179100	s	A
TSS_1480	2179101	p	P
TSS_1484	2179102	p	P
TSS_1485	2179103	p	P
TSS_1487	2179104	p	P
TSS_1488	2179104	s	A
TSS_1489	2179106	p	P
TSS_1490	2179107	p	P
TSS_1491	2179108	p	P
TSS_1492	2179109	p	P
TSS_1493	2179110	p	P
TSS_1494	372459	p	P
TSS_1495	2179111	p	P
TSS_1496	2179113	p	P
TSS_1497	2179113	s	A
TSS_1498	2179114	s	A
TSS_1499	2179114	p	P
TSS_1500	2179115	p	P
TSS_1501	2179115	s	A
TSS_1502	2179116	p	P
TSS_1505	372461	p	P
TSS_1506	2179117	p	P
TSS_1507	2179118	p	P
TSS_1509	2179119	p	P
TSS_1510	372462	p	P
TSS_1511	372463	p	P
TSS_1512	372462	s	A
TSS_1513	372463	p	A
TSS_1515	2179121	p	P
TSS_1516	2179120	p	P
TSS_1517	372464	p	P
TSS_1519	2179122	p	P
TSS_1520	2179123	p	P
TSS_1521	2179123	s	A
TSS_1525	372466	p	A
TSS_1526	372466	p	P
TSS_1527	372467	p	P
TSS_1528	2179126	p	P
TSS_1529	2179126	s	A
TSS_1530	2179127	p	P
TSS_1531	2179128	p	P
TSS_1532	2179129	p	P
TSS_1533	2179130	p	P
TSS_1534	2179131	p	P
TSS_1537	2179132	p	P
TSS_1538	2179132	s	A
TSS_1539	2179134	p	P
TSS_1540	372470	p	P
TSS_1541	2179135	p	P
TSS_1542	2179136	p	P
TSS_1544	2179137	p	P
TSS_1546	2179138	p	P
TSS_1547	2179139	p	P
TSS_1548	2179140	p	P
TSS_1549	2179140	s	A
TSS_1550	2179141	p	P
TSS_1551	2179142	p	P
TSS_1552	372471	i	A
TSS_1553	372471	p	P
TSS_1554	2179145	p	P
TSS_1555	2179147	p	P
TSS_1559	2179148	p	P
TSS_1560	2179148	s	A
TSS_1561	372473	p	P
TSS_1562	372474	p	P
TSS_1563	2179149	p	P
TSS_1565	372475	p	P
TSS_1566	2179150	p	P
TSS_1567	2179153	p	P
TSS_1568	2179154	p	P
TSS_1569	372477	i	A
TSS_1570	372477	i	A
TSS_1571	372477	p	P
TSS_1572	372480	p	P
TSS_1574	372480	i	A
TSS_1575	2179160	p	P
TSS_1577	2179162	p	P
TSS_1579	2179163	p	P
TSS_1580	2179165	p	P
TSS_1582	372481	p	P
TSS_1583	2179168	p	P
TSS_1584	2179170	p	P
TSS_1585	2179171	p	P
TSS_1586	372482	p	P
TSS_1587	2179174	p	P
TSS_1590	2179176	p	P
TSS_1591	372483	p	P
TSS_1592	2179177	p	P
TSS_1593	2179177	s	A
TSS_1594	372484	p	P
TSS_1595	2179178	p	P
TSS_1596	2179179	p	P
TSS_1597	2179182	p	P
TSS_1600	372485	p	P
TSS_1602	2179184	p	P
TSS_1603	2179185	p	P
TSS_1604	372487	p	P
TSS_1606	2179188	p	P
TSS_1608	2179189	p	P
TSS_1609	2179191	p	P
TSS_1612	372489	p	P
TSS_1613	372489	s	A
TSS_1616	2179195	p	P
TSS_1619	2179197	p	P
TSS_1620	2179197	s	A
TSS_1625	2179201	p	P
TSS_1627	2179202	p	P
TSS_1628	372490	p	P
TSS_1629	2179203	p	P
TSS_1630	2179204	p	P
TSS_1631	2179204	s	A
TSS_1633	2179207	p	P
TSS_1634	2179208	p	P
TSS_1635	372491	p	P
TSS_1636	372492	p	P
TSS_1637	2179209	p	P
TSS_1638	2179211	p	P
TSS_1639	372493	i	A
TSS_1640	372493	p	P
TSS_1641	2179212	p	P
TSS_1642	2179213	p	P
TSS_1643	2179214	p	P
TSS_1644	2179215	p	P
TSS_1645	2179216	p	P
TSS_1646	2179216	s	A
TSS_1647	2179216	s	A
TSS_1648	2179217	p	P
TSS_1650	372495	p	P
TSS_1652	2179219	p	P
TSS_1653	2179220	p	P
TSS_1654	372496	p	P
TSS_1655	372497	p	P
TSS_1656	372497	s	A
TSS_1657	372497	s	A
TSS_1658	372498	i	A
TSS_1659	372498	p	A
TSS_1660	372498	p	P
TSS_1661	2179222	p	P
TSS_1662	2179223	p	P
TSS_1663	2179222	s	A
TSS_1664	2179226	p	P
TSS_1665	2179228	p	P
TSS_1666	2179227	p	P
TSS_1667	2179229	p	P
TSS_1668	2179229	s	A
TSS_1669	2179230	s	A
TSS_1670	2179230	p	P
TSS_1674	2179232	s	A
TSS_1675	2179232	p	P
TSS_1676	2179234	p	P
TSS_1677	2179234	s	A
TSS_1678	2179235	p	P
TSS_1679	2179236	p	P
TSS_1680	2179237	p	P
TSS_1682	372500	p	P
TSS_1683	372500	s	A
TSS_1685	372501	p	P
TSS_1686	372501	s	A
TSS_1687	2179239	p	P
TSS_1688	2179240	p	P
TSS_1689	2179240	s	A
TSS_1690	2179242	p	P
TSS_1693	372502	p	P
TSS_1694	372503	p	P
TSS_1695	372504	s	A
TSS_1696	372504	p	P
TSS_1697	372504	p	A
TSS_1698	2179247	p	P
TSS_1699	2179247	s	A
TSS_1700	372506	p	P
TSS_1701	2179248	p	P
TSS_1702	2179249	p	P
TSS_1703	2179250	p	P
TSS_1704	2179252	p	P
TSS_1705	2179253	p	P
TSS_1708	2179254	p	P
TSS_1709	372508	p	P
TSS_1710	2179255	p	P
TSS_1711	372508	s	A
TSS_1715	2179256	s	A
TSS_1716	2179256	p	P
TSS_1718	2179258	p	P
TSS_1719	2179259	p	P
TSS_1721	2179261	p	P
TSS_1722	2179262	p	P
TSS_1723	2179263	p	P
TSS_1724	2179265	p	P
TSS_1725	2179267	p	P
TSS_1726	2179268	p	P
TSS_1727	2179269	p	P
TSS_1728	372510	p	P
TSS_1731	372511	p	P
TSS_1732	2179275	p	P
TSS_1733	372512	p	A
TSS_1734	372512	p	P
TSS_1735	372513	p	P
TSS_1736	2179278	p	P
TSS_1737	2179279	p	P
TSS_1738	2179280	p	P
TSS_1740	372514	p	P
TSS_1741	2179283	p	P
TSS_1742	2179285	s	A
TSS_1743	2179285	s	A
TSS_1744	2179285	p	P
TSS_1746	372515	p	P
TSS_1747	372515	i	A
TSS_1748	372515	i	A
TSS_1749	2179288	p	P
TSS_1750	2179287	p	P
TSS_1752	2179289	p	P
TSS_1754	2179290	p	P
TSS_1762	2179291	p	P
TSS_1763	2179291	s	A
TSS_1764	2179291	s	A
TSS_1765	2179292	p	P
TSS_1766	2179292	s	A
TSS_1767	372517	p	P
TSS_1768	2179294	p	P
TSS_1769	372518	p	P
TSS_1771	2179295	p	P
TSS_1773	2179297	p	P
TSS_1776	2179300	p	P
TSS_1779	2179303	p	P
TSS_1780	2179303	s	A
TSS_1781	2179304	p	P
TSS_1782	2179305	p	P
TSS_1783	372523	p	P
TSS_1784	2179306	p	P
TSS_1785	372523	s	A
TSS_1786	2179307	p	P
TSS_1788	2179308	p	P
TSS_1789	2179312	p	P
TSS_1790	2179313	p	P
TSS_1795	2179316	p	P
TSS_1797	2179318	p	P
TSS_1798	2179318	s	A
TSS_MR_5	2176230	p	P
TSS_MR_6	2176231	p	P
TSS_MR_7	2176230	s	A
TSS_MR_8	2176230	s	A
TSS_MR_17	2176233	s	A
TSS_MR_19	2176233	p	P
TSS_MR_27	371128	s	A
TSS_MR_28	2176234	p	P
TSS_MR_29	371128	p	P
TSS_MR_31	2176235	p	P
TSS_MR_34	2176237	p	P
TSS_MR_44	371129	p	A
TSS_MR_46	371129	i	A
TSS_MR_47	371129	p	P
TSS_MR_48	371129	s	A
TSS_MR_49	2176241	p	P
TSS_MR_50	2176242	s	A
TSS_MR_51	2176242	p	P
TSS_MR_52	2176243	s	A
TSS_MR_53	2176243	p	P
TSS_MR_55	2176244	p	P
TSS_MR_56	371130	p	P
TSS_MR_57	371130	i	A
TSS_MR_63	2176245	p	P
TSS_MR_64	2176245	s	A
