# Supplementary material for: Genome-scale analysis of Methicillin-resistant Staphylococcus aureus USA300 reveals a tradeoff between pathogenesis and drug resistance
Source: Sci Rep. 2018 Feb 2;8:2215. doi: 10.1038/s41598-018-20661-1 (PMC5797083; doi:10.1038/s41598-018-20661-1)
Supplement: Supplementary file 8 — Dataset S8 [file 41598_2018_20661_MOESM8_ESM.xlsx]

## Sheet: Sheet1
Dataset S8. Result of Hierarchical Clustering. L/C, fold-change (linezolid over control); N/C, fold-change (nafcillin over control); V/C fold-change (vancomycin over control);
Gene	Log2(L/C)	Log2(N/C)	Log2(V/C)	Product	Group	Cluster
USA300HOU_RS14335	-0.1266	-1.1762	-0.382	aureolysin	III-N	A
USA300HOU_RS00365	-1.0166	-0.2742	-0.3489	peptide ABC transporter substrate binding protein, opp-3A	III-L	A
USA300HOU_RS00370	-1.0787	-0.4718	-0.3301	peptide ABC transporter permease, opp-3B	III-L	A
USA300HOU_RS00275	-1.3774	-0.3346	-0.4684	alcohol dehydrogenase	III-L	A
USA300HOU_RS00360	-1.4359	-0.6033	-0.5367	methyltransferase	III-L	A
USA300HOU_RS14735	-1.1544	-0.9652	0.2333	hypothetical protein	III-L	A
USA300HOU_RS14795	-0.9966	-1.2391	-0.5646	transcriptional regulator	III-N	A
SprA	-1.6095	-1.0502	-0.3994	ncRNA, SprA	III-L	A
USA300HOU_RS14800	-1.4823	-1.2975	-0.5081	APH(3') family aminoglycosideO-phosphotransferase	II-LN	A
USA300HOU_RS14805	-1.4099	-1.1466	-0.4379	streptothricin N-acetyltransferase Sat4	II-LN	A
SprF/G	-2.0599	0.5878	-0.3446	ncRNA, SprF/G	III-L	B
USA300HOU_RS02180	-2.6963	0.5893	-0.1893	superantigen-like protein, set	III-L	B
USA300HOU_RS02185	-2.415	0.2935	-0.0716	hypothetical protein	III-L	B
USA300HOU_RS13095	-1.7496	0.3579	0.4541	gamma-hemolysin component A	III-L	B
USA300HOU_RS00150	-1.1972	-0.0843	0.2415	glycerophosphoryl diester phosphodiesterase	III-L	B
USA300HOU_RS00390	-1.112	-0.0414	-0.1132	ATPase	III-L	B
USA300HOU_RS04445	-2.565	-1.4234	-0.7257	Cro/Cl family transcriptional regulator	III-L	B
USA300HOU_RS05880	-3.4227	-0.8053	1.1148	exfoliative toxin A	III-L	B
PSMa3	9.1284	2.2881	3.4523	phenol soluble modulin a3	III-L	C
USA300HOU_RS05900	5.5157	-1.2197	2.0857	phenol soluble modulin β2	III-L	C
USA300HOU_RS05895	6.7372	-0.0284	2.8364	phenol soluble modulin β1	III-L	C
USA300HOU_RS10955	5.6855	0.5432	1.8691	delta-hemolysin	III-L	C
USA300HOU_RS10965	4.1261	0.5659	1.5509	accessory gene regulator, AgrC	III-L	1
USA300HOU_RS10975	3.3964	0.0007	1.4032	accessory gene regulator, AgrA	III-L	1
USA300HOU_RS10960	3.6167	0.2171	1.3026	accessory gene regulator, AgrD	III-L	1
USA300HOU_RS10970	3.5389	0.1839	1.4782	accessory gene regulator, AgrB	III-L	1
USA300HOU_RS09680	2.6122	0.6808	1.542	lantibiotic synthesis protein, EpiF	III-L	1
USA300HOU_RS14880	2.5785	0.5776	1.1113	transcriptional regulator	III-L	1
USA300HOU_RS00335	2.6378	1.1553	1.2847	universal stress protein	III-L	1
USA300HOU_RS05205	2.5929	1.4452	1.6916	staphostatin B	III-L	1
USA300HOU_RS05835	3.0532	2.6964	1.1946	hypothetical protein	II-LN	2
USA300HOU_RS10555	3.1759	2.2401	0.0575	chemotaxis inhibitory protein, Chp	II-LN	2
USA300HOU_RS00165	2.3141	2.6971	0.3343	beta-lactam sensor/signal transducer, MecR1	II-LN	2
USA300HOU_RS00245	2.4676	1.8257	0.7767	hypothetical protein	II-LN	2
USA300HOU_RS00160	1.1312	3.444	0.4793	beta-lactam-resistant peptidoglycantranspeptidase, MecA	II-LN	2
USA300HOU_RS00175	1.211	3.0367	0.3061	transposase	III-N	2
USA300HOU_RS14770	2.219	3.7488	0.1947	beta-lactam sensor/signaltransducer, BlaR1	II-LN	2
USA300HOU_RS14775	2.8676	3.2782	-0.2293	penicillinase repressor, BlaI	II-LN	2
USA300HOU_RS00170	0.3445	1.2608	-0.0009	type I restriction endonuclease	III-N	D
USA300HOU_RS05905	0.4035	1.063	-0.1349	noncanonical pyrimidine nucleotidase	III-N	D
USA300HOU_RS01965	0.3647	1.9298	0.2387	putative enterotoxin	III-N	D
USA300HOU_RS02145	0.7516	1.6546	0.3063	superantigen-like protein 7, set22	III-N	D
SprB	0.6357	1.3524	0.5217	ncRNA, SprB	III-N	D
USA300HOU_RS02190	0.4703	1.4263	0.5986	hypothetical protein	III-N	D
USA300HOU_RS02160	1.5227	1.9058	0.327	superantigen-like protein, set25	III-N	E
USA300HOU_RS04500	1.2664	1.4479	0.8097	virulence factor Ear	III-N	E
USA300HOU_RS02105	0.9058	1.2116	0.9044	superantigen-like protein, set3	III-N	E
USA300HOU_RS13100	0.7632	1.2604	0.7418	gamma-hemolysin component C	III-N	E
USA300HOU_RS04490	0.916	1.2169	0.4966	hypothetical protein	III-N	E
USA300HOU_RS09355	1.0244	1.4272	0.6373	repressor of toxin Rot	III-N	E
SprD	2.0512	0.3749	-0.9011	ncRNA, SprD	III-L	F
USA300HOU_RS12415	1.6182	0.0176	0.0805	S. aureus gene regulator, SarR	III-L	F
USA300HOU_RS05825	1.6743	0.0987	0.8051	alpha-hemolysin	III-L	F
USA300HOU_RS05865	1.324	0.1504	0.7213	carbamate kinase 1, ArcC2	III-L	F
USA300HOU_RS07645	1.9469	0.8252	0.4034	leucotoxin LukF	III-L	F
USA300HOU_RS04425	2.0617	1.0921	0.6772	enterotoxin	III-L	F
USA300HOU_RS05810	2.3347	0.9343	0.5646	membrane protein	III-L	F
USA300HOU_RS00260	1.7543	1.0502	-0.4948	membrane protein	III-L	F
USA300HOU_RS03275	1.6837	1.1856	-0.314	S. aureus gene regulator, SarA	II-LN	F
USA300HOU_RS04430	1.3352	0.651	0.3979	enterotoxin	III-L	F
USA300HOU_RS12430	1.1555	0.8041	0.3421	S. aureus gene regulator, SarY	III-L	F
USA300HOU_RS05875	1.4545	0.6047	-0.022	membrane protein	III-L	F
USA300HOU_RS12435	1.3566	0.929	-0.0664	AraC family transcriptional regulator	III-L	F
USA300HOU_RS00585	1.1882	1.1547	0.2718	S. aureus gene regulator, SarH1	II-LN	F
USA300HOU_RS05800	1.2322	1.4274	0.1565	fibrinogen-binding protein	III-N	F
USA300HOU_RS05885	1.5431	0.9395	0.3057	DNA-binding protein	III-L	F
USA300HOU_RS14760	1.5853	1.321	0.1671	MarR family transcriptional regulator	II-LN	F
USA300HOU_RS14765	2.6846	7.2419	0.4883	class A beta-lactamase, BlaZ	II-LN	G
USA300HOU_RS00255	4.9229	3.5522	1.7777	hypothetical protein	II-LN	H
SprC2	4.5826	4.1078	2.5382	ncRNA, SprC2	II-LN	H
USA300HOU_RS03610	4.759	3.7793	2.4115	S. aureus gene regulator, SarX	II-LN	H
