# Supplementary material for: Genome-scale analysis of Methicillin-resistant Staphylococcus aureus USA300 reveals a tradeoff between pathogenesis and drug resistance
Source: Sci Rep. 2018 Feb 2;8:2215. doi: 10.1038/s41598-018-20661-1 (PMC5797083; doi:10.1038/s41598-018-20661-1)
Supplement: Supplementary file 9 — Dataset S9 [file 41598_2018_20661_MOESM9_ESM.xlsx]

## Sheet: Sheet1
Dataset S9. Primers and Adaptors Used in qRT-PCR and 5’ RACE. X6, index for multiplexing
Experiment	Name	Sequence (5’ to 3’)	Tm (°C)	Amplicon Size (bp)
dRNA-seq	Dephosphorylated RNA adaptor	ACACUCUUUCCCUACACGACGCUCUUCCGAUCU
	Random nonamer	CCTGCTGAACCGCTCTTCCGATCTNNNNNNNNN
	P5 primer	AATGATACGGCGACCACCGAGATCTACACTCTTTCCCTACACGACGCTCTTCCGATCT
	P7 index primer	CAAGCAGAAGACGGCATACGAGATX6GTGACTGGAGTTCAGACGTGTGCTCTTCCGATCT
qRT-PCR	RS06990_F	AGTCACTATGGCGTCAAAATCA	58.06	122
	RS06990_R	CCTGTTGTCGCATTCATCGT	58.92
	RS08870_F	CAGTTACAGTTGAGCCAGAAGT	58.27	115
	RS08870_R	CCTAAGCTGTGGTCAATCGC	58.99
	RS09250_F	TTCCGTTTTCCTATGAGCGT	57.25	116
	RS09250_R	GAATCGTGGCTTTGTTTGCG	58.95
	RS11240_F	GATGAAAATGTAAGCGGGCCT	58.98	117
	RS11240_R	AGACCCTGTGACGGCAATTA	59.02
	RS14380_F	TATCTTGCCGTACGATGCCC	59.97	108
	RS14380_R	TGACGAATTGCCTTGTCAACT	58.43
5’ RACE	Blocking RNA Adaptor	ACGGACUAGAAGAAA
	Amplification Adaptor	AUAUGCGCGAAUUCCUGUAGAACGAACACUAGAAGAAA
	Amplification Primer	GCGCGAATTCCTGTAGAACG
	PSM_R1	ATTTTGCTACGAATTCCATGTGA	57.1	294
	PSM_R2	CCTTTAATGAATTTAATGATTCCTGCA	62.49	196
	RS00580_R1	AACCATTGCGTTGATCAGCA	58.75	251
	RS00580_R2	CTTCATCGTGTTGCGCAGCA	66.88	185
	RS02825_R1	CAACTGGTGGTGCTGGATTC	59.12	206
	RS02825_R2	GGATTCGCTTTACCTGCAGGA	63.68	192
	RS02850_R1	GGTGCAGCATAAGTAGCGTC	59.07	489
	RS02850_R2	GTTCTCCTAAACGGTAATCCACA	59.42	437
	RS10555_R1	CGTTCATCTAATTTTCCTAGCGT	57.03	310
	RS10555_R2	TAGCGTTGTAGGAAGACCACT	56.79	293
